# Supplementary material for: Pancreatic stellate cells have adipogenic and fibrogenic potentials but only show increased pro-fibrogenic propensity upon aging
Source: Redox Biol. 2025 Jul 29;86:103791. doi: 10.1016/j.redox.2025.103791 (PMC12337652; doi:10.1016/j.redox.2025.103791)
Supplement: Multimedia component 2 [file mmc2.xlsx]

## Sheet: Cluster0
gene	p_val	avg_log2FC	p_val_adj	cluster
Prlr	5.27032e-203	1.50788	1.05406e-199	0
Ero1lb	6.76023e-185	2.11637	1.35205e-181	0
G6pc2	1.52978e-183	1.90838	3.05956e-180	0
Glp1r	6.49203e-180	1.25337	1.29841e-176	0
Nkx6-1	9.33784e-179	1.18841	1.86757e-175	0
Iapp	2.00541e-176	2.84299	4.01082e-173	0
Ins1	6.84723e-165	4.48056	1.36945e-161	0
Ucn3	7.23282e-164	1.34818	1.44656e-160	0
Ppp1r1a	2.93911e-161	1.35924	5.87823e-158	0
Mlxipl	1.20603e-151	1.24513	2.41205e-148	0
Insrr	1.94484e-146	0.778019	3.88969e-143	0
Papss2	2.50237e-140	0.871512	5.00475e-137	0
Phactr1	8.59098e-140	0.986631	1.7182e-136	0
Pcsk1	2.12351e-139	1.06962	4.24701e-136	0
Bace2	2.01199e-138	0.853589	4.02397e-135	0
Spock2	1.43642e-132	0.929775	2.87284e-129	0
Slc2a2	1.32191e-131	1.22582	2.64383e-128	0
B830017H08Rik	1.61898e-130	0.6896	3.23797e-127	0
Pclo	3.59783e-129	1.07025	7.19567e-126	0
Car10	2.17093e-125	0.482665	4.34186e-122	0
Hyou1	1.16162e-122	0.862343	2.32323e-119	0
Gjd2	4.00843e-120	0.60526	8.01686e-117	0
Hadh	2.7685e-118	1.10348	5.537e-115	0
Enho	3.61907e-118	0.9498	7.23813e-115	0
Pde5a	3.99767e-117	0.602613	7.99534e-114	0
Ntrk2	9.84404e-117	0.54308	1.96881e-113	0
Ffar1	1.42191e-116	0.502434	2.84383e-113	0
Scg3	4.33283e-115	1.36671	8.66566e-112	0
Prss53	7.64316e-114	0.943337	1.52863e-110	0
Chic1	1.94566e-112	0.986059	3.89132e-109	0
Pdx1	1.2948e-109	0.607124	2.58959e-106	0
Syt13	8.45568e-109	1.06453	1.69114e-105	0
Mafa	1.18336e-106	1.15076	2.36672e-103	0
Fam151a	1.52402e-106	0.625442	3.04803e-103	0
Chga	1.25662e-105	1.99576	2.51323e-102	0
Scg2	1.40158e-99	1.41918	2.80315e-96	0
Entpd3	6.20965e-99	0.467598	1.24193e-95	0
Rgs11	1.82915e-97	0.666979	3.6583e-94	0
Gpr45	8.37981e-97	0.386248	1.67596e-93	0
Hepacam2	1.17054e-94	0.617517	2.34109e-91	0
Gpr158	3.66112e-93	0.315293	7.32224e-90	0
Tmem215	1.05996e-92	0.525927	2.11992e-89	0
Slc4a7	1.09467e-92	0.587927	2.18935e-89	0
Atp2a2	8.64541e-92	0.843592	1.72908e-88	0
Trpm5	2.17113e-91	0.550261	4.34225e-88	0
Frzb	2.59965e-91	0.470466	5.19931e-88	0
Cntn1	5.56497e-91	0.385713	1.11299e-87	0
Gipr	1.17294e-90	0.541979	2.34587e-87	0
Sytl4	3.13638e-90	0.591744	6.27276e-87	0
C2cd4b	4.57482e-89	1.00828	9.14965e-86	0
Atp2a3	1.79546e-88	0.654962	3.59091e-85	0
Sez6l	1.33074e-87	0.596231	2.66147e-84	0
Ociad2	2.98073e-86	0.583281	5.96146e-83	0
Sdk2	4.08566e-85	0.407987	8.17133e-82	0
Zdhhc2	2.50299e-84	0.665662	5.00598e-81	0
Syp	2.05197e-83	0.533979	4.10395e-80	0
Nell1	2.42503e-83	0.42497	4.85006e-80	0
Nipal1	1.46705e-82	0.418997	2.93409e-79	0
Defb1	2.9805e-81	0.611961	5.96101e-78	0
Manf	2.97164e-80	0.816479	5.94328e-77	0
Kcnip1	3.16817e-80	0.335464	6.33635e-77	0
Fkbp1b	1.16129e-79	0.309942	2.32258e-76	0
Fxyd6	1.24469e-79	0.594243	2.48938e-76	0
Acly	2.1241e-79	0.780547	4.2482e-76	0
Slc30a8	1.59033e-77	0.946723	3.18066e-74	0
Insm1	4.28722e-77	0.468344	8.57443e-74	0
Vstm2l	4.37989e-77	0.341424	8.75978e-74	0
Madd	6.67745e-77	0.539454	1.33549e-73	0
Cyfip2	1.0337e-76	0.47991	2.06741e-73	0
Ddc	6.9147e-76	0.629778	1.38294e-72	0
Sdf2l1	9.50268e-76	0.666954	1.90054e-72	0
Vil1	1.03602e-75	0.286497	2.07204e-72	0
Gng12	6.49444e-75	0.73985	1.29889e-71	0
Syt4	3.05567e-74	0.601156	6.11134e-71	0
Sh3pxd2a	8.61824e-72	0.413239	1.72365e-68	0
Mdm1	1.51292e-71	0.58204	3.02585e-68	0
Serp1	3.11248e-70	0.405301	6.22496e-67	0
Prune2	8.64005e-70	0.379527	1.72801e-66	0
Sstr3	1.52967e-69	0.358653	3.05934e-66	0
Chgb	1.30333e-68	1.09573	2.60666e-65	0
Spcs3	1.48805e-68	0.497335	2.9761e-65	0
Rad51ap2	1.69627e-68	0.504297	3.39255e-65	0
Tmem163	1.40752e-67	0.364417	2.81505e-64	0
Pcx	1.72725e-67	0.29695	3.45449e-64	0
Wfs1	6.92961e-67	0.342371	1.38592e-63	0
Tes	1.01717e-66	0.321828	2.03433e-63	0
Neurod1	1.09148e-66	0.482899	2.18297e-63	0
Ufm1	2.05371e-66	0.425498	4.10741e-63	0
Nucb2	2.10238e-65	0.485867	4.20476e-62	0
Rims3	3.7876e-65	0.317754	7.57521e-62	0
Fkbp11	8.52315e-65	0.509374	1.70463e-61	0
Scnn1b	2.51831e-64	0.329376	5.03662e-61	0
Vdr	3.7623e-64	0.335423	7.52459e-61	0
Sqle	2.09428e-63	0.279434	4.18856e-60	0
Mrln	4.54399e-63	0.445103	9.08798e-60	0
A530058N18Rik	3.28956e-62	0.340176	6.57912e-59	0
Pcp4	1.56842e-61	0.52916	3.13683e-58	0
Hist1h4h	3.08377e-61	0.306515	6.16754e-58	0
Cxxc4	1.22424e-60	0.415886	2.44848e-57	0
Krt7	5.84718e-60	0.552005	1.16944e-56	0
Rnase4	2.28054e-59	0.431036	4.56108e-56	0
Fkbp2	1.02458e-58	0.60893	2.04915e-55	0
Sec11c	2.08151e-57	0.54252	4.16303e-54	0
Wnt4	1.56335e-55	0.540911	3.12669e-52	0
Il1r1	7.43632e-55	0.460339	1.48726e-51	0
Olfm4	1.59708e-54	0.292224	3.19416e-51	0
Tmem65	6.22738e-54	0.362552	1.24548e-50	0
Tmod2	8.32587e-53	0.382957	1.66517e-49	0
Dapl1	4.0839e-52	0.478647	8.16779e-49	0
Lman1	8.63314e-52	0.546448	1.72663e-48	0
Hist1h2bc	8.80736e-51	0.498831	1.76147e-47	0
Trabd	1.15218e-50	0.339809	2.30437e-47	0
Slc22a23	2.58736e-50	0.258053	5.17471e-47	0
Hap1	4.72836e-50	0.393062	9.45671e-47	0
Mt1	4.24484e-49	1.00852	8.48967e-46	0
Nkx2-2	6.64772e-49	0.322528	1.32954e-45	0
Synpr	7.08156e-49	0.320853	1.41631e-45	0
Lgi1	1.59339e-48	0.319333	3.18677e-45	0
Ang	4.86215e-48	0.297197	9.7243e-45	0
Dnajb9	3.36474e-47	0.46692	6.72948e-44	0
Hook1	4.94244e-47	0.347835	9.88488e-44	0
Atf5	6.00465e-46	0.338875	1.20093e-42	0
Gm49542	1.67291e-45	0.332264	3.34583e-42	0
Creg1	2.09633e-45	0.319907	4.19265e-42	0
Scgn	5.00897e-44	0.445369	1.00179e-40	0
Chchd10	7.40262e-44	0.385217	1.48052e-40	0
Atp1b1	4.85764e-43	0.340171	9.71528e-40	0
Syndig1l	5.22621e-43	0.257251	1.04524e-39	0
4833439L19Rik	4.11473e-42	0.302969	8.22947e-39	0
Gm46123	6.79728e-40	0.313554	1.35946e-36	0
Mt2	4.6869e-39	0.642953	9.3738e-36	0
Krt18	8.61417e-39	0.411551	1.72283e-35	0
Tm4sf4	8.49962e-38	0.419877	1.69992e-34	0
Bex2	1.31677e-37	0.342713	2.63354e-34	0
Pdia6	2.09274e-37	0.408863	4.18548e-34	0
S100z	7.65792e-37	0.325254	1.53158e-33	0
Glul	1.76924e-35	0.329274	3.53848e-32	0
Enpp2	9.85553e-33	0.290354	1.97111e-29	0
Snhg11	1.76518e-32	0.536891	3.53035e-29	0
Spc25	5.15169e-32	0.350869	1.03034e-28	0
Klf5	1.20854e-30	0.251321	2.41708e-27	0
Prnp	1.72005e-30	0.254683	3.4401e-27	0
Adh1	4.21778e-30	0.252185	8.43555e-27	0
Cpe	2.41743e-28	0.569968	4.83485e-25	0
Cox6a2	1.48934e-26	0.32617	2.97868e-23	0
Rasgrf1	2.25982e-26	0.25168	4.51963e-23	0
Xbp1	5.96279e-25	0.263949	1.19256e-21	0
Pdyn	5.03224e-22	0.42051	1.00645e-18	0
Sult1d1	4.5983e-19	0.268935	9.19659e-16	0
Gad1	3.57411e-16	0.359077	7.14821e-13	0
Ccnd2	7.46501e-15	0.287074	1.493e-11	0
Folr1	7.13026e-13	0.362469	1.42605e-09	0
Nupr1	1.48756e-08	0.339946	2.97512e-05	0

## Sheet: Cluster1
gene	p_val	avg_log2FC	p_val_adj	cluster
Ttr	7.65168e-135	4.26603	1.53034e-131	1
Gcg	6.13078e-134	4.97661	1.22616e-130	1
Hhatl	6.6556e-134	0.644769	1.33112e-130	1
Wnk3	2.41014e-131	1.19091	4.82029e-128	1
Slc7a2	7.36742e-124	1.80669	1.47348e-120	1
Edn3	8.2704e-124	0.839837	1.65408e-120	1
Mafb	1.5887e-123	1.7986	3.17741e-120	1
Irx1	6.202e-123	0.944223	1.2404e-119	1
Tmsb15b2	9.43175e-123	2.61385	1.88635e-119	1
Pappa2	4.25297e-120	1.7457	8.50594e-117	1
Arx	4.91055e-120	0.995054	9.8211e-117	1
Pou6f2	6.61261e-118	0.680812	1.32252e-114	1
Cryba2	2.26195e-117	1.39165	4.5239e-114	1
Gria2	2.71885e-116	1.5829	5.4377e-113	1
Pdk4	8.27105e-114	0.763502	1.65421e-110	1
Sfrp5	8.4635e-114	1.16546	1.6927e-110	1
Dbpht2	4.17962e-113	1.68505	8.35924e-110	1
Cpe	8.3907e-111	1.46772	1.67814e-107	1
C8b	7.81551e-110	1.00992	1.5631e-106	1
Irx2	8.66149e-110	0.983346	1.7323e-106	1
Gpx3	2.82859e-109	2.02665	5.65718e-106	1
Pcsk1n	7.72708e-108	1.80995	1.54542e-104	1
Ndst4	1.51332e-107	0.790126	3.02665e-104	1
Lpl	2.80086e-106	1.36634	5.60172e-103	1
Ptprd	2.01723e-105	0.907846	4.03446e-102	1
Tmsb15b1	5.10336e-105	1.08289	1.02067e-101	1
Map3k15	6.55586e-104	1.06436	1.31117e-100	1
Castor2	4.21103e-103	1.32684	8.42206e-100	1
Dpp10	1.26558e-102	0.612056	2.53117e-99	1
Sphkap	2.30025e-101	1.20346	4.6005e-98	1
Aplp1	5.04705e-100	1.35587	1.00941e-96	1
Rhou	5.35948e-100	0.613734	1.0719e-96	1
Avpr1b	6.55803e-100	0.363315	1.31161e-96	1
Kcnk3	1.15013e-99	0.937442	2.30026e-96	1
Slc30a8	5.02584e-96	1.48847	1.00517e-92	1
Scg5	2.12992e-95	1.48276	4.25984e-92	1
Oxtr	2.93389e-95	0.610548	5.86777e-92	1
Hist3h2ba	7.54517e-95	0.845391	1.50903e-91	1
Etv1	1.10136e-94	1.26093	2.20273e-91	1
Adamts18	5.90973e-94	0.718713	1.18195e-90	1
Rab3c	7.26231e-94	0.591731	1.45246e-90	1
Gria3	1.37261e-92	0.672008	2.74522e-89	1
Galnt13	5.53178e-92	0.417542	1.10636e-88	1
Higd1a	9.18523e-91	1.05828	1.83705e-87	1
Cpq	3.40952e-90	1.09929	6.81904e-87	1
Slc7a8	7.70987e-89	0.72195	1.54197e-85	1
Wnt4	1.10931e-88	1.21114	2.21862e-85	1
Spint2	2.21852e-88	1.24186	4.43704e-85	1
Hapln1	1.22393e-87	0.592161	2.44786e-84	1
Resp18	3.40727e-84	1.58134	6.81454e-81	1
Nap1l5	1.78228e-83	1.05296	3.56456e-80	1
Eef1a2	1.50563e-82	0.710348	3.01126e-79	1
Gnai1	2.57765e-82	0.671846	5.15531e-79	1
Ace2	4.02587e-82	1.08554	8.05175e-79	1
Alcam	1.47079e-81	0.941604	2.94159e-78	1
Aard	9.96781e-81	0.82969	1.99356e-77	1
Ctxn2	2.09241e-79	0.530362	4.18482e-76	1
Cltrn	9.00369e-78	1.41519	1.80074e-74	1
Smarca1	3.18739e-75	0.834629	6.37478e-72	1
Mamld1	4.83161e-75	0.449924	9.66322e-72	1
Gm45159	7.69335e-75	0.516301	1.53867e-71	1
Slc38a4	6.96118e-74	0.5376	1.39224e-70	1
Gc	9.70994e-74	0.852305	1.94199e-70	1
Ccnd2	5.05642e-70	1.1935	1.01128e-66	1
Cst3	5.79648e-70	0.287674	1.1593e-66	1
Ddc	2.67173e-68	0.996605	5.34346e-65	1
Samd5	3.47509e-67	0.348457	6.95018e-64	1
Ppp2r2b	2.50545e-66	0.276214	5.0109e-63	1
Gpr119	4.04166e-66	0.356969	8.08331e-63	1
Vwde	9.8564e-66	0.537293	1.97128e-62	1
Arhgap6	7.31242e-65	0.412562	1.46248e-61	1
Tmed3	4.23313e-64	0.840168	8.46626e-61	1
Pak3	2.63888e-61	0.642474	5.27777e-58	1
Hsph1	6.3013e-61	1.1288	1.26026e-57	1
Irs2	4.36234e-59	0.743335	8.72469e-56	1
Ocrl	1.12488e-58	0.559513	2.24976e-55	1
Grb10	2.85751e-57	0.637136	5.71502e-54	1
Rnf138rt1	3.07527e-57	0.601176	6.15054e-54	1
Npas4	6.51383e-56	0.490488	1.30277e-52	1
H2-Q2	2.26383e-55	0.511368	4.52766e-52	1
Agt	3.87009e-55	0.447592	7.74019e-52	1
Fam183b	3.97456e-55	0.698972	7.94913e-52	1
Tmod2	6.66834e-55	0.700496	1.33367e-51	1
Calb1	1.13348e-54	0.558338	2.26696e-51	1
Ociad2	1.64937e-54	0.585738	3.29874e-51	1
Pyy	2.02464e-54	1.13918	4.04927e-51	1
Tm4sf4	6.8874e-54	0.847479	1.37748e-50	1
Scgn	1.51372e-52	0.652936	3.02743e-49	1
Dnajb1	1.66764e-52	1.00474	3.33527e-49	1
Pde1c	2.48463e-52	0.349596	4.96926e-49	1
Prox1	2.87854e-52	0.470686	5.75708e-49	1
Dock11	4.42043e-52	0.396824	8.84085e-49	1
Krt8	7.55165e-52	0.702349	1.51033e-48	1
Basp1	1.12684e-50	0.616512	2.25368e-47	1
Ubr4	2.43585e-50	0.752906	4.8717e-47	1
Spp1	2.9047e-50	0.516407	5.8094e-47	1
Mfap2	3.71135e-50	0.277527	7.42271e-47	1
Fev	9.91812e-50	0.317647	1.98362e-46	1
Gpld1	1.05243e-48	0.29699	2.10486e-45	1
Lrpprc	1.05451e-48	0.441453	2.10901e-45	1
Atf3	1.33143e-48	1.02756	2.66285e-45	1
Ndn	1.65028e-48	0.506947	3.30057e-45	1
Cadm1	3.93084e-48	0.340886	7.86167e-45	1
Serpina10	2.39099e-47	0.435327	4.78198e-44	1
Neurod1	4.71967e-46	0.596267	9.43935e-43	1
Spon2	3.15962e-45	0.266901	6.31923e-42	1
1700023F06Rik	5.32326e-45	0.382545	1.06465e-41	1
Gadd45b	7.05279e-44	0.457805	1.41056e-40	1
Spc25	4.7592e-43	0.45966	9.51841e-40	1
Hist1h1e	5.43916e-43	0.433439	1.08783e-39	1
Rgs4	7.31709e-43	0.414701	1.46342e-39	1
A2ml1	1.21813e-42	0.402534	2.43626e-39	1
Trp53inp1	1.57433e-42	0.479069	3.14867e-39	1
Nfil3	2.10948e-41	0.313297	4.21896e-38	1
Hspa4l	1.73997e-40	0.41281	3.47994e-37	1
Pcbd1	3.71753e-40	0.487793	7.43506e-37	1
Nkx2-2	4.14018e-40	0.341002	8.28037e-37	1
Lonrf2	7.90616e-40	0.250888	1.58123e-36	1
Nefm	8.44549e-40	0.34743	1.6891e-36	1
Sim1	3.19932e-38	0.250573	6.39865e-35	1
Zscan18	3.44704e-37	0.291085	6.89408e-34	1
Mageh1	8.16499e-37	0.486823	1.633e-33	1
Prune2	5.2907e-36	0.320146	1.05814e-32	1
Ffar2	8.90506e-36	0.275592	1.78101e-32	1
Tmem59l	2.21727e-34	0.334084	4.43454e-31	1
Btbd8	1.32146e-33	0.339429	2.64292e-30	1
Vdr	2.16182e-33	0.308226	4.32364e-30	1
Tiparp	9.74723e-32	0.320375	1.94945e-28	1
Egr1	2.99883e-30	0.672552	5.99765e-27	1
Chga	4.84561e-30	0.305128	9.69122e-27	1
Krt18	6.20722e-30	0.402013	1.24144e-26	1
Ugt2b34	7.17737e-30	0.25236	1.43547e-26	1
Ang	1.01413e-29	0.349245	2.02827e-26	1
Lrrn1	4.23339e-29	0.305385	8.46678e-26	1
Dnaja4	3.64395e-28	0.672903	7.28791e-25	1
Pwwp3b	2.86059e-26	0.258657	5.72119e-23	1
Gm1673	7.40376e-26	0.277096	1.48075e-22	1
Syt4	5.68687e-25	0.323686	1.13737e-21	1
Cplx2	1.05613e-24	0.280943	2.11226e-21	1
Sv2b	5.27726e-24	0.256949	1.05545e-20	1
Gm42047	8.2703e-24	0.286717	1.65406e-20	1
Gadd45g	6.09074e-23	0.265264	1.21815e-19	1
C2cd4b	2.31646e-21	0.370562	4.63291e-18	1
Tob1	1.2057e-20	0.311714	2.4114e-17	1
Snhg11	3.35489e-19	0.736014	6.70978e-16	1
Slc38a5	3.36575e-19	0.46011	6.7315e-16	1
Syt13	2.39588e-17	0.301782	4.79177e-14	1
Scg3	3.59894e-16	0.374751	7.19787e-13	1
Dapl1	3.42011e-10	0.331357	6.84022e-07	1
Upk3a	0.0042079	0.511424	1	1

## Sheet: Cluster2
gene	p_val	avg_log2FC	p_val_adj	cluster
Hspg2	7.53548e-151	2.90456	1.5071e-147	2
AU021092	4.13513e-149	1.40684	8.27025e-146	2
Kdr	1.15218e-145	4.1814	2.30435e-142	2
Fgd5	1.61948e-143	1.5828	3.23897e-140	2
Cyyr1	2.41628e-143	2.8699	4.83257e-140	2
Ptprb	1.27091e-142	3.48162	2.54182e-139	2
Clec1a	2.12043e-142	1.94672	4.24086e-139	2
Flt1	4.74117e-142	4.18064	9.48235e-139	2
Adgrl4	1.02357e-141	3.20359	2.04715e-138	2
Podxl	1.93148e-141	3.10037	3.86297e-138	2
Cdh5	6.13777e-141	2.52838	1.22755e-137	2
Mmrn2	7.59644e-141	2.68332	1.51929e-137	2
Tie1	7.86353e-141	2.28298	1.57271e-137	2
Ces2e	1.04737e-140	1.87001	2.09473e-137	2
Hecw2	1.54898e-140	2.25849	3.09796e-137	2
Icam2	5.55523e-140	1.4854	1.11105e-136	2
Clec14a	2.16852e-139	2.22094	4.33704e-136	2
Plpp3	3.07329e-138	4.0321	6.14657e-135	2
Nrp1	3.65896e-138	3.53182	7.31793e-135	2
Calcrl	1.2431e-137	2.43912	2.48621e-134	2
Pecam1	1.31809e-137	2.90242	2.63618e-134	2
Cd300lg	7.35799e-137	2.70043	1.4716e-133	2
Adgrf5	8.16294e-137	2.84967	1.63259e-133	2
Chrm2	9.7702e-137	1.39213	1.95404e-133	2
Pcdh17	2.87669e-136	2.36486	5.75338e-133	2
Ushbp1	3.97805e-136	1.99503	7.9561e-133	2
Nfib	9.84549e-136	2.44933	1.9691e-132	2
Plpp1	2.36675e-135	3.23145	4.7335e-132	2
Eng	1.50953e-134	3.00999	3.01906e-131	2
Dlc1	7.22721e-134	2.73598	1.44544e-130	2
Anxa3	8.28743e-134	2.01487	1.65749e-130	2
Plvap	1.16853e-133	3.43372	2.33706e-130	2
Myct1	3.11099e-133	1.77051	6.22197e-130	2
Tek	2.68004e-132	1.81527	5.36008e-129	2
Sox18	3.46758e-131	2.56712	6.93517e-128	2
Fzd4	3.69177e-131	1.89783	7.38353e-128	2
Emcn	1.74945e-130	3.26536	3.49889e-127	2
Ehd4	2.30284e-130	3.14539	4.60567e-127	2
Tmem204	4.22379e-130	2.23579	8.44757e-127	2
Exoc3l2	1.333e-129	2.0659	2.666e-126	2
Egfl7	1.87041e-129	2.87977	3.74083e-126	2
Cd93	9.09291e-129	2.19255	1.81858e-125	2
Bmpr2	1.27504e-128	2.81954	2.55009e-125	2
Slc9a3r2	1.91765e-128	2.795	3.8353e-125	2
S1pr1	2.92621e-128	1.80188	5.85241e-125	2
Slc43a3	9.50915e-128	2.23715	1.90183e-124	2
Cd34	1.39544e-127	2.02637	2.79089e-124	2
Ace	2.17501e-127	2.55434	4.35002e-124	2
Timp3	3.74894e-127	3.34361	7.49787e-124	2
Arap3	2.02349e-126	1.66834	4.04698e-123	2
Ly6c1	4.34546e-126	2.78275	8.69093e-123	2
Ptprg	6.33904e-126	2.37938	1.26781e-122	2
Plscr2	6.60033e-126	2.18528	1.32007e-122	2
Lama4	6.73927e-125	1.47096	1.34785e-121	2
Mgll	1.34594e-124	2.41904	2.69189e-121	2
Robo4	2.74744e-124	1.6349	5.49488e-121	2
Col13a1	7.26059e-124	2.16579	1.45212e-120	2
Ecscr	1.1247e-123	1.55115	2.24941e-120	2
Tnfsf10	1.37118e-123	2.06916	2.74236e-120	2
Rasip1	1.44534e-123	1.74846	2.89067e-120	2
Dysf	2.29927e-122	1.54372	4.59854e-119	2
Ly6a	3.27032e-121	2.57427	6.54064e-118	2
Tcim	1.39373e-120	2.35325	2.78746e-117	2
Sema3f	2.43124e-120	2.0062	4.86249e-117	2
Slfn5	8.58583e-120	2.2472	1.71717e-116	2
Adgrl2	1.0159e-119	1.89078	2.0318e-116	2
Tbxa2r	1.08268e-119	1.50876	2.16535e-116	2
Esam	1.41436e-119	2.20023	2.82872e-116	2
Ramp2	1.74248e-119	2.16573	3.48497e-116	2
Acvrl1	1.99237e-119	1.94465	3.98474e-116	2
Rbms1	2.11818e-119	2.16747	4.23635e-116	2
Ltbp4	6.78176e-119	2.42982	1.35635e-115	2
Prex2	1.08431e-118	1.87814	2.16862e-115	2
Sgk1	1.5504e-118	2.55183	3.1008e-115	2
Sema7a	2.30942e-118	1.49202	4.61883e-115	2
Plxnd1	3.02643e-118	1.72033	6.05286e-115	2
Tcf4	7.6327e-118	2.23664	1.52654e-114	2
Pdgfb	1.48136e-117	1.65245	2.96272e-114	2
Arhgap29	1.60947e-117	2.25614	3.21894e-114	2
Clic5	5.23054e-117	2.01412	1.04611e-113	2
Piezo2	6.06532e-117	1.70447	1.21306e-113	2
Rasgrp3	8.73558e-117	1.66824	1.74712e-113	2
Chst15	9.22874e-117	1.78381	1.84575e-113	2
Sptbn1	1.65308e-116	2.45652	3.30617e-113	2
Btnl9	6.04651e-116	2.57444	1.2093e-112	2
Crim1	2.96376e-115	1.8686	5.92751e-112	2
Col4a1	4.72289e-115	2.48809	9.44578e-112	2
Fli1	5.23886e-115	1.1086	1.04777e-111	2
Epas1	5.46311e-115	2.28547	1.09262e-111	2
Nid2	1.18021e-114	1.43457	2.36042e-111	2
Arhgap31	2.81427e-114	1.95822	5.62855e-111	2
Serinc3	3.32303e-114	2.27146	6.64607e-111	2
Rgcc	3.40875e-114	2.74803	6.8175e-111	2
Col4a2	3.04102e-113	2.25123	6.08203e-110	2
Ctla2a	5.28916e-113	2.35361	1.05783e-109	2
Clic4	8.23996e-113	2.34401	1.64799e-109	2
Vamp5	1.23675e-112	1.63727	2.47349e-109	2
Esm1	1.92136e-112	3.23948	3.84272e-109	2
4931406P16Rik	2.19341e-112	1.95762	4.38683e-109	2
Fas	3.59935e-112	1.33401	7.1987e-109	2
Gata2	1.4149e-111	1.14797	2.82979e-108	2
Id1	2.04171e-111	2.37778	4.08343e-108	2
Tm4sf1	2.51564e-111	2.11412	5.03128e-108	2
Srgn	2.80629e-111	2.29556	5.61259e-108	2
Jcad	6.05956e-111	0.987207	1.21191e-107	2
Mef2c	6.65025e-111	1.98861	1.33005e-107	2
Lpcat1	1.76969e-110	1.70887	3.53938e-107	2
Mcam	3.82662e-110	1.77336	7.65323e-107	2
Kctd12b	7.14272e-110	1.95977	1.42854e-106	2
Fabp4	1.21754e-109	2.20479	2.43509e-106	2
Dab2	5.08987e-109	1.3166	1.01797e-105	2
Snrk	5.75304e-109	2.04247	1.15061e-105	2
Heg1	7.90407e-109	2.01549	1.58081e-105	2
Cav2	9.14428e-109	1.47317	1.82886e-105	2
Thbd	1.44201e-108	1.80874	2.88401e-105	2
Lims2	1.50496e-108	1.32045	3.00993e-105	2
Msn	8.79005e-108	1.95461	1.75801e-104	2
Bvht	1.10101e-107	1.29595	2.20201e-104	2
Lrrc8c	1.29267e-107	1.51847	2.58534e-104	2
Rdx	1.33176e-106	2.01719	2.66351e-103	2
Wwtr1	1.53435e-106	1.49419	3.0687e-103	2
Emp2	5.08771e-106	1.50245	1.01754e-102	2
Cav1	4.63637e-105	1.5225	9.27274e-102	2
Wwc2	5.54974e-105	1.51191	1.10995e-101	2
Kank3	1.43666e-104	1.37271	2.87332e-101	2
Arhgef15	2.71199e-104	1.45276	5.42398e-101	2
Flt4	8.41512e-104	1.47746	1.68302e-100	2
Shank3	1.48362e-103	1.54446	2.96724e-100	2
Efna1	1.61975e-103	1.4729	3.2395e-100	2
Igfbp3	1.6662e-103	3.37316	3.33239e-100	2
Plcb1	4.07185e-103	1.67027	8.14371e-100	2
Endod1	1.93786e-102	1.64935	3.87572e-99	2
Cd38	2.04551e-102	1.24561	4.09102e-99	2
Tns1	6.35531e-102	1.4125	1.27106e-98	2
Gimap6	7.1391e-102	1.58817	1.42782e-98	2
Ramp3	1.20169e-101	1.61389	2.40339e-98	2
Igfbp7	2.39846e-101	2.3761	4.79692e-98	2
Hip1	6.89645e-101	1.48788	1.37929e-97	2
Sparc	7.38832e-101	1.90941	1.47766e-97	2
Cavin2	8.6072e-101	1.66457	1.72144e-97	2
Thbs1	1.15855e-100	2.67154	2.3171e-97	2
Klf4	1.33213e-100	1.92362	2.66427e-97	2
Id3	2.83791e-100	1.94469	5.67583e-97	2
Rflnb	3.59898e-100	1.85873	7.19796e-97	2
Nid1	5.87269e-100	1.69124	1.17454e-96	2
Ednrb	8.7021e-100	1.78923	1.74042e-96	2
Cmtm8	2.54078e-99	1.36135	5.08155e-96	2
Gimap4	3.40551e-99	1.43557	6.81101e-96	2
Efnb2	4.54295e-99	1.89397	9.0859e-96	2
Ly6e	5.02208e-99	1.92095	1.00442e-95	2
Rapgef5	9.40182e-99	1.37913	1.88036e-95	2
Ahr	2.2628e-98	1.51608	4.5256e-95	2
Smad7	3.77373e-98	1.80215	7.54746e-95	2
Cavin3	5.29196e-98	1.57339	1.05839e-94	2
Rbp7	7.09668e-98	1.71844	1.41934e-94	2
Jam2	8.69429e-98	1.44868	1.73886e-94	2
Gja1	8.9652e-98	1.60669	1.79304e-94	2
Tnfaip2	1.65215e-97	1.58413	3.30431e-94	2
Jup	5.42591e-97	1.76862	1.08518e-93	2
B3gnt2	5.79886e-97	1.59171	1.15977e-93	2
Ets1	1.03679e-96	1.612	2.07359e-93	2
B4galt4	1.69128e-96	1.31456	3.38257e-93	2
Notch1	1.73796e-96	1.80324	3.47593e-93	2
Gas6	4.4334e-96	1.4968	8.86681e-93	2
Pltp	5.43956e-96	1.36432	1.08791e-92	2
Plk2	5.67281e-96	2.27682	1.13456e-92	2
Scarb1	6.508e-96	1.57023	1.3016e-92	2
Dusp3	7.4923e-96	1.83873	1.49846e-92	2
Elk3	1.22681e-95	1.58075	2.45363e-92	2
Dhrs3	1.87451e-95	1.3839	3.74902e-92	2
Ivns1abp	4.03927e-95	2.15787	8.07854e-92	2
Dram1	7.68758e-95	0.904998	1.53752e-91	2
Gpihbp1	1.01545e-94	2.17972	2.0309e-91	2
Itga1	1.76848e-93	1.8198	3.53696e-90	2
Clec2d	2.53791e-93	1.37539	5.07583e-90	2
Col15a1	6.10635e-93	1.74264	1.22127e-89	2
Spred1	8.04886e-93	1.47981	1.60977e-89	2
Arhgef26	1.28582e-92	0.436911	2.57164e-89	2
Afap1l1	4.79338e-92	1.30025	9.58676e-89	2
Ifitm2	4.85522e-92	1.63381	9.71044e-89	2
Ldb2	8.54017e-92	0.962288	1.70803e-88	2
Anxa2	1.01576e-91	1.42197	2.03152e-88	2
Prkch	1.15023e-91	1.19061	2.30047e-88	2
Lamc1	1.74326e-91	1.47555	3.48651e-88	2
Mfge8	2.20581e-91	1.34886	4.41162e-88	2
Pakap.1	5.23117e-91	1.57032	1.04623e-87	2
Smpdl3a	8.52706e-91	1.6685	1.70541e-87	2
Ifi203	5.35316e-90	1.23262	1.07063e-86	2
Dock1	9.65248e-90	1.20662	1.9305e-86	2
Ifitm3	1.81437e-89	1.72354	3.62873e-86	2
Rai14	3.81336e-89	1.2659	7.62672e-86	2
Gimap5	4.79403e-89	0.796286	9.58806e-86	2
Nrp2	6.44383e-89	1.40003	1.28877e-85	2
Slit3	2.42415e-88	1.15805	4.84829e-85	2
Bnip2	3.5839e-88	1.30321	7.16781e-85	2
Lmo2	4.69504e-88	1.27327	9.39009e-85	2
Dll4	6.05947e-88	1.53878	1.21189e-84	2
She	8.07351e-88	1.09765	1.6147e-84	2
Crip2	8.33343e-88	1.64235	1.66669e-84	2
Bst2	1.45159e-87	1.32832	2.90318e-84	2
Itga6	2.72098e-87	1.6411	5.44195e-84	2
Mndal	2.7667e-87	1.19446	5.5334e-84	2
B2m	3.10941e-87	1.76728	6.21882e-84	2
Itpkb	7.3681e-87	1.45025	1.47362e-83	2
Klf2	8.47925e-87	1.61231	1.69585e-83	2
Tspan4	2.16028e-86	1.08039	4.32056e-83	2
Plxna2	3.06404e-86	1.55181	6.12809e-83	2
Sntb2	3.68601e-86	1.38021	7.37201e-83	2
Smad6	5.20629e-86	1.31952	1.04126e-82	2
Kitl	6.75676e-86	1.43878	1.35135e-82	2
Aldh2	1.07111e-85	1.51404	2.14223e-82	2
Dchs1	1.35172e-85	0.838006	2.70344e-82	2
Ier3	4.75903e-85	1.52216	9.51807e-82	2
Nes	3.08556e-84	0.980451	6.17113e-81	2
Unc45b	3.35341e-84	1.0108	6.70682e-81	2
Zfp36l1	4.31047e-84	1.27502	8.62094e-81	2
Ppic	6.27051e-84	1.2416	1.2541e-80	2
Ptgs1	7.14323e-84	1.24126	1.42865e-80	2
Swap70	2.13921e-83	1.23298	4.27843e-80	2
Qk	3.40202e-83	1.43427	6.80403e-80	2
Car4	3.98219e-83	1.60126	7.96439e-80	2
Bcam	5.12516e-83	1.35225	1.02503e-79	2
Entpd1	7.56957e-83	1.1475	1.51391e-79	2
Erg	1.00899e-82	0.986854	2.01798e-79	2
Ahnak	1.83892e-82	1.41952	3.67784e-79	2
Prdm1	4.02744e-82	1.6128	8.05487e-79	2
Ackr3	4.13149e-82	0.785437	8.26298e-79	2
9930111J21Rik2	5.60373e-82	1.01426	1.12075e-78	2
Osmr	1.14441e-81	0.977686	2.28883e-78	2
Abcg2	1.23745e-81	1.10409	2.47491e-78	2
Klhl5	3.31278e-81	1.18663	6.62555e-78	2
Mcc	4.43586e-81	1.23434	8.87171e-78	2
Lamb1	1.05022e-80	1.5555	2.10044e-77	2
Sparcl1	1.09148e-80	1.54527	2.18295e-77	2
Sema6d	1.97056e-80	1.55832	3.94112e-77	2
Tspan12	6.99207e-80	1.27016	1.39841e-76	2
AW112010	7.0782e-80	1.15459	1.41564e-76	2
Kctd12	8.09612e-80	1.3893	1.61922e-76	2
Ehd2	8.59928e-80	0.988987	1.71986e-76	2
Tgfb1	1.18459e-79	1.33115	2.36919e-76	2
Ctla2b	1.33547e-79	0.450931	2.67094e-76	2
Lrrc8a	1.58642e-79	1.16269	3.17284e-76	2
Ets2	3.25641e-79	1.357	6.51281e-76	2
Cd24a	4.62315e-79	1.47885	9.24629e-76	2
Tspan9	6.00457e-79	1.1931	1.20091e-75	2
Cracr2b	7.32695e-79	0.974829	1.46539e-75	2
Jam3	1.10462e-78	1.37306	2.20924e-75	2
Slc44a2	1.13365e-77	1.24601	2.2673e-74	2
Cldn15	1.52483e-77	0.836283	3.04966e-74	2
Rapgef3	1.74326e-77	1.22639	3.48651e-74	2
BC028528	1.89169e-77	1.21531	3.78338e-74	2
Smagp	3.72886e-77	0.966943	7.45772e-74	2
Zfp366	8.78609e-77	0.830356	1.75722e-73	2
Mfng	1.04348e-76	0.934108	2.08697e-73	2
Gpr146	1.64979e-76	1.04214	3.29958e-73	2
Slco2a1	2.22789e-76	1.68028	4.45577e-73	2
Dock4	2.25066e-76	1.25103	4.50133e-73	2
Lamb2	2.49951e-76	0.990877	4.99902e-73	2
Notch4	2.92239e-76	1.10533	5.84478e-73	2
Mal	3.74476e-76	0.84636	7.48952e-73	2
Gng11	9.65314e-76	1.04109	1.93063e-72	2
Rin3	1.72635e-75	0.417219	3.4527e-72	2
Tmem88	4.01277e-75	1.2822	8.02554e-72	2
Palmd	5.92594e-75	1.11266	1.18519e-71	2
Rras	8.54007e-75	1.16438	1.70801e-71	2
Hes1	2.40876e-74	1.52886	4.81751e-71	2
Tgfbr2	9.11085e-74	1.1386	1.82217e-70	2
S100a16	1.5582e-73	1.04083	3.1164e-70	2
Txn1	5.30945e-72	1.21093	1.06189e-68	2
Pdgfd	5.50589e-72	0.914316	1.10118e-68	2
Lmcd1	6.35976e-72	1.09173	1.27195e-68	2
Exoc3l4	6.37439e-72	1.0539	1.27488e-68	2
Phactr2	1.03683e-71	1.15694	2.07365e-68	2
Gda	1.11937e-71	0.564623	2.23875e-68	2
Adgre5	1.2591e-71	1.17827	2.5182e-68	2
Arap2	1.29763e-71	1.03641	2.59527e-68	2
Tinagl1	1.40905e-71	1.0743	2.81811e-68	2
Dusp6	1.60317e-71	1.39697	3.20634e-68	2
Ebf1	1.72378e-71	0.890618	3.44756e-68	2
Jag2	2.13432e-71	1.07222	4.26864e-68	2
Ephb4	6.8358e-71	1.0372	1.36716e-67	2
Trim47	1.05848e-70	1.02898	2.11697e-67	2
Cdc14a	4.91024e-70	1.24806	9.82048e-67	2
Xdh	1.53414e-69	1.19691	3.06829e-66	2
Lama3	1.31859e-68	1.26338	2.63718e-65	2
Syn3	1.42588e-68	1.14727	2.85177e-65	2
Hey2	2.17121e-68	0.85188	4.34243e-65	2
Tns2	2.33766e-68	1.14559	4.67533e-65	2
Ldha	4.63555e-68	0.99884	9.2711e-65	2
Hspb1	1.32726e-67	1.6147	2.65453e-64	2
Trim30a	1.96048e-67	0.989121	3.92096e-64	2
Stard8	6.18458e-67	1.07791	1.23692e-63	2
Igf1	9.41646e-67	0.252181	1.88329e-63	2
Insr	9.95838e-67	1.77468	1.99168e-63	2
Fbln2	2.03503e-66	0.390279	4.07005e-63	2
Peak1	4.38196e-66	0.873761	8.76391e-63	2
Eogt	6.31689e-66	1.08238	1.26338e-62	2
Tmem140	9.42891e-66	1.16326	1.88578e-62	2
Serpinh1	2.70829e-65	0.704336	5.41658e-62	2
Adamts1	3.65284e-65	1.29282	7.30567e-62	2
Sox17	6.5876e-65	0.787695	1.31752e-61	2
Ifngr1	4.58876e-64	1.01406	9.17752e-61	2
Epha4	1.06682e-63	0.969367	2.13365e-60	2
Lats2	2.6854e-63	1.08424	5.37081e-60	2
Fscn1	4.03337e-63	0.991409	8.06674e-60	2
Rhoj	4.61572e-63	0.947533	9.23145e-60	2
Pmepa1	6.9543e-63	0.848136	1.39086e-59	2
Cavin1	9.37639e-63	0.69782	1.87528e-59	2
Stab1	1.6775e-62	0.971559	3.355e-59	2
Grasp	4.14315e-62	1.12298	8.28629e-59	2
Arpc1b	4.81726e-62	1.01805	9.63452e-59	2
Gimap8	9.31465e-62	0.75853	1.86293e-58	2
Adamtsl2	9.43814e-62	0.977983	1.88763e-58	2
Parvb	3.86422e-61	0.907312	7.72845e-58	2
Adam15	9.52555e-61	0.937825	1.90511e-57	2
Meox1	1.39193e-60	1.112	2.78385e-57	2
Gbp7	5.32692e-60	1.13211	1.06538e-56	2
Alpl	1.41838e-59	1.25832	2.83677e-56	2
Mecom	3.81525e-59	0.830551	7.63049e-56	2
Alox12	5.05672e-59	0.976536	1.01134e-55	2
Prss23	6.97101e-59	1.2742	1.3942e-55	2
Fxyd5	9.01188e-59	0.84251	1.80238e-55	2
Crispld1	1.07702e-58	0.738968	2.15403e-55	2
Plekho1	1.26531e-58	0.896696	2.53061e-55	2
Vwa1	1.61527e-58	1.31383	3.23054e-55	2
Fmnl3	1.99609e-58	0.956665	3.99218e-55	2
Psmb9	2.5168e-58	0.962096	5.0336e-55	2
Nkx2-3	2.57511e-58	1.098	5.15022e-55	2
Fstl1	2.7276e-58	0.497994	5.45521e-55	2
Lgals9	2.92366e-58	0.827356	5.84732e-55	2
Spry4	4.46416e-58	1.1113	8.92832e-55	2
Fam43a	5.10799e-58	0.938843	1.0216e-54	2
Grn	5.15934e-58	1.03356	1.03187e-54	2
Bhlhe40	9.14943e-58	1.10744	1.82989e-54	2
Stc1	1.51026e-57	1.00137	3.02052e-54	2
Tril	2.08026e-57	0.921716	4.16052e-54	2
Ddah2	2.92708e-57	0.724186	5.85417e-54	2
St8sia4	3.2515e-57	1.01845	6.503e-54	2
Gimap1	7.84915e-57	0.84704	1.56983e-53	2
Pcdh20	8.25306e-57	0.304846	1.65061e-53	2
Fcgrt	1.55604e-56	0.647761	3.11208e-53	2
Fam167b	1.59207e-56	1.23036	3.18413e-53	2
Nfkbia	2.20468e-56	0.982559	4.40936e-53	2
Fgf1	2.58108e-56	1.02114	5.16216e-53	2
Bdkrb2	4.99324e-56	0.762002	9.98649e-53	2
Adcy4	1.635e-55	0.81806	3.27001e-52	2
Ptprr	2.44365e-55	0.946833	4.88729e-52	2
Timeless	5.61357e-55	0.855647	1.12271e-51	2
Lifr	6.25534e-55	1.10719	1.25107e-51	2
Lrrfip1	6.34584e-55	0.85886	1.26917e-51	2
Thrsp	1.86424e-54	1.0392	3.72847e-51	2
Eln	7.1064e-54	0.449162	1.42128e-50	2
Lepr	1.13865e-53	0.652185	2.2773e-50	2
Rhoc	2.03151e-53	0.969011	4.06302e-50	2
Itprip	2.42277e-53	0.695048	4.84554e-50	2
Ceacam1	2.77073e-53	0.978641	5.54146e-50	2
Rsad2	4.9629e-53	1.51299	9.92581e-50	2
Psmb8	5.44827e-53	0.830004	1.08965e-49	2
Sat1	8.24e-53	1.1988	1.648e-49	2
Inhbb	9.71817e-53	0.959071	1.94363e-49	2
Nr4a1	9.71936e-53	1.33418	1.94387e-49	2
Sema3g	1.29313e-52	0.821018	2.58627e-49	2
Cdc42ep2	5.45456e-52	0.757078	1.09091e-48	2
Svil	7.64375e-52	1.05367	1.52875e-48	2
Spry1	1.08842e-51	1.03952	2.17683e-48	2
Ces2g	1.23853e-51	0.554562	2.47706e-48	2
Fyn	1.27797e-51	0.985382	2.55593e-48	2
Sox7	2.5043e-51	0.643371	5.0086e-48	2
Col5a3	3.43866e-51	0.296957	6.87733e-48	2
Zbtb46	5.5049e-51	0.821389	1.10098e-47	2
Gngt2	6.9948e-51	0.841196	1.39896e-47	2
Scn1b	1.35665e-50	0.667784	2.7133e-47	2
Sncg	4.23281e-50	0.878154	8.46562e-47	2
Tgfb1i1	1.06567e-49	0.570553	2.13134e-46	2
Actb	1.39177e-49	0.853654	2.78355e-46	2
Csrp2	2.88184e-49	0.75611	5.76367e-46	2
Psap	3.20679e-49	0.520164	6.41359e-46	2
Gm4951	3.68762e-49	0.473	7.37525e-46	2
Ier2	5.65108e-48	1.03219	1.13022e-44	2
Iigp1	9.9403e-48	1.22645	1.98806e-44	2
Nedd9	1.7548e-47	0.958751	3.5096e-44	2
Tubb5	7.12681e-47	0.787367	1.42536e-43	2
H2-Q7	1.63845e-46	0.407812	3.2769e-43	2
Npr3	2.0017e-46	0.369919	4.00339e-43	2
Cysltr2	2.34293e-46	0.443643	4.68587e-43	2
Abi3bp	2.88741e-46	0.299565	5.77481e-43	2
Ppp1r16b	4.25714e-46	0.783513	8.51428e-43	2
Fgfr3	1.12629e-45	0.474637	2.25259e-42	2
Plat	2.47751e-45	0.875413	4.95501e-42	2
Pcp4l1	3.09717e-45	0.915575	6.19435e-42	2
Ier5	3.34344e-45	0.673686	6.68688e-42	2
Tmem255b	3.49773e-45	0.32318	6.99547e-42	2
Sema5a	3.52916e-45	1.13297	7.05832e-42	2
Depp1	5.48014e-45	1.51014	1.09603e-41	2
Irf1	5.7594e-45	0.983188	1.15188e-41	2
Inpp5d	7.6099e-45	0.298212	1.52198e-41	2
F2r	2.10334e-44	0.781538	4.20669e-41	2
Synm	2.3929e-44	0.667507	4.78581e-41	2
Fmo2	2.90928e-44	0.940057	5.81856e-41	2
Ntn4	3.35684e-44	0.925085	6.71367e-41	2
Cyba	3.95146e-44	0.379765	7.90292e-41	2
Slc1a1	4.07823e-44	0.591191	8.15645e-41	2
Apold1	8.49724e-44	0.963726	1.69945e-40	2
Ar	1.08135e-43	0.797611	2.1627e-40	2
Ier5l	1.50678e-43	0.761954	3.01357e-40	2
Cd274	3.53748e-43	0.615645	7.07496e-40	2
Chst2	1.20419e-42	1.05509	2.40838e-39	2
Trib2	2.10124e-42	0.830529	4.20248e-39	2
Ifi44	4.14207e-42	0.8585	8.28414e-39	2
Sh3bp5	4.8898e-42	0.953235	9.77959e-39	2
Junb	5.45901e-42	0.732201	1.0918e-38	2
H2-Q6	9.20866e-42	0.552664	1.84173e-38	2
Abi3	1.89001e-41	0.570699	3.78003e-38	2
Stmn2	2.00355e-41	1.34217	4.00711e-38	2
Car8	6.11656e-41	1.15966	1.22331e-37	2
Zfp503	7.12452e-41	0.890446	1.4249e-37	2
Rnd1	7.4669e-41	0.782355	1.49338e-37	2
Pcdh12	9.67034e-41	0.821986	1.93407e-37	2
Pde2a	1.56508e-40	0.73589	3.13016e-37	2
Col4a3	4.80561e-40	0.660205	9.61121e-37	2
Ablim1	5.35409e-40	0.684826	1.07082e-36	2
Ecm1	6.27939e-40	0.397474	1.25588e-36	2
Dkk2	7.1833e-40	1.08591	1.43666e-36	2
Parp14	1.05657e-39	0.846732	2.11314e-36	2
Limch1	1.53988e-39	0.809312	3.07976e-36	2
Akap12	3.24381e-39	0.64658	6.48762e-36	2
Hey1	5.01374e-39	0.781618	1.00275e-35	2
Zfp36l2	9.25993e-39	0.480151	1.85199e-35	2
Enpp6	1.08118e-38	1.49476	2.16237e-35	2
Agrn	1.3497e-38	0.521904	2.69939e-35	2
Ifi27	1.69033e-38	0.632482	3.38066e-35	2
Dok4	2.79414e-38	0.893764	5.58829e-35	2
Tubb4b	3.41463e-38	0.953652	6.82926e-35	2
Samhd1	4.19051e-38	0.586138	8.38102e-35	2
Pdia5	1.14565e-37	0.861476	2.29131e-34	2
Isg15	1.64977e-37	0.677169	3.29954e-34	2
Pdlim1	2.66814e-37	0.312946	5.33628e-34	2
Lrrc32	5.98835e-37	0.277991	1.19767e-33	2
Lyn	8.99807e-37	0.574281	1.79961e-33	2
Krt80	2.99389e-36	0.469752	5.98778e-33	2
Cyp4b1	5.08987e-36	0.947221	1.01797e-32	2
Prickle2	5.65219e-36	0.595818	1.13044e-32	2
Ttc28	1.9989e-35	0.761852	3.9978e-32	2
Zfp36	3.03275e-35	0.872849	6.0655e-32	2
Ntf3	3.36246e-35	0.637537	6.72492e-32	2
Clca3a1	5.45778e-35	0.919039	1.09156e-31	2
Pmp22	1.63083e-34	0.612147	3.26165e-31	2
Gm13889	5.57077e-34	0.413216	1.11415e-30	2
Gbp4	6.27115e-34	0.946984	1.25423e-30	2
Dusp1	1.17369e-33	0.835768	2.34737e-30	2
Icam1	1.49964e-33	0.610682	2.99929e-30	2
Mxra7	3.09569e-33	0.614418	6.19137e-30	2
St8sia6	4.87357e-33	0.797088	9.74714e-30	2
Slfn2	5.03482e-33	0.512188	1.00696e-29	2
Smtn	6.38482e-33	0.346518	1.27696e-29	2
Itpripl2	1.54916e-32	0.427663	3.09832e-29	2
Mgst1	1.71993e-32	0.603822	3.43987e-29	2
Ssu2	2.0979e-32	0.493859	4.19581e-29	2
Mcm3	1.73013e-31	0.387226	3.46026e-28	2
Gbp5	3.00672e-31	0.440324	6.01344e-28	2
Ctsb	3.23158e-31	0.342108	6.46315e-28	2
Pear1	5.4037e-31	0.501529	1.08074e-27	2
Cysltr1	8.08391e-31	0.262629	1.61678e-27	2
Cd9	9.44957e-31	0.871619	1.88991e-27	2
Pfn1	1.11842e-30	0.351242	2.23684e-27	2
Stard9	1.77278e-30	0.712908	3.54556e-27	2
Ccn1	3.31676e-30	1.45282	6.63351e-27	2
2004-09-01	4.98938e-30	0.262954	9.97876e-27	2
Hbegf	9.35634e-30	0.794463	1.87127e-26	2
Csrp1	3.0889e-29	0.532929	6.17779e-26	2
Nrarp	3.23574e-29	0.520974	6.47148e-26	2
Ccnd1	6.54546e-29	0.679553	1.30909e-25	2
Hacd4	9.69942e-29	0.341077	1.93988e-25	2
Hlx	1.09223e-28	0.767187	2.18445e-25	2
Fbxl7	1.25619e-28	0.865353	2.51238e-25	2
Cdc42ep1	2.71136e-28	0.555047	5.42272e-25	2
Stat1	3.59794e-28	0.653778	7.19589e-25	2
Epb41l2	2.19204e-27	0.640874	4.38408e-24	2
Lipa	5.31579e-27	0.531183	1.06316e-23	2
Tgfb2	5.51376e-27	0.730567	1.10275e-23	2
Bpgm	1.42522e-26	0.508388	2.85045e-23	2
Grap	1.11752e-25	0.316167	2.23505e-22	2
Cdc42ep3	1.39643e-25	0.507914	2.79286e-22	2
Acer2	1.48862e-25	0.937477	2.97723e-22	2
N4bp3	2.73647e-25	0.347729	5.47294e-22	2
Ephx1	3.64983e-25	0.459628	7.29966e-22	2
Ptp4a3	5.83782e-25	0.386691	1.16756e-21	2
Hspa12b	8.70189e-25	0.660106	1.74038e-21	2
Adamts5	1.10363e-24	0.254693	2.20726e-21	2
Msrb3	1.82145e-24	0.506517	3.64291e-21	2
Slco2b1	2.17153e-24	0.410068	4.34306e-21	2
Ltbp1	9.11867e-24	0.502071	1.82373e-20	2
Pfkfb3	1.17479e-23	0.423737	2.34958e-20	2
Emp1	3.68726e-23	0.460163	7.37453e-20	2
Filip1l	3.83252e-23	0.26052	7.66504e-20	2
Cxcr4	1.15998e-22	0.637427	2.31997e-19	2
Itgb5	8.14347e-22	0.514972	1.62869e-18	2
Bmp6	8.51089e-22	0.641276	1.70218e-18	2
Unc5b	1.12484e-21	0.653577	2.24969e-18	2
Igtp	2.47981e-21	0.405132	4.95961e-18	2
Tiam1	3.67125e-21	0.616023	7.3425e-18	2
Mir99ahg	5.0864e-21	0.286497	1.01728e-17	2
Pdzd2	8.37539e-21	0.418929	1.67508e-17	2
Bcr	8.4472e-21	0.927827	1.68944e-17	2
Ptpre	1.04598e-20	0.459372	2.09196e-17	2
Lmo4	1.23291e-20	0.254892	2.46582e-17	2
Ccrl2	1.35687e-20	0.429008	2.71374e-17	2
Rasa4	2.12977e-20	0.279291	4.25954e-17	2
Ifi47	2.80744e-20	0.468304	5.61488e-17	2
Rap1a	7.33646e-20	0.478885	1.46729e-16	2
Eif4ebp1	1.15285e-19	0.290095	2.30571e-16	2
Gimap9	1.18043e-19	0.338735	2.36087e-16	2
Neat1	2.86757e-19	0.442381	5.73513e-16	2
Gja4	3.5171e-19	0.56385	7.03419e-16	2
Cnn2	3.88343e-19	0.355455	7.76686e-16	2
Csgalnact1	2.93339e-18	0.375905	5.86677e-15	2
Fbln5	6.23274e-18	0.257242	1.24655e-14	2
S100a10	7.45227e-18	0.423178	1.49045e-14	2
Pald1	1.29953e-17	0.268003	2.59906e-14	2
Id2	3.85453e-17	0.478001	7.70906e-14	2
Lbr	3.41376e-16	0.429831	6.82753e-13	2
Col4a4	4.11295e-16	0.405341	8.2259e-13	2
Ifit3	7.89322e-16	0.356093	1.57864e-12	2
Nasp	3.42688e-15	0.324697	6.85376e-12	2
Snai1	5.37721e-15	0.33489	1.07544e-11	2
Fabp5	1.28038e-14	0.491241	2.56077e-11	2
Tfpi	1.3562e-14	0.292852	2.7124e-11	2
Gpx8	2.17813e-14	0.316174	4.35625e-11	2
Irgm1	4.58155e-14	0.493135	9.1631e-11	2
Anp32b	5.49897e-14	0.306987	1.09979e-10	2
Clu	7.52782e-14	0.298702	1.50556e-10	2
4930523C07Rik	2.34458e-13	0.413705	4.68916e-10	2
Pi16	4.82969e-12	0.345911	9.65939e-09	2
Sost	1.16259e-11	0.771151	2.32519e-08	2
Ckap4	1.44436e-11	0.373532	2.88872e-08	2
Ift122	2.09656e-11	0.437678	4.19313e-08	2
Tuba1b	4.124e-11	0.340236	8.24799e-08	2
Arhgap18	5.08967e-11	0.390071	1.01793e-07	2
Plaur	6.91509e-11	0.32295	1.38302e-07	2
Rtp4	1.2566e-10	0.487661	2.5132e-07	2
Fat4	2.14977e-10	0.397704	4.29955e-07	2
Cyp26b1	2.24949e-10	0.324702	4.49898e-07	2
Serpine1	2.58427e-10	0.419169	5.16853e-07	2
Socs3	7.51463e-10	0.603074	1.50293e-06	2
Baz1a	8.921e-10	0.264431	1.7842e-06	2
Pbx1	1.04376e-09	1.39737	2.08752e-06	2
Lactb	1.07915e-09	0.254559	2.1583e-06	2
Ifit1	1.14663e-09	0.261406	2.29325e-06	2
Proser2	3.01459e-09	0.520402	6.02919e-06	2
Sp100	3.46605e-09	0.287652	6.93211e-06	2
Cxcl12	8.9177e-09	0.363486	1.78354e-05	2
Grb10	3.48546e-08	0.260636	6.97092e-05	2
AU020206	3.61063e-08	0.265716	7.22125e-05	2
Angpt2	7.81756e-08	0.622314	0.000156351	2
Prdx4	8.67308e-08	0.281164	0.000173462	2
Tap1	1.10194e-07	0.355723	0.000220389	2
Arhgap10	7.30073e-07	0.263006	0.00146015	2
Ifih1	1.5128e-06	0.364631	0.0030256	2
Ifit2	2.28962e-06	0.352089	0.00457924	2
Selenoh	6.96538e-06	0.263845	0.0139308	2
Fosl2	7.58108e-06	0.34256	0.0151622	2
Sox4	8.47014e-06	0.528867	0.0169403	2
Vwf	9.54977e-06	0.287498	0.0190995	2
Gadd45b	0.000209543	0.373709	0.419087	2
2700081O15Rik	0.000293571	0.397688	0.587142	2
S100a6	0.000392249	0.313514	0.784497	2
Igfbp5	0.00460661	0.5122	1	2
Ccn3	0.00844138	0.459236	1	2

## Sheet: Cluster3
gene	p_val	avg_log2FC	p_val_adj	cluster
Dpp6	4.90116e-138	1.8218	9.80232e-135	3
Syt1	7.79035e-118	0.970581	1.55807e-114	3
Shisal2b	2.79005e-115	2.85594	5.58009e-112	3
Arg1	1.35184e-113	2.33937	2.70367e-110	3
Cacna2d2	4.59398e-109	0.977794	9.18796e-106	3
Sst	7.86488e-105	7.43309	1.57298e-101	3
Rbp4	1.35977e-104	4.23315	2.71955e-101	3
Pcdh15	7.34431e-104	1.01519	1.46886e-100	3
Stxbp5l	3.27204e-101	1.2713	6.54408e-98	3
Spock1	5.29158e-99	0.996439	1.05832e-95	3
Ptprz1	3.04446e-98	1.00445	6.08892e-95	3
Ly6h	1.36214e-97	1.5741	2.72429e-94	3
Lingo1	4.29842e-90	0.758464	8.59684e-87	3
Clu	1.27605e-89	1.68464	2.5521e-86	3
Chgb	3.26968e-89	2.2251	6.53935e-86	3
Hhex	3.96494e-88	1.44622	7.92988e-85	3
Sez6l	1.31864e-87	1.51341	2.63729e-84	3
Kcnd2	4.04532e-85	0.476654	8.09065e-82	3
Stk32a	2.97155e-84	1.36204	5.9431e-81	3
Frzb	1.0573e-83	1.22984	2.1146e-80	3
Ocrl	1.62987e-82	1.45018	3.25974e-79	3
Rab3b	2.08571e-82	1.25523	4.17141e-79	3
Ehf	2.74376e-82	1.29344	5.48752e-79	3
Tspan8	3.97567e-82	1.73125	7.95133e-79	3
Atp1b1	6.85605e-80	1.35238	1.37121e-76	3
Ghsr	2.49843e-79	0.371637	4.99687e-76	3
Rgs9	2.71747e-79	1.10789	5.43494e-76	3
Neurog3	3.9382e-79	0.911371	7.87639e-76	3
Cbarp	5.81786e-79	1.03419	1.16357e-75	3
Ncam2	1.60557e-78	0.607356	3.21114e-75	3
Bex2	2.12901e-78	1.48178	4.25803e-75	3
Hap1	1.38442e-76	1.38076	2.76885e-73	3
Scg2	1.03854e-73	1.64676	2.07708e-70	3
Tmem59l	8.27505e-73	1.23789	1.65501e-69	3
Efnb3	1.11188e-72	0.937526	2.22377e-69	3
Prnp	1.26983e-72	1.16286	2.53965e-69	3
Cpa2	2.39386e-71	0.853925	4.78772e-68	3
Caly	1.27602e-70	0.644907	2.55204e-67	3
Cplx2	3.73207e-69	1.08821	7.46414e-66	3
Ppp1r17	6.28614e-69	1.11491	1.25723e-65	3
Cadm1	3.06475e-67	0.825423	6.1295e-64	3
Cd164l2	3.82602e-67	0.764652	7.65204e-64	3
Nebl	3.70608e-66	0.777931	7.41216e-63	3
Ctsh	8.44405e-66	0.413159	1.68881e-62	3
Gpm6a	1.36026e-65	0.596109	2.72052e-62	3
Nnat	3.17186e-65	1.31171	6.34373e-62	3
Cacna1h	2.32512e-64	0.580851	4.65023e-61	3
Dipk2a	5.58156e-64	0.694362	1.11631e-60	3
Slc4a4	8.56983e-64	0.725641	1.71397e-60	3
Sim1	8.99581e-64	0.710244	1.79916e-60	3
Tent5a	3.71736e-63	1.40188	7.43472e-60	3
Tmed6	2.53418e-62	0.559785	5.06837e-59	3
Unc5c	5.33686e-62	0.760578	1.06737e-58	3
Fxyd6	5.56083e-62	1.12991	1.11217e-58	3
Bmp3	8.29435e-62	0.606689	1.65887e-58	3
Cabp7	5.57697e-60	0.641915	1.11539e-56	3
Pyy	8.62418e-60	1.51667	1.72484e-56	3
Syndig1l	2.40408e-59	0.983238	4.80815e-56	3
Dscam	4.77766e-59	0.571172	9.55532e-56	3
Ambp	1.83235e-58	0.784948	3.66469e-55	3
Sftpd	2.05793e-58	0.543663	4.11586e-55	3
Enpp2	2.65007e-58	0.881678	5.30013e-55	3
Ramp1	4.50669e-58	0.631208	9.01339e-55	3
Ffar4	7.85977e-57	0.638777	1.57195e-53	3
Mest	1.23184e-56	0.72789	2.46369e-53	3
Insm1	1.74199e-56	0.852599	3.48399e-53	3
Stmn3	1.83125e-56	0.741437	3.66249e-53	3
Olfm3	1.88772e-56	0.520892	3.77545e-53	3
Pcbd1	9.86031e-56	0.899706	1.97206e-52	3
Pdx1	3.80272e-55	0.690415	7.60544e-52	3
Kctd8	7.52184e-55	0.507762	1.50437e-51	3
Bambi	1.82054e-54	1.11617	3.64108e-51	3
Pde10a	1.99006e-54	1.082	3.98012e-51	3
Spint2	2.39404e-54	1.06196	4.78808e-51	3
Rasgef1a	1.71904e-53	0.489943	3.43808e-50	3
Cpne4	2.96774e-52	0.498134	5.93549e-49	3
Smarca1	1.36078e-51	0.806528	2.72155e-48	3
Gpr179	4.07354e-51	0.523771	8.14707e-48	3
Ache	4.90665e-51	0.728193	9.81331e-48	3
Slitrk6	9.99408e-51	0.687945	1.99882e-47	3
Resp18	3.193e-50	1.51553	6.38599e-47	3
Calb1	3.85247e-50	0.901413	7.70493e-47	3
Clmp	5.03466e-50	0.31795	1.00693e-46	3
Basp1	7.71391e-50	0.872364	1.54278e-46	3
Trpm3	2.14989e-49	0.648153	4.29979e-46	3
Krt8	4.36915e-49	0.858873	8.73831e-46	3
Ndn	1.41208e-48	0.790902	2.82415e-45	3
Cd24a	2.2703e-48	0.915325	4.54059e-45	3
Nhs	6.08755e-48	0.644372	1.21751e-44	3
Fermt1	9.58626e-48	0.432146	1.91725e-44	3
Capsl	8.40815e-47	0.684796	1.68163e-43	3
Lrp8	1.9896e-46	0.709356	3.97921e-43	3
Fstl5	2.26351e-46	0.410984	4.52702e-43	3
Dgkb	2.83999e-46	0.582314	5.67999e-43	3
Nrg1	2.9369e-46	0.349975	5.87379e-43	3
Aplp1	4.77684e-46	0.971308	9.55368e-43	3
Arhgap36	1.72374e-45	0.432826	3.44749e-42	3
Hadh	5.717e-45	0.875863	1.1434e-41	3
Acly	8.65376e-45	0.805415	1.73075e-41	3
Alcam	1.19754e-44	0.844148	2.39507e-41	3
Pla2g2f	3.06081e-44	0.588706	6.12162e-41	3
Prox1	3.33049e-44	0.740849	6.66098e-41	3
Mrln	4.07699e-44	0.806627	8.15398e-41	3
Smim6	6.76084e-44	0.533618	1.35217e-40	3
Rph3al	4.94274e-43	0.666029	9.88547e-40	3
Oit1	1.1896e-42	0.507021	2.37921e-39	3
Foxa2	1.4637e-42	0.551029	2.9274e-39	3
Cntnap2	6.50854e-42	0.476843	1.30171e-38	3
Gpx3	6.53353e-42	0.914905	1.30671e-38	3
Ankrd34b	1.09284e-41	0.419334	2.18568e-38	3
Gm1673	1.64708e-41	0.574647	3.29416e-38	3
Etv1	2.82617e-41	0.753232	5.65235e-38	3
Podxl2	3.08757e-41	0.577025	6.17515e-38	3
Ntm	3.61999e-41	0.470522	7.23998e-38	3
Kcnip1	4.59622e-41	0.44291	9.19243e-38	3
Sdk2	1.34282e-40	0.596053	2.68564e-37	3
Fam183b	1.77565e-40	0.741561	3.5513e-37	3
Fabp5	2.41231e-40	0.39621	4.82461e-37	3
Cd44	2.86069e-40	0.515123	5.72138e-37	3
Scn9a	3.93186e-40	0.601092	7.86371e-37	3
Sult1d1	4.41112e-40	0.555104	8.82225e-37	3
Car8	5.26865e-40	0.556178	1.05373e-36	3
Hopx	1.18958e-39	0.487857	2.37916e-36	3
Grem2	1.51669e-39	0.451145	3.03339e-36	3
Gm11837	2.09696e-39	0.476664	4.19393e-36	3
F5	2.28735e-38	0.530472	4.57469e-35	3
St8sia3	3.99307e-38	0.399935	7.98614e-35	3
Dbpht2	4.17579e-38	0.656096	8.35158e-35	3
Filip1	8.4291e-38	0.721902	1.68582e-34	3
Gap43	1.30745e-37	0.892643	2.61489e-34	3
Folr1	1.80526e-37	0.694377	3.61052e-34	3
Adamts18	4.1542e-37	0.527951	8.3084e-34	3
Rasgrf1	8.44966e-37	0.60281	1.68993e-33	3
Luzp2	8.59438e-37	0.255597	1.71888e-33	3
Chchd10	8.85194e-37	0.62442	1.77039e-33	3
Chic1	1.13964e-36	0.669235	2.27928e-33	3
P2ry1	7.58892e-36	0.424226	1.51778e-32	3
Chka	1.36893e-35	0.742561	2.73786e-32	3
Rbms3	1.63653e-35	0.357269	3.27306e-32	3
Cdk14	3.4408e-35	0.420361	6.88161e-32	3
Efna5	1.13358e-34	0.487691	2.26715e-31	3
Hist1h2bc	2.89576e-34	0.660793	5.79153e-31	3
Dnaja4	3.82682e-34	0.917712	7.65364e-31	3
Syp	4.21691e-34	0.509557	8.43383e-31	3
A2ml1	8.82267e-34	0.569509	1.76453e-30	3
Castor2	9.27159e-34	0.645124	1.85432e-30	3
Grb14	1.06072e-33	0.519731	2.12143e-30	3
Cxxc4	1.06806e-33	0.600854	2.13611e-30	3
Arxes2	1.35504e-33	0.389516	2.71007e-30	3
Cltrn	1.61054e-33	0.910582	3.22109e-30	3
Enho	2.50409e-33	0.590704	5.00818e-30	3
Mlxipl	2.50513e-33	0.566751	5.01025e-30	3
Mreg	2.88858e-33	0.397028	5.77716e-30	3
Adgrb3	3.81945e-33	0.550133	7.6389e-30	3
Rgs2	6.29068e-33	0.600805	1.25814e-29	3
Npnt	7.67918e-33	0.391288	1.53584e-29	3
Tmem132b	7.7312e-33	0.563764	1.54624e-29	3
Parm1	1.00481e-32	0.281687	2.00961e-29	3
Mageh1	3.43508e-32	0.559772	6.87016e-29	3
Fkbp2	1.6444e-31	0.60593	3.28879e-28	3
Pcp4	2.19388e-31	0.679821	4.38775e-28	3
Mir100hg	2.31178e-31	0.435735	4.62356e-28	3
Dsp	3.17683e-31	0.480859	6.35366e-28	3
Tceal3	3.40633e-31	0.53594	6.81266e-28	3
Egr1	4.78307e-31	1.01314	9.56613e-28	3
Iapp	2.36043e-30	0.824944	4.72087e-27	3
Spock3	3.05646e-30	0.523622	6.11291e-27	3
Nudt4	4.09192e-30	0.477334	8.18384e-27	3
Cela1	5.27428e-30	1.03841	1.05486e-26	3
Pcsk1n	5.37054e-30	0.755168	1.07411e-26	3
Pak3	1.35982e-29	0.647881	2.71965e-26	3
Gria2	2.14456e-29	0.395506	4.28912e-26	3
Krt18	1.43502e-28	0.59432	2.87003e-25	3
Dut	1.85839e-27	0.397805	3.71678e-24	3
Txndc5	2.58677e-27	0.335178	5.17355e-24	3
Syt13	4.68454e-27	0.58547	9.36908e-24	3
Krt7	7.44147e-27	0.502656	1.48829e-23	3
Cacnb3	7.77007e-27	0.287223	1.55401e-23	3
Sfrp5	2.06143e-26	0.311408	4.12285e-23	3
Olfm1	2.62231e-26	0.358224	5.24462e-23	3
2010204K13Rik	3.41548e-26	0.557036	6.83096e-23	3
Gm26802	5.28113e-26	0.594873	1.05623e-22	3
Gc	8.66005e-26	0.550495	1.73201e-22	3
Fev	1.17824e-25	0.32878	2.35649e-22	3
Wfs1	1.73181e-24	0.388222	3.46363e-21	3
Kctd1	1.96551e-24	0.486097	3.93102e-21	3
Cldn3	2.02094e-24	0.353372	4.04189e-21	3
Errfi1	2.05558e-24	0.398586	4.11116e-21	3
Anpep	2.02825e-23	0.352016	4.05649e-20	3
Cpq	3.49044e-23	0.480349	6.98089e-20	3
Scg5	1.0048e-22	0.674311	2.00959e-19	3
Il17re	3.68416e-22	0.288054	7.36832e-19	3
Vil1	4.51702e-22	0.25025	9.03405e-19	3
Pde1c	8.97111e-22	0.290787	1.79422e-18	3
Pclo	1.05256e-21	0.330232	2.10513e-18	3
Scgn	4.35796e-21	0.505845	8.71593e-18	3
Lgi1	8.82196e-21	0.382694	1.76439e-17	3
Dsg2	9.40869e-21	0.315558	1.88174e-17	3
Pnmal1	1.03102e-20	0.322586	2.06203e-17	3
Mdm1	1.95522e-20	0.416552	3.91044e-17	3
Hspa4l	4.68914e-20	0.427784	9.37828e-17	3
Syt4	5.14473e-20	0.371726	1.02895e-16	3
Zdhhc2	6.26463e-20	0.367631	1.25293e-16	3
Hook1	1.06139e-19	0.38957	2.12277e-16	3
Scnn1b	1.94856e-19	0.45104	3.89712e-16	3
Entpd3	2.21439e-19	0.330112	4.42877e-16	3
Xbp1	2.83466e-19	0.408567	5.66932e-16	3
Rgs17	5.55493e-19	0.431507	1.11099e-15	3
Nefm	6.91878e-19	0.410548	1.38376e-15	3
Scg3	7.84774e-19	0.536603	1.56955e-15	3
Prom1	1.22242e-18	0.285423	2.44484e-15	3
Usp51	3.0993e-18	0.345178	6.19859e-15	3
Tmem65	7.37258e-18	0.366599	1.47452e-14	3
Sstr3	8.31569e-18	0.404707	1.66314e-14	3
Amigo2	1.28244e-17	0.31089	2.56488e-14	3
Shisa2	1.44092e-17	0.257713	2.88183e-14	3
Nkx2-2	4.87949e-17	0.252839	9.75899e-14	3
Spock2	1.00667e-16	0.335043	2.01334e-13	3
A530058N18Rik	1.15638e-16	0.295261	2.31275e-13	3
Vstm2l	1.97624e-16	0.396238	3.95248e-13	3
Tm4sf4	2.42175e-16	0.346598	4.8435e-13	3
Neurod1	3.68342e-16	0.376392	7.36684e-13	3
Tob1	2.26541e-15	0.369923	4.53081e-12	3
5330439M10Rik	2.85009e-15	0.392029	5.70018e-12	3
Serpina10	5.36486e-15	0.256472	1.07297e-11	3
Dnajb1	8.03793e-15	0.714342	1.60759e-11	3
Cfap61	1.15942e-14	0.335229	2.31884e-11	3
Spcs3	1.28096e-14	0.272802	2.56192e-11	3
Btg2	1.51783e-14	0.617116	3.03566e-11	3
Creg2	1.23803e-13	0.289751	2.47606e-10	3
Dpp10	2.43039e-13	0.335647	4.86078e-10	3
Gm4117	2.49651e-13	0.275896	4.99302e-10	3
Hsph1	3.47231e-13	0.55286	6.94463e-10	3
Pwwp3b	1.32583e-12	0.300449	2.65165e-09	3
Lman1	1.56746e-12	0.265731	3.13493e-09	3
Zfhx4	6.51644e-12	0.265847	1.30329e-08	3
Rab37	4.05961e-11	0.278764	8.11922e-08	3
Vldlr	5.43758e-11	0.277202	1.08752e-07	3
Dnajb9	1.02777e-10	0.293169	2.05553e-07	3
Cpe	3.04783e-10	0.40956	6.09567e-07	3
Hspb1	4.77526e-08	0.328262	9.55052e-05	3
Fxyd3	3.62131e-06	0.28286	0.00724263	3

## Sheet: Cluster4
gene	p_val	avg_log2FC	p_val_adj	cluster
Ppy	8.84038e-43	3.81425	1.76808e-39	4
Pyy	7.36802e-34	2.15434	1.4736e-30	4
Pou6f2	1.24991e-25	0.33977	2.49982e-22	4
Ace2	2.12517e-23	0.977985	4.25034e-20	4
Spp1	2.19214e-22	1.63149	4.38427e-19	4
Arx	3.6392e-20	0.549918	7.27841e-17	4
Rhou	1.53135e-15	0.487001	3.06269e-12	4
Ugt2b34	2.29112e-13	0.447952	4.58225e-10	4
Gria3	2.33689e-13	0.542657	4.67379e-10	4
Tpm2	6.76314e-13	0.433161	1.35263e-09	4
Tspan8	9.53416e-13	1.17444	1.90683e-09	4
Etv1	1.59126e-09	0.792551	3.18253e-06	4
Gpx1	2.84555e-08	0.577611	5.6911e-05	4
Scg5	1.47392e-07	0.661714	0.000294783	4
Galnt13	3.45876e-07	0.318777	0.000691752	4
Nap1l5	4.9671e-07	0.550569	0.00099342	4
Rab3c	6.79656e-07	0.302596	0.00135931	4
Ifitm1	7.23008e-07	0.300984	0.00144602	4
Tm4sf4	8.35541e-07	0.769404	0.00167108	4
Gria2	1.7466e-06	0.767543	0.00349319	4
Atf3	2.71913e-06	0.284116	0.00543826	4
Pappa2	2.81084e-06	0.519613	0.00562167	4
Kcnk3	2.86871e-06	0.269152	0.00573742	4
Tagln	3.66189e-06	0.59441	0.00732379	4
Folr1	3.82797e-06	0.505128	0.00765595	4
Cd9	4.34735e-06	0.327859	0.0086947	4
Rcn3	6.07552e-06	0.32574	0.012151	4
Calb1	3.28007e-05	0.429215	0.0656013	4
Serp1	6.09504e-05	0.282401	0.121901	4
Alcam	6.14607e-05	0.455598	0.122921	4
Fxyd3	7.48659e-05	0.327104	0.149732	4
Cltrn	7.81461e-05	0.543483	0.156292	4
Bpgm	0.000331062	0.757545	0.662124	4
Hspb8	0.000333204	0.268131	0.666409	4
Ncam2	0.000441611	0.282772	0.883223	4
Maged2	0.00107609	0.415329	1	4
Car2	0.00193218	0.529414	1	4
Gc	0.00218052	0.467364	1	4
Snca	0.00326551	0.616202	1	4
Cpa2	0.00697877	0.289241	1	4

## Sheet: Cluster5
gene	p_val	avg_log2FC	p_val_adj	cluster
Plvap	9.56729e-44	2.4673	1.91346e-40	5
Ly6a	2.16095e-39	2.80101	4.32189e-36	5
Emcn	3.39618e-39	2.36188	6.79236e-36	5
Ly6c1	4.83873e-37	2.74577	9.67745e-34	5
Igfbp7	6.96931e-36	1.88796	1.39386e-32	5
Esm1	1.64235e-35	2.51868	3.28471e-32	5
Mgll	2.79525e-35	2.4138	5.5905e-32	5
Egfl7	1.72213e-33	2.19785	3.44426e-30	5
Fabp4	8.31818e-33	3.36677	1.66364e-29	5
Sox17	9.94287e-31	0.632226	1.98857e-27	5
Rbp7	1.94199e-30	2.96923	3.88398e-27	5
Rgcc	2.39687e-30	2.79274	4.79375e-27	5
Kdr	4.42662e-29	1.12278	8.85323e-26	5
Ramp2	8.12322e-29	2.25318	1.62464e-25	5
Igfbp3	6.16464e-27	2.07029	1.23293e-23	5
Tmem255b	1.03928e-26	0.780368	2.07856e-23	5
Ctla2b	5.93732e-26	0.408494	1.18746e-22	5
Srgn	1.82837e-24	1.98043	3.65675e-21	5
Ly6e	2.51542e-24	2.10276	5.03084e-21	5
Ctla2a	2.62918e-24	2.37628	5.25836e-21	5
Ifitm2	2.68958e-24	2.37106	5.37917e-21	5
Flt1	2.07387e-23	1.56764	4.14774e-20	5
Id3	4.05277e-23	1.90117	8.10554e-20	5
Gpihbp1	4.1131e-23	2.75094	8.22619e-20	5
Gbp5	4.66354e-23	0.45778	9.32707e-20	5
Fbln2	1.9646e-21	0.385745	3.92919e-18	5
Rap1a	2.2801e-21	0.468087	4.5602e-18	5
Clec14a	2.69121e-21	1.67837	5.38243e-18	5
Nrp1	9.28632e-21	1.34469	1.85726e-17	5
Ifit3	5.17522e-20	0.544736	1.03504e-16	5
Chrm2	1.91412e-19	0.437754	3.82825e-16	5
Tm4sf1	2.71127e-19	2.29176	5.42254e-16	5
Plpp1	1.22409e-18	1.80864	2.44818e-15	5
Plpp3	1.48543e-18	1.43547	2.97085e-15	5
Cd34	1.73407e-18	1.75379	3.46815e-15	5
B2m	3.2002e-18	1.70993	6.40039e-15	5
AW112010	1.10833e-17	2.05798	2.21667e-14	5
Ifitm3	1.50283e-17	1.77685	3.00566e-14	5
Slc43a3	5.84248e-17	1.57551	1.1685e-13	5
Plxna2	8.01886e-17	0.448224	1.60377e-13	5
Timp3	4.24864e-16	1.04411	8.49728e-13	5
S1pr1	6.35567e-16	1.26008	1.27113e-12	5
Plscr2	6.6071e-16	2.11166	1.32142e-12	5
Fgd5	1.36724e-15	0.883202	2.73448e-12	5
Erg	1.52841e-15	0.542825	3.05682e-12	5
Slfn5	1.61748e-15	1.19427	3.23496e-12	5
Eng	1.82683e-15	1.6913	3.65366e-12	5
Ccn3	1.90568e-15	0.655984	3.81136e-12	5
Cd300lg	2.35191e-15	1.84109	4.70382e-12	5
Arrdc3	4.22411e-15	0.3893	8.44822e-12	5
Ehd4	4.26646e-15	1.59332	8.53293e-12	5
Abi3	4.29864e-15	1.32093	8.59727e-12	5
Tubb4b	5.59985e-15	0.285984	1.11997e-11	5
Slc9a3r2	5.79992e-15	1.73536	1.15998e-11	5
Sema3g	8.40206e-15	0.505721	1.68041e-11	5
Col13a1	8.72377e-15	1.74617	1.74475e-11	5
Esam	9.29324e-15	1.64237	1.85865e-11	5
Ranbp1	9.92055e-15	0.628982	1.98411e-11	5
Fam111a	1.02412e-14	0.757901	2.04825e-11	5
Msrb3	1.23711e-14	0.765795	2.47421e-11	5
Tmsb4x	1.35618e-14	1.26149	2.71236e-11	5
Anxa3	1.50749e-14	1.82225	3.01499e-11	5
Cdh5	1.93743e-14	1.53157	3.87486e-11	5
Sema7a	2.97573e-14	0.543264	5.95146e-11	5
Epas1	5.83968e-14	1.15663	1.16794e-10	5
Nrarp	8.85888e-14	0.445119	1.77178e-10	5
Ednrb	9.90527e-14	1.23311	1.98105e-10	5
Hlx	1.10765e-13	0.74844	2.2153e-10	5
Gimap5	1.47084e-13	0.280298	2.94168e-10	5
Thrsp	2.12098e-13	1.48834	4.24196e-10	5
Cdkn2d	2.1226e-13	0.349346	4.24519e-10	5
Pcdh12	4.03233e-13	0.331443	8.06465e-10	5
Cavin3	4.2601e-13	1.52606	8.52021e-10	5
Crispld1	7.73875e-13	0.390255	1.54775e-09	5
Ushbp1	8.35336e-13	0.707066	1.67067e-09	5
Myct1	9.08482e-13	1.75345	1.81696e-09	5
Dll4	1.13281e-12	0.409657	2.26562e-09	5
Csrp2	1.24308e-12	1.49735	2.48617e-09	5
Cdc42ep3	1.24721e-12	0.579576	2.49443e-09	5
Tnfsf10	3.22479e-12	1.43844	6.44958e-09	5
Itprip	4.8767e-12	0.594211	9.75341e-09	5
Arhgap31	1.14533e-11	0.965833	2.29067e-08	5
Actb	1.20049e-11	0.53325	2.40097e-08	5
Calcrl	1.39537e-11	0.704489	2.79074e-08	5
Ddah2	1.46677e-11	1.22821	2.93354e-08	5
Igfbp5	1.78667e-11	0.470613	3.57334e-08	5
Anxa2	2.29454e-11	1.57616	4.58909e-08	5
Alpl	2.5512e-11	0.382696	5.1024e-08	5
Tubb5	2.5671e-11	0.26042	5.13421e-08	5
Palmd	2.67444e-11	0.995447	5.34887e-08	5
Acvrl1	2.73467e-11	1.50582	5.46934e-08	5
Osmr	3.36793e-11	0.60582	6.73587e-08	5
H2afz	3.94613e-11	0.363147	7.89227e-08	5
Tek	4.14616e-11	0.727177	8.29232e-08	5
Bst2	4.60745e-11	1.69815	9.2149e-08	5
Lims2	4.72467e-11	1.76343	9.44933e-08	5
Id1	5.37323e-11	1.62255	1.07465e-07	5
Dab2	6.07306e-11	0.419063	1.21461e-07	5
Ccn1	6.46186e-11	0.273972	1.29237e-07	5
Jcad	7.2575e-11	0.578175	1.4515e-07	5
Adgrf5	8.52632e-11	1.06307	1.70526e-07	5
S100a16	1.35414e-10	1.57041	2.70828e-07	5
Mfge8	2.05539e-10	1.23548	4.11077e-07	5
Fcgrt	3.06229e-10	1.37069	6.12457e-07	5
Lama3	3.14956e-10	0.664042	6.29912e-07	5
Adcy4	3.326e-10	0.911966	6.65199e-07	5
Hspg2	3.95994e-10	0.92223	7.91989e-07	5
Aldh2	4.24219e-10	1.93116	8.48438e-07	5
Gpx8	4.58465e-10	0.481173	9.16929e-07	5
Sparc	6.534e-10	0.902185	1.3068e-06	5
Tgfb1i1	7.75207e-10	0.329546	1.55041e-06	5
Pde2a	8.13709e-10	0.369563	1.62742e-06	5
Fli1	8.53893e-10	0.376097	1.70779e-06	5
Itga1	8.66894e-10	0.677613	1.73379e-06	5
Rasgrp3	9.04586e-10	1.04225	1.80917e-06	5
Trp53i11	9.18412e-10	0.297914	1.83682e-06	5
Rbm3	1.16942e-09	0.445003	2.33885e-06	5
Smtn	1.37708e-09	0.952782	2.75416e-06	5
Ehd2	1.70523e-09	0.39892	3.41046e-06	5
Lats2	2.64382e-09	0.478823	5.28764e-06	5
Hecw2	2.9966e-09	0.943285	5.9932e-06	5
Nfib	6.44286e-09	0.877673	1.28857e-05	5
Afap1l1	6.80288e-09	0.736277	1.36058e-05	5
Pfn1	7.7168e-09	0.271124	1.54336e-05	5
Lgals9	8.51039e-09	0.768376	1.70208e-05	5
Meox1	9.75731e-09	1.67571	1.95146e-05	5
Sox18	1.24559e-08	1.71485	2.49119e-05	5
Cav2	1.26704e-08	1.50207	2.53409e-05	5
Gjc1	1.59414e-08	0.344742	3.18827e-05	5
Ldha	1.64241e-08	0.94254	3.28482e-05	5
Lpcat1	2.28019e-08	0.708894	4.56039e-05	5
T2	2.34881e-08	0.489642	4.69761e-05	5
Mfng	2.60149e-08	0.643584	5.20299e-05	5
Serpinh1	2.66455e-08	0.451556	5.3291e-05	5
Cd9	4.0945e-08	0.427581	8.189e-05	5
Olfm2	4.426e-08	0.351256	8.85201e-05	5
Cxcl12	6.08276e-08	0.51423	0.000121655	5
Hspa12b	7.90522e-08	0.277568	0.000158104	5
Icam2	8.86612e-08	1.75138	0.000177322	5
Clec2d	1.01254e-07	1.32418	0.000202508	5
Slco2a1	1.0564e-07	0.49816	0.00021128	5
Syn3	1.06112e-07	1.0852	0.000212225	5
Dhrs3	1.23689e-07	0.804292	0.000247377	5
Lamb2	1.25533e-07	0.624298	0.000251066	5
Arap3	1.29874e-07	1.04324	0.000259749	5
Crip2	1.32648e-07	1.53432	0.000265295	5
Unc45b	1.34343e-07	1.02853	0.000268687	5
Spry1	1.42128e-07	0.595694	0.000284255	5
Col4a1	1.54957e-07	0.685571	0.000309915	5
Bdkrb2	1.63675e-07	0.550586	0.000327351	5
Efnb2	1.65666e-07	1.01219	0.000331332	5
Exoc3l2	1.72459e-07	1.33471	0.000344918	5
Cd36	2.0518e-07	0.414666	0.000410359	5
Rflnb	2.59527e-07	1.93457	0.000519054	5
Chst2	3.09743e-07	1.10786	0.000619486	5
Grap	3.79592e-07	0.251734	0.000759185	5
Cd24a	6.35541e-07	1.81747	0.00127108	5
Lifr	6.50174e-07	0.433278	0.00130035	5
Clec1a	9.28792e-07	0.732436	0.00185758	5
Dysf	9.73575e-07	0.795493	0.00194715	5
Enpp6	1.01418e-06	0.821094	0.00202837	5
Nkx2-3	1.14663e-06	0.414835	0.00229327	5
H2-Q6	1.32539e-06	0.279179	0.00265078	5
Xdh	1.39533e-06	0.772307	0.00279066	5
Filip1l	1.40891e-06	0.37302	0.00281781	5
Irf7	1.43095e-06	0.821184	0.00286189	5
Tiam1	1.54283e-06	0.430667	0.00308566	5
Syngr2	1.56303e-06	0.425643	0.00312607	5
Cd38	1.67497e-06	0.496189	0.00334994	5
Scn1b	1.74878e-06	0.705463	0.00349756	5
Arap2	1.78357e-06	0.455072	0.00356713	5
Ramp3	1.88038e-06	1.70076	0.00376075	5
Shank3	2.01824e-06	1.01812	0.00403647	5
Sncg	2.0345e-06	0.969466	0.004069	5
Thbd	2.03948e-06	0.455124	0.00407897	5
Fam43a	2.07794e-06	0.979876	0.00415589	5
Rbms1	2.13086e-06	1.22391	0.00426171	5
Ifit1	2.32037e-06	0.367123	0.00464075	5
Car4	2.67303e-06	1.97681	0.00534607	5
Klhl5	2.69628e-06	0.50936	0.00539256	5
Ran	2.75096e-06	0.900454	0.00550193	5
Iigp1	2.82654e-06	0.399506	0.00565309	5
Igtp	3.13917e-06	0.338899	0.00627834	5
Notch4	3.24494e-06	0.278783	0.00648987	5
Hspb1	3.53368e-06	1.11489	0.00706737	5
Tmem140	3.84358e-06	0.409895	0.00768717	5
Itpripl2	4.00132e-06	0.433159	0.00800264	5
Ifi27	4.16644e-06	0.83217	0.00833287	5
Ifi47	4.62448e-06	0.580918	0.00924897	5
Relb	5.34033e-06	0.449488	0.0106807	5
Ptgs1	5.53534e-06	0.63116	0.0110707	5
Gstp1	5.85151e-06	0.624418	0.011703	5
Ppp1r16b	5.85663e-06	0.258021	0.0117133	5
Ace	5.945e-06	0.928778	0.01189	5
Ccnd1	6.00413e-06	0.497566	0.0120083	5
Parvb	6.22942e-06	0.596641	0.0124588	5
Gm26917	6.36477e-06	0.524761	0.0127295	5
Dock4	6.73107e-06	0.550074	0.0134621	5
Tnfaip2	6.82664e-06	0.791004	0.0136533	5
Bcam	7.91871e-06	0.502721	0.0158374	5
Ltbp4	8.56996e-06	0.732242	0.0171399	5
Slc44a2	8.59857e-06	0.629484	0.0171971	5
Mxra7	8.67717e-06	0.533169	0.0173543	5
Pcp4l1	8.83906e-06	0.422775	0.0176781	5
Pecam1	8.87457e-06	1.45758	0.0177491	5
Wwc2	8.90733e-06	0.600895	0.0178147	5
Arhgef26	1.02302e-05	0.411982	0.0204604	5
Ddx39	1.0537e-05	0.254987	0.0210741	5
St8sia6	1.31313e-05	0.572699	0.0262625	5
4931406P16Rik	1.5523e-05	0.479496	0.031046	5
Ctsb	1.74776e-05	0.271049	0.0349552	5
Cd59a	1.81145e-05	0.66676	0.0362289	5
Rhoj	1.86422e-05	0.534703	0.0372844	5
Tns1	2.02055e-05	0.28298	0.0404109	5
Csgalnact1	2.28912e-05	0.361578	0.0457824	5
Gimap9	2.31623e-05	0.413025	0.0463247	5
Tmem123	2.7505e-05	0.38069	0.0550099	5
Tinagl1	2.87332e-05	0.925712	0.0574665	5
Jam3	3.07535e-05	1.03172	0.061507	5
Ecscr	3.22219e-05	1.79923	0.0644438	5
Kank3	4.49761e-05	0.71949	0.0899521	5
Rapgef3	5.36575e-05	0.415974	0.107315	5
Ets2	6.46654e-05	0.785596	0.129331	5
Mcc	8.66035e-05	0.999256	0.173207	5
Ntf3	0.000107122	0.582587	0.214245	5
Pdgfb	0.000111398	0.831747	0.222797	5
Sox7	0.000119469	0.468112	0.238937	5
Mgst1	0.000120641	0.695506	0.241282	5
Stab1	0.000122294	0.3206	0.244587	5
Ahnak	0.000133872	0.668137	0.267744	5
Tcim	0.000135407	1.57787	0.270815	5
Plekho1	0.000140665	0.760844	0.28133	5
Fabp5	0.000143472	0.548139	0.286944	5
Adamtsl2	0.000149518	0.37921	0.299035	5
Pltp	0.000151621	1.61628	0.303241	5
Jag2	0.000170027	1.00264	0.340054	5
Pcdh17	0.000171315	0.697589	0.342629	5
Lrrc8a	0.000175301	0.92311	0.350602	5
Prex2	0.000223037	0.409359	0.446074	5
Stc1	0.000223331	0.569967	0.446663	5
Pmepa1	0.000250672	0.298502	0.501344	5
Mmrn2	0.00026163	1.16771	0.52326	5
Gimap6	0.000265766	1.51649	0.531532	5
Pmp22	0.000308967	0.362253	0.617935	5
Entpd1	0.000327057	0.778437	0.654114	5
Abcg2	0.000327935	0.482518	0.655869	5
Ssu2	0.000350937	0.511306	0.701874	5
Adgrl4	0.000380974	1.16242	0.761947	5
Tbxa2r	0.000388812	1.07763	0.777625	5
Serinc3	0.00043436	1.40768	0.86872	5
Cdc14a	0.0004443	0.51949	0.8886	5
Tmem88	0.000516782	0.798877	1	5
Ceacam1	0.000629211	0.482687	1	5
Vegfc	0.000639545	0.407528	1	5
Cdc42ep2	0.000650445	1.17001	1	5
Zfp36l1	0.000680685	0.583243	1	5
Sh3bp5	0.000689942	1.08146	1	5
BC028528	0.000736903	1.68902	1	5
Ets1	0.000778055	1.02143	1	5
Mcam	0.000886703	0.786937	1	5
Cd93	0.000951039	0.931705	1	5
Tmem204	0.000994406	0.988395	1	5
Cdc42ep1	0.00100052	0.391289	1	5
Msn	0.00101887	1.23123	1	5
Hey1	0.00105231	0.690215	1	5
Fscn1	0.00107867	0.624912	1	5
Arpc1b	0.00108847	1.12915	1	5
Fosl2	0.00113959	0.266659	1	5
Bcl6b	0.00121895	0.271854	1	5
Hacd4	0.00127563	0.273536	1	5
Tspan4	0.00135783	0.406342	1	5
Podxl	0.00142953	1.35183	1	5
Spry4	0.00153578	0.398632	1	5
Phactr2	0.00158041	0.962482	1	5
Samhd1	0.00164596	0.728612	1	5
Bmp6	0.00170382	0.570434	1	5
Cracr2b	0.00199189	0.657606	1	5
Fxyd5	0.00215611	1.3759	1	5
Thbs1	0.00230231	0.549423	1	5
Ddah1	0.00233074	0.661404	1	5
Slfn2	0.00237092	0.791036	1	5
Ptprb	0.00264809	1.2219	1	5
Plcb1	0.00280011	0.847059	1	5
Bmpr2	0.002887	0.518755	1	5
Vwa1	0.0029365	0.975984	1	5
Gpr146	0.0029476	0.321521	1	5
Ifi44	0.00328566	0.628393	1	5
Vamp5	0.00329164	1.84621	1	5
Bcr	0.00356611	0.478513	1	5
Stmn1	0.0037561	0.294835	1	5
Stmn2	0.00408064	1.11698	1	5
Eogt	0.00417771	0.54474	1	5
Fbln5	0.00452138	0.46038	1	5
Psmb9	0.0051567	0.794419	1	5
Flt4	0.00569141	0.480562	1	5
Prss23	0.00634482	0.997096	1	5
Insr	0.00644195	0.604656	1	5
Fth1	0.00745697	0.33116	1	5
Jup	0.00836563	0.777456	1	5
Fas	0.0087379	0.823355	1	5
Icam1	0.00922888	0.65813	1	5
Isg15	0.00944767	0.90747	1	5

## Sheet: Cluster6
gene	p_val	avg_log2FC	p_val_adj	cluster
Cd3e	1.79808e-230	2.64456	3.59616e-227	6
Cd28	1.55735e-181	2.3461	3.1147e-178	6
Ltb	3.8738e-142	2.23609	7.74761e-139	6
Itk	6.09993e-136	1.58509	1.21999e-132	6
Ms4a4b	8.10092e-135	2.93505	1.62018e-131	6
Cxcr3	2.74532e-118	1.52528	5.49063e-115	6
Grap2	2.20193e-114	1.45954	4.40385e-111	6
Spn	8.80552e-112	1.52414	1.7611e-108	6
Cd3g	8.74361e-94	3.49363	1.74872e-90	6
Rhoh	9.12898e-93	2.40158	1.8258e-89	6
Zap70	1.64027e-80	1.25916	3.28053e-77	6
Ptprcap	4.24166e-77	2.75797	8.48332e-74	6
Hcst	5.71364e-72	3.18223	1.14273e-68	6
Trbc2	6.28114e-71	3.57124	1.25623e-67	6
Bcl11b	1.09486e-70	2.29383	2.18972e-67	6
Ms4a6b	1.84517e-70	2.07513	3.69034e-67	6
Ptprc	2.53318e-70	3.1492	5.06637e-67	6
Cd3d	4.56671e-70	2.93059	9.13342e-67	6
Coro1a	9.1921e-70	3.02608	1.83842e-66	6
Ptpn22	1.6669e-69	2.04496	3.33379e-66	6
Gm15472	9.52035e-69	1.17639	1.90407e-65	6
Dock2	3.71272e-68	1.69871	7.42543e-65	6
Rac2	6.64397e-67	3.21779	1.32879e-63	6
Lat	9.15211e-67	2.77089	1.83042e-63	6
Cd52	3.56753e-65	3.53578	7.13507e-62	6
Sh2d2a	3.78119e-63	2.01072	7.56237e-60	6
Fyb	3.75965e-61	2.45518	7.5193e-58	6
Lcp1	7.58738e-60	2.21495	1.51748e-56	6
Cd53	2.52324e-59	1.61523	5.04647e-56	6
Stk17b	1.15846e-58	2.54517	2.31691e-55	6
H2-Q7	2.06754e-58	3.06275	4.13507e-55	6
Laptm5	2.4882e-58	2.4693	4.9764e-55	6
Cd48	2.67424e-58	1.5296	5.34847e-55	6
Ikzf1	1.60433e-57	1.36696	3.20865e-54	6
Pfn1	5.77365e-57	2.4447	1.15473e-53	6
Il7r	7.59124e-57	1.97866	1.51825e-53	6
Thy1	2.94493e-56	2.44394	5.88985e-53	6
Arhgdib	6.88152e-56	2.4572	1.3763e-52	6
Tmsb10	9.42e-56	3.31672	1.884e-52	6
Ptpn18	1.3335e-55	2.61813	2.66701e-52	6
Lck	3.4027e-55	2.17782	6.80541e-52	6
Bcl2a1d	4.2483e-55	0.590205	8.4966e-52	6
Cd226	3.26662e-54	1.36134	6.53324e-51	6
Lcp2	4.84423e-54	1.36739	9.68846e-51	6
Il2rg	2.97324e-53	1.74922	5.94649e-50	6
Cytip	3.4068e-53	1.80126	6.81359e-50	6
Itgb7	5.9133e-53	1.80258	1.18266e-49	6
Nkg7	7.8292e-53	3.92124	1.56584e-49	6
Rgs1	8.5696e-53	3.05351	1.71392e-49	6
Sh3bgrl3	3.72311e-52	2.6093	7.44623e-49	6
Selplg	7.16296e-52	1.96806	1.43259e-48	6
Itgal	6.32783e-51	1.66687	1.26557e-47	6
Cotl1	1.0432e-50	2.28575	2.08639e-47	6
Dusp2	1.78033e-50	2.76032	3.56067e-47	6
Il2rb	2.09027e-50	2.17878	4.18053e-47	6
Bcl2a1b	4.79725e-50	1.09782	9.59449e-47	6
Tmsb4x	2.5406e-48	2.15195	5.08121e-45	6
Rbm3	1.62659e-46	1.71215	3.25319e-43	6
B4galnt1	2.03163e-46	1.52222	4.06326e-43	6
Lsp1	6.31493e-46	2.16175	1.26299e-42	6
Trac	7.67939e-46	2.96695	1.53588e-42	6
Fxyd5	2.33718e-45	1.82819	4.67436e-42	6
Runx1	2.75761e-45	0.828697	5.51522e-42	6
Slc38a1	1.23482e-44	1.84466	2.46963e-41	6
Tnfaip3	1.24521e-44	3.18013	2.49042e-41	6
AW112010	5.43147e-44	2.25619	1.08629e-40	6
Cd2	5.75727e-44	2.06974	1.15145e-40	6
Actb	7.15305e-44	1.97175	1.43061e-40	6
Gimap7	8.95736e-44	1.56285	1.79147e-40	6
2001-09-01	2.61632e-43	2.1983	5.23265e-40	6
S100a10	2.68622e-43	2.16131	5.37243e-40	6
Il10ra	3.38894e-43	0.630521	6.77787e-40	6
Pstpip1	4.92402e-43	1.23791	9.84805e-40	6
Ctsw	6.2578e-43	2.19923	1.25156e-39	6
Zfp36l2	8.42132e-43	2.4546	1.68426e-39	6
Gimap5	4.21063e-42	1.46935	8.42125e-39	6
S100a4	6.57688e-42	3.7023	1.31538e-38	6
Gmfg	7.25054e-42	1.63217	1.45011e-38	6
Hmgb2	1.32747e-40	2.10298	2.65494e-37	6
Klf6	2.28674e-40	2.76946	4.57349e-37	6
Themis	3.48422e-40	1.08417	6.96843e-37	6
S100a6	1.175e-39	2.46626	2.35e-36	6
Arhgap30	1.73588e-39	1.24973	3.47175e-36	6
H2-Q6	2.40969e-39	1.74731	4.81939e-36	6
Cst7	2.64416e-39	0.933329	5.28833e-36	6
Sash3	8.87561e-39	1.10695	1.77512e-35	6
Arhgap45	2.16078e-38	1.44732	4.32156e-35	6
Epsti1	2.99599e-38	1.7865	5.99198e-35	6
Ablim1	3.88113e-38	1.66724	7.76226e-35	6
Psmb8	4.46215e-38	1.78797	8.9243e-35	6
Ppp1r18	4.87167e-38	1.4224	9.74333e-35	6
Ccl5	7.84943e-38	6.20333	1.56989e-34	6
Apbb1ip	1.87598e-37	1.19712	3.75196e-34	6
Itgb2	1.93458e-37	1.67496	3.86915e-34	6
Sp100	2.38807e-37	1.5691	4.77613e-34	6
Arhgap15	2.81059e-37	1.24365	5.62118e-34	6
Adam19	4.0753e-37	1.26484	8.15061e-34	6
Vps37b	5.68446e-37	2.01412	1.13689e-33	6
Gimap3	2.08948e-36	1.98775	4.17895e-33	6
Cyba	2.36396e-36	1.62366	4.72791e-33	6
Emp3	2.81598e-35	1.52748	5.63197e-32	6
Lgals1	3.75739e-35	1.79805	7.51478e-32	6
Itga4	4.59139e-35	2.02617	9.18279e-32	6
Cnn2	1.21227e-34	1.59934	2.42454e-31	6
Cd37	1.85773e-34	1.48346	3.71546e-31	6
Jpt1	3.0541e-34	1.58478	6.1082e-31	6
Junb	2.80105e-33	2.36096	5.6021e-30	6
Vim	3.75894e-33	1.57626	7.51787e-30	6
B2m	5.92619e-33	1.51202	1.18524e-29	6
Cd69	4.95009e-32	2.08564	9.90018e-29	6
Odc1	6.55461e-32	2.58846	1.31092e-28	6
Arpc1b	9.8561e-32	1.32553	1.97122e-28	6
Runx3	1.82816e-31	1.8377	3.65631e-28	6
Tbc1d10c	4.36761e-31	1.52639	8.73521e-28	6
Sytl3	8.49114e-31	1.49515	1.69823e-27	6
Gm8369	1.13684e-30	1.1654	2.27368e-27	6
Gimap4	2.12191e-30	1.69187	4.24383e-27	6
Traf1	3.09504e-30	1.15056	6.19008e-27	6
Gimap1	5.177e-29	1.25217	1.0354e-25	6
Fyn	5.47408e-29	1.47651	1.09482e-25	6
Samsn1	2.63354e-27	0.75874	5.26707e-24	6
Bin2	2.82444e-27	0.931674	5.64889e-24	6
Dock10	3.21977e-27	1.63096	6.43954e-24	6
Stat4	4.29822e-27	0.946268	8.59645e-24	6
Srgn	5.65344e-27	1.12764	1.13069e-23	6
Ets1	6.71602e-27	1.21854	1.3432e-23	6
Gpr132	8.17709e-27	1.00037	1.63542e-23	6
Maf	2.16438e-26	1.50374	4.32875e-23	6
Tcf7	6.27618e-26	1.16337	1.25524e-22	6
Gimap6	9.22505e-26	1.27887	1.84501e-22	6
Ms4a4c	1.04709e-25	0.252348	2.09417e-22	6
Ezr	2.21402e-25	1.49763	4.42804e-22	6
Sla	4.29749e-25	1.1309	8.59498e-22	6
Inpp5d	5.01779e-25	0.984089	1.00356e-21	6
Rinl	5.17067e-25	1.46053	1.03413e-21	6
Id2	1.53209e-24	1.84989	3.06418e-21	6
Fermt3	1.71325e-24	1.30373	3.4265e-21	6
Cd247	2.40626e-24	1.51863	4.81252e-21	6
Gpr65	3.60883e-24	0.735376	7.21767e-21	6
Ahnak	7.08895e-24	1.2531	1.41779e-20	6
Pim1	7.26978e-24	1.82981	1.45396e-20	6
Bhlhe40	8.01537e-24	1.72861	1.60307e-20	6
Ifng	8.78449e-23	2.54569	1.7569e-19	6
Malt1	1.20895e-22	1.49023	2.4179e-19	6
Ikzf3	1.25381e-22	1.12647	2.50762e-19	6
Ppp1r15a	6.18688e-22	1.19188	1.23738e-18	6
Anp32b	8.90883e-22	1.00135	1.78177e-18	6
Ptpn7	8.94499e-22	0.903106	1.789e-18	6
Adcy7	1.10829e-21	0.88087	2.21659e-18	6
Gm26740	1.84571e-21	0.439173	3.69142e-18	6
Crip1	4.88949e-21	0.611242	9.77898e-18	6
Nr4a2	1.54936e-20	1.62731	3.09873e-17	6
Kcnn4	1.64395e-20	1.00473	3.28791e-17	6
Tespa1	6.21388e-20	1.22395	1.24278e-16	6
2006-09-01	7.21327e-20	1.08756	1.44265e-16	6
Slfn2	1.16292e-19	1.43412	2.32583e-16	6
Ifngr1	1.83741e-19	1.45767	3.67481e-16	6
Gata3	1.86622e-19	1.32081	3.73243e-16	6
Ppp1r16b	2.30671e-19	0.852772	4.61342e-16	6
Ccr5	2.46653e-19	0.763071	4.93306e-16	6
Gpsm3	2.90531e-19	1.09884	5.81061e-16	6
Tnfaip8l2	3.49046e-19	0.444956	6.98093e-16	6
Glipr2	4.92689e-19	0.713252	9.85378e-16	6
Cd84	7.71015e-19	0.788559	1.54203e-15	6
4930523C07Rik	1.07033e-18	1.15248	2.14066e-15	6
Gna15	1.96911e-18	0.462826	3.93822e-15	6
Cish	2.49403e-18	1.41196	4.98807e-15	6
Fli1	3.26461e-18	0.913516	6.52922e-15	6
Ctsd	3.82717e-18	0.957785	7.65433e-15	6
Smad7	4.34075e-18	1.25491	8.68149e-15	6
Prkch	6.29181e-18	1.06222	1.25836e-14	6
Dnajb1	8.5676e-18	1.50594	1.71352e-14	6
Arl4c	8.68968e-18	1.49145	1.73794e-14	6
Ctla2a	1.30488e-17	0.853814	2.60976e-14	6
Gimap8	2.09869e-17	0.982198	4.19738e-14	6
Cmtm7	2.5333e-17	1.0792	5.06661e-14	6
Sp140	3.21e-17	0.579355	6.41999e-14	6
Lrrfip1	7.71079e-17	1.0946	1.54216e-13	6
Csrnp1	8.73698e-17	1.12388	1.7474e-13	6
AI662270	9.06534e-17	0.719742	1.81307e-13	6
Ldha	9.79066e-17	0.767742	1.95813e-13	6
Gna13	7.57679e-16	1.56418	1.51536e-12	6
Ifi203	7.60436e-16	0.841366	1.52087e-12	6
Baz1a	9.36977e-16	0.786491	1.87395e-12	6
Apobec3	1.03689e-15	1.20167	2.07378e-12	6
Gpr183	1.13281e-15	0.995826	2.26562e-12	6
Atad2	2.38011e-15	1.3928	4.76021e-12	6
Hcls1	2.64585e-15	1.02691	5.2917e-12	6
Tnfrsf18	7.30665e-15	1.10149	1.46133e-11	6
Zfp36l1	1.06897e-14	1.47445	2.13794e-11	6
Ly6e	1.24904e-14	0.568339	2.49809e-11	6
Acp5	1.66085e-14	0.811262	3.3217e-11	6
Psmb9	1.86549e-14	0.876256	3.73097e-11	6
H2afz	2.3973e-14	0.90669	4.79459e-11	6
Inpp4b	5.52331e-14	0.98002	1.10466e-10	6
Msn	5.69296e-14	0.572327	1.13859e-10	6
Higd1a	6.12122e-14	0.694093	1.22424e-10	6
Metrnl	6.98399e-14	0.51577	1.3968e-10	6
Ncf4	8.10126e-14	0.597176	1.62025e-10	6
Myo1g	8.45112e-14	0.502324	1.69022e-10	6
Adgre5	9.34808e-14	0.948177	1.86962e-10	6
Zyx	9.90863e-14	1.20602	1.98173e-10	6
Ier5	1.07054e-13	0.947517	2.14108e-10	6
P2ry10	1.34514e-13	0.518654	2.69028e-10	6
Nfkbia	1.40777e-13	1.31629	2.81554e-10	6
Gng2	2.18688e-13	0.989087	4.37376e-10	6
Nedd9	2.72523e-13	0.832544	5.45046e-10	6
Ube2s	4.8125e-13	0.784316	9.625e-10	6
Cd44	2.23089e-12	0.960519	4.46178e-09	6
Smc4	4.09402e-12	0.98278	8.18804e-09	6
Lmnb1	8.43201e-12	0.990534	1.6864e-08	6
Snx20	1.83378e-11	0.834798	3.66757e-08	6
Dusp5	1.90884e-11	1.54595	3.81769e-08	6
Ifi206	2.0422e-11	0.591928	4.0844e-08	6
Tap1	2.24551e-11	0.804677	4.49102e-08	6
Tnfaip8	4.53154e-11	0.881715	9.06308e-08	6
Tgfbr2	5.15916e-11	0.705475	1.03183e-07	6
Ccl4	5.48553e-11	1.80138	1.09711e-07	6
Txn1	5.99961e-11	0.401296	1.19992e-07	6
Tubb5	6.85387e-11	0.804041	1.37077e-07	6
Ptpre	8.01134e-11	0.650912	1.60227e-07	6
Iqgap2	1.39403e-10	0.797431	2.78806e-07	6
Grap	2.25946e-10	0.819697	4.51893e-07	6
Cdt1	2.35072e-10	0.373206	4.70144e-07	6
Ifi27l2a	2.42377e-10	1.56032	4.84755e-07	6
Acap1	2.4341e-10	0.740269	4.86821e-07	6
Itpkb	3.02294e-10	1.00402	6.04588e-07	6
Frat2	3.93777e-10	0.706133	7.87553e-07	6
Gtf2b	4.85635e-10	0.749524	9.7127e-07	6
Mndal	4.86e-10	0.60495	9.72e-07	6
Chsy1	8.59243e-10	0.61302	1.71849e-06	6
Tes	1.16648e-09	0.927826	2.33296e-06	6
AU020206	2.46305e-09	1.0452	4.92609e-06	6
Arhgap31	3.07807e-09	0.649852	6.15614e-06	6
Evi2a	6.04673e-09	0.621078	1.20935e-05	6
Siah2	6.32087e-09	0.894388	1.26417e-05	6
Fosl2	7.73854e-09	0.91044	1.54771e-05	6
Btg2	7.86296e-09	0.749905	1.57259e-05	6
Txk	2.07747e-08	1.01787	4.15494e-05	6
Ran	2.26931e-08	0.649963	4.53861e-05	6
Pcna	3.10297e-08	0.97118	6.20593e-05	6
Qpct	4.21424e-08	0.470562	8.42848e-05	6
Samhd1	5.62637e-08	0.67913	0.000112527	6
Gm2682	6.64929e-08	0.638838	0.000132986	6
Serpinb1a	9.6207e-08	0.279028	0.000192414	6
Rgs2	1.07493e-07	1.54439	0.000214986	6
Pou2f2	1.31646e-07	0.434259	0.000263292	6
Gimap9	1.74307e-07	0.893775	0.000348615	6
Mfng	1.75127e-07	0.448853	0.000350254	6
Nckap1l	2.18943e-07	0.367402	0.000437886	6
Sh3bp1	3.07545e-07	0.606658	0.000615089	6
Otulinl	3.61807e-07	0.725766	0.000723614	6
Dock11	3.76897e-07	0.631843	0.000753795	6
Taf4b	5.01342e-07	0.655482	0.00100268	6
Cyfip2	5.07353e-07	0.75046	0.00101471	6
Tgfb1	5.18679e-07	0.468951	0.00103736	6
Ezh2	5.4221e-07	0.348554	0.00108442	6
Arap2	7.04498e-07	0.531442	0.001409	6
Lgals3	7.82539e-07	0.280063	0.00156508	6
Efhd2	1.11418e-06	0.785165	0.00222836	6
Cited2	1.35136e-06	1.01769	0.00270273	6
9930111J21Rik2	1.49953e-06	0.589914	0.00299905	6
Rgs10	1.55432e-06	0.693272	0.00310865	6
Sytl2	1.67851e-06	0.533192	0.00335702	6
Flna	1.84586e-06	0.607039	0.00369172	6
AA467197	2.08466e-06	0.404967	0.00416932	6
Nrgn	3.25632e-06	0.339357	0.00651264	6
Hvcn1	3.26717e-06	0.442535	0.00653433	6
Hsph1	3.86784e-06	0.789162	0.00773569	6
Gem	4.58902e-06	1.18424	0.00917804	6
Ifi47	6.00236e-06	0.692605	0.0120047	6
Cyth4	6.75079e-06	0.717815	0.0135016	6
Smc2	6.90755e-06	0.455944	0.0138151	6
Ccl3	7.43782e-06	0.48373	0.0148756	6
Cenpa	9.5331e-06	0.531743	0.0190662	6
Sat1	1.22636e-05	0.311154	0.0245273	6
Capg	1.26639e-05	0.86427	0.0253278	6
Slc1a5	1.56577e-05	0.488174	0.0313154	6
Dbf4	1.61328e-05	0.550727	0.0322657	6
Serpinb6b	1.92867e-05	0.287508	0.0385733	6
Plekho2	2.0107e-05	0.28616	0.040214	6
Ptger4	2.0122e-05	0.856101	0.040244	6
Nasp	2.11021e-05	0.665996	0.0422042	6
Gng10	2.49592e-05	0.583541	0.0499184	6
Cdc42ep3	4.51557e-05	0.526477	0.0903113	6
Hsd11b1	5.09957e-05	0.489326	0.101991	6
Spp1	5.29654e-05	0.475412	0.105931	6
Alyref	6.47869e-05	0.631888	0.129574	6
Gm49980	6.78637e-05	0.294389	0.135727	6
Tuba1c	9.60468e-05	0.338755	0.192094	6
Dusp1	0.000122409	0.670712	0.244818	6
Map3k8	0.000136651	0.725677	0.273301	6
Nr4a1	0.000150905	0.557809	0.30181	6
Ddx39	0.000169275	0.618937	0.33855	6
Hopx	0.000171246	0.931141	0.342491	6
Slc16a1	0.000173028	0.284658	0.346057	6
Plac8	0.000275758	0.266574	0.551515	6
Jaml	0.00027676	0.65704	0.55352	6
Ubash3a	0.000278841	0.955762	0.557682	6
Neurl3	0.000285229	0.980402	0.570459	6
Lbr	0.000317917	0.648626	0.635833	6
Rnf19b	0.000337157	0.472519	0.674314	6
St8sia4	0.000389426	0.609337	0.778852	6
Slbp	0.000563119	0.753898	1	6
Tagap	0.000675864	0.871853	1	6
Ly6c2	0.000729135	2.13309	1	6
Coro2a	0.000768287	0.705106	1	6
Stat1	0.000830056	0.618696	1	6
Ier2	0.00111912	0.383854	1	6
Gm43305	0.00114134	0.298023	1	6
Pycard	0.00139322	0.808084	1	6
Cdk2ap2	0.00152254	0.676361	1	6
Tmem123	0.00159893	0.393416	1	6
Socs3	0.00160522	0.536385	1	6
Incenp	0.00185508	0.387747	1	6
Rel	0.00200488	0.664579	1	6
Ptpn6	0.00207515	0.401317	1	6
Tle3	0.00260419	0.592223	1	6
Ar	0.00320605	0.423285	1	6
Vsir	0.00345636	0.615459	1	6
Il16	0.00378951	0.557291	1	6
Plk3	0.00505082	0.528096	1	6
Peak1	0.00589304	0.382989	1	6
Ifi27	0.00661671	0.402309	1	6
Atf3	0.00668125	0.444444	1	6
Tiparp	0.00721238	0.637269	1	6
Ranbp1	0.0074543	0.254211	1	6
Mcm7	0.00851534	0.260636	1	6

## Sheet: Cluster7
gene	p_val	avg_log2FC	p_val_adj	cluster
Htr1b	6.23991e-243	1.28344	1.24798e-239	7
Pcdh18	4.09181e-231	1.21965	8.18362e-228	7
B130024G19Rik	5.45363e-193	0.943303	1.09073e-189	7
Slc2a4	1.39745e-177	0.831414	2.7949e-174	7
Tcf21	4.56435e-158	1.23179	9.1287e-155	7
Sod3	1.48636e-157	1.72071	2.97273e-154	7
Bmp5	1.13755e-146	1.20986	2.2751e-143	7
Pcdh19	1.97159e-125	1.77791	3.94319e-122	7
Ccl11	7.44815e-123	1.45782	1.48963e-119	7
Tbx3os1	1.07886e-114	1.44156	2.15772e-111	7
Trarg1	6.77752e-114	1.78893	1.3555e-110	7
Heyl	1.31402e-113	2.52238	2.62805e-110	7
Ngfr	1.1039e-112	0.338128	2.2078e-109	7
Lamc3	1.52676e-110	0.400812	3.05351e-107	7
Ebf2	2.13418e-100	0.975018	4.26835e-97	7
Adap2	3.00636e-100	2.06827	6.01272e-97	7
Jph2	1.95716e-99	0.809044	3.91433e-96	7
Cspg4	1.30986e-97	3.27794	2.61973e-94	7
Cox4i2	3.85826e-91	3.31279	7.71652e-88	7
Myh11	1.18899e-90	3.23986	2.37798e-87	7
Col6a2	1.23874e-90	1.31756	2.47748e-87	7
Olfr558	3.16614e-87	2.18291	6.33227e-84	7
Naalad2	3.38601e-85	1.57648	6.77203e-82	7
Fbn1	2.29679e-82	1.30356	4.59358e-79	7
Rasl12	1.93988e-81	1.72913	3.87976e-78	7
Myl9	4.10554e-78	3.69156	8.21109e-75	7
Aspn	4.30353e-75	3.57499	8.60705e-72	7
Foxs1	3.04754e-74	2.12889	6.09508e-71	7
Higd1b	4.76376e-72	3.60261	9.52752e-69	7
Pdgfrb	4.10553e-71	3.76666	8.21105e-68	7
Rab7b	2.73292e-70	0.261198	5.46584e-67	7
Rem1	5.46125e-70	1.00749	1.09225e-66	7
Kcnj8	9.11633e-69	2.23391	1.82327e-65	7
Mrvi1	3.34202e-68	1.15226	6.68403e-65	7
Ndufa4l2	2.45343e-66	4.30156	4.90686e-63	7
Notch3	7.85527e-66	3.50395	1.57105e-62	7
Rarres2	8.23501e-66	2.81923	1.647e-62	7
Art3	2.9196e-65	2.88849	5.8392e-62	7
Tbx3	7.15557e-65	1.41566	1.43111e-61	7
Prrx1	1.14859e-64	1.80206	2.29717e-61	7
Atp1a2	6.36261e-64	2.52417	1.27252e-60	7
Ggt5	1.76266e-63	1.80781	3.52531e-60	7
Vtn	5.3225e-63	2.28856	1.0645e-59	7
Cygb	8.63363e-63	3.00067	1.72673e-59	7
Gpc3	1.13822e-62	1.15126	2.27643e-59	7
Ano1	1.23338e-62	2.40673	2.46675e-59	7
Casq2	4.01537e-62	2.76873	8.03073e-59	7
Rgs5	4.34952e-62	5.16749	8.69905e-59	7
Nr2f1	4.69163e-62	1.24042	9.38326e-59	7
Agtr1a	5.93803e-62	1.84461	1.18761e-58	7
Cd248	5.94666e-62	1.52144	1.18933e-58	7
G0s2	3.05227e-61	2.30112	6.10455e-58	7
Nr2f2	5.06783e-61	2.88933	1.01357e-57	7
Gjc1	9.2734e-61	2.41453	1.85468e-57	7
Mylk	1.05868e-60	2.76625	2.11736e-57	7
Ifitm1	3.74866e-60	2.78372	7.49732e-57	7
Gucy1b1	5.98931e-60	2.94021	1.19786e-56	7
2004-09-01	2.47146e-59	3.15153	4.94293e-56	7
Des	2.82415e-59	2.41167	5.64831e-56	7
Axl	7.16319e-59	2.3739	1.43264e-55	7
Tpm2	7.89449e-59	3.34937	1.5789e-55	7
Zeb2	1.57934e-58	2.55441	3.15868e-55	7
Fads3	1.72306e-58	1.58834	3.44611e-55	7
Arhgap42	2.12267e-58	1.41031	4.24534e-55	7
Abcc9	2.30094e-58	3.10964	4.60188e-55	7
Gm13889	1.54925e-57	2.92284	3.09849e-54	7
Aoc3	3.05583e-57	1.89143	6.11165e-54	7
Cald1	3.35479e-57	3.73691	6.70957e-54	7
Mgp	3.59302e-57	5.10355	7.18605e-54	7
Lhfp	3.65587e-57	2.53961	7.31175e-54	7
Gm15270	1.43964e-56	1.04389	2.87927e-53	7
Spon1	2.67174e-56	1.35937	5.34348e-53	7
Lsamp	3.46931e-56	0.912697	6.93863e-53	7
Pde3a	8.25977e-56	1.96708	1.65195e-52	7
Slc12a2	1.04398e-55	2.75801	2.08795e-52	7
Tbx2	1.48712e-55	2.38168	2.97424e-52	7
Cfh	1.6701e-55	2.5058	3.3402e-52	7
Steap4	4.73324e-55	2.19002	9.46648e-52	7
Ackr3	7.00451e-55	1.1757	1.4009e-51	7
Ecm1	9.33603e-55	1.89431	1.86721e-51	7
Htra1	1.20439e-54	1.27972	2.40878e-51	7
Lmod1	1.97177e-54	1.80428	3.94354e-51	7
Ndrg2	3.34361e-54	1.8632	6.68721e-51	7
C1s1	4.87085e-54	2.14496	9.7417e-51	7
Gucy1a1	6.65544e-54	2.55292	1.33109e-50	7
Tinagl1	1.25125e-53	2.15512	2.5025e-50	7
Fam162a	2.19216e-53	2.69762	4.38431e-50	7
Carmn	2.65145e-53	1.65292	5.3029e-50	7
Atp1b2	2.86816e-53	2.53974	5.73632e-50	7
Mfge8	3.17128e-53	2.87923	6.34255e-50	7
Ednra	3.19802e-53	2.1234	6.39603e-50	7
Crip1	4.18603e-53	3.43618	8.37205e-50	7
Fstl1	8.00732e-53	1.78713	1.60146e-49	7
Ebf1	1.152e-52	2.40624	2.304e-49	7
Pdgfa	1.22347e-52	2.46137	2.44694e-49	7
Gas1	1.34251e-52	1.72696	2.68501e-49	7
Fxyd1	3.72071e-52	1.73571	7.44142e-49	7
Itpripl2	4.56705e-52	1.69839	9.1341e-49	7
Plat	5.53749e-52	2.40686	1.1075e-48	7
Gng11	8.20809e-52	3.06465	1.64162e-48	7
Bgn	8.8076e-52	2.12554	1.76152e-48	7
Rbpms2	1.47926e-51	1.05081	2.95853e-48	7
Jag1	1.49201e-51	2.00568	2.98403e-48	7
Pid1	2.59577e-51	2.1691	5.19154e-48	7
Lrp1	2.65605e-51	2.34358	5.31209e-48	7
Lgals1	5.5822e-51	2.3423	1.11644e-47	7
Mustn1	7.31993e-51	2.16806	1.46399e-47	7
Plxdc2	1.25704e-50	1.65234	2.51409e-47	7
Ccn2	8.00009e-50	2.94804	1.60002e-46	7
Gja4	8.99064e-50	2.55256	1.79813e-46	7
Cp	1.63042e-49	1.29091	3.26084e-46	7
Plce1	2.09234e-49	1.999	4.18468e-46	7
Cavin1	3.34485e-49	2.32239	6.6897e-46	7
Mcam	3.54193e-49	1.94978	7.08385e-46	7
Arhgef17	3.72365e-49	2.33839	7.44729e-46	7
Gsn	4.14153e-49	1.46972	8.28307e-46	7
Sparcl1	4.6696e-49	2.55226	9.33921e-46	7
Myo1b	9.68077e-49	2.55247	1.93615e-45	7
Trabd2b	9.91102e-49	0.800404	1.9822e-45	7
S1pr3	1.88359e-48	1.97417	3.76718e-45	7
Pcolce	3.0742e-48	1.1809	6.14839e-45	7
Tns1	4.84446e-48	1.90525	9.68893e-45	7
Itga1	1.07875e-47	2.09243	2.1575e-44	7
Pdzd2	1.25356e-46	1.45148	2.50711e-43	7
Col1a2	1.48467e-46	1.34937	2.96933e-43	7
Egflam	2.69933e-46	1.43427	5.39866e-43	7
Vstm4	2.99666e-46	1.58695	5.99333e-43	7
Tpm1	4.05262e-46	2.9077	8.10524e-43	7
Hrct1	4.7721e-46	1.6379	9.54419e-43	7
Plekhg2	1.35707e-45	1.54195	2.71414e-42	7
Plcl1	1.43612e-45	1.25488	2.87224e-42	7
Olfml2a	8.28866e-45	0.411512	1.65773e-41	7
Hoxb3	1.61798e-44	0.76075	3.23596e-41	7
Sncg	1.65817e-44	2.31629	3.31635e-41	7
Wtip	3.62148e-44	2.01482	7.24296e-41	7
Ptp4a3	6.19688e-44	2.71524	1.23938e-40	7
Ppp1r14a	6.7196e-44	1.91935	1.34392e-40	7
Nbl1	6.7999e-44	1.90949	1.35998e-40	7
Col18a1	1.19162e-43	1.27032	2.38324e-40	7
Emid1	1.24186e-43	1.59857	2.48372e-40	7
Col5a2	1.9374e-43	0.683095	3.8748e-40	7
Pdlim1	3.5604e-43	1.49232	7.12079e-40	7
Prelp	6.05722e-43	0.514057	1.21144e-39	7
Acta2	9.72668e-43	3.90894	1.94534e-39	7
Slc11a1	1.55725e-42	0.482743	3.1145e-39	7
Postn	3.144e-42	0.607722	6.288e-39	7
Serping1	3.75602e-42	1.98498	7.51204e-39	7
Mxra7	4.48838e-42	1.38488	8.97676e-39	7
Crispld2	4.69171e-42	0.286068	9.38343e-39	7
Nkx2-3	4.81552e-42	1.52135	9.63104e-39	7
Rasgrp2	9.07014e-42	1.75689	1.81403e-38	7
Lama2	9.20526e-42	1.42478	1.84105e-38	7
Il34	1.20127e-41	1.38055	2.40253e-38	7
Epas1	3.31724e-41	1.94284	6.63448e-38	7
F2r	1.1705e-40	1.69167	2.34101e-37	7
Crip2	1.58029e-40	1.85032	3.16059e-37	7
Meox2	2.249e-40	0.505881	4.49799e-37	7
Col6a1	8.49967e-40	1.39359	1.69993e-36	7
Ednrb	8.50614e-40	2.37369	1.70123e-36	7
Itgb5	9.51764e-40	1.46559	1.90353e-36	7
Kitl	9.74739e-40	1.3284	1.94948e-36	7
Hand2os1	1.25173e-39	1.24019	2.50346e-36	7
Inpp4b	2.01562e-39	1.85854	4.03125e-36	7
Serpine2	1.96455e-38	1.73611	3.9291e-35	7
Ccdc80	1.98011e-38	1.46904	3.96022e-35	7
Thy1	2.41847e-38	0.775467	4.83694e-35	7
Nes	3.93495e-38	1.32865	7.8699e-35	7
Tnxb	4.05919e-38	1.3163	8.11838e-35	7
Nrip2	6.14768e-38	1.48739	1.22954e-34	7
Kcnq4	6.22863e-38	0.719436	1.24573e-34	7
Filip1l	7.86848e-38	2.16956	1.5737e-34	7
Flna	1.42991e-37	2.13848	2.85983e-34	7
Cryab	1.50458e-37	1.74745	3.00917e-34	7
Phlda3	2.21086e-37	1.54993	4.42171e-34	7
Efhd2	2.46661e-37	1.75232	4.93322e-34	7
Ace2	2.91052e-37	2.05005	5.82104e-34	7
Dbndd2	2.95928e-37	1.70895	5.91857e-34	7
Daam2	3.78196e-37	0.944373	7.56392e-34	7
Ehd2	1.30346e-36	1.072	2.60692e-33	7
Akap12	1.47563e-36	1.24659	2.95126e-33	7
Serpini1	1.54644e-36	1.95176	3.09287e-33	7
Rgs4	1.56697e-36	2.04169	3.13394e-33	7
Pi15	1.67038e-36	1.25394	3.34076e-33	7
Tagln	2.06497e-36	3.713	4.12993e-33	7
Sparc	2.21018e-36	1.79215	4.42036e-33	7
Pde5a	1.01416e-35	1.57451	2.02832e-32	7
Col4a2	1.08013e-35	1.67122	2.16027e-32	7
Gpc6	1.46437e-35	1.21609	2.92873e-32	7
C1qtnf7	1.68172e-35	1.00661	3.36344e-32	7
Pakap.1	2.72893e-35	1.37185	5.45785e-32	7
Serpinh1	9.55818e-35	1.36927	1.91164e-31	7
Rras	2.99682e-34	1.26448	5.99363e-31	7
Esam	6.59858e-34	1.42737	1.31972e-30	7
Tm4sf1	6.78267e-34	1.49842	1.35653e-30	7
Smim3	9.82447e-34	1.09894	1.96489e-30	7
Ifitm3	1.11553e-33	1.58926	2.23107e-30	7
Col4a1	1.131e-33	1.5603	2.26199e-30	7
Tgm2	1.66458e-33	1.05812	3.32917e-30	7
Arhgdib	2.56395e-33	1.32278	5.12791e-30	7
Fblim1	2.88383e-33	1.33667	5.76765e-30	7
Rhoj	4.25072e-33	1.36909	8.50144e-30	7
Cavin3	4.43012e-33	1.48876	8.86024e-30	7
Vasn	4.89755e-33	1.39769	9.7951e-30	7
Timp3	5.71809e-33	1.71338	1.14362e-29	7
Id3	5.72902e-33	1.7759	1.1458e-29	7
Mrap	7.59084e-33	0.644101	1.51817e-29	7
Ldha	1.2749e-32	1.20352	2.5498e-29	7
Phlda1	1.8072e-32	2.06041	3.6144e-29	7
Col3a1	2.59773e-32	1.23342	5.19545e-29	7
Rhoc	3.21955e-32	1.14769	6.43911e-29	7
Enpep	3.26815e-32	1.64865	6.5363e-29	7
Ngf	7.45937e-32	1.55123	1.49187e-28	7
Abca9	8.00475e-32	0.35954	1.60095e-28	7
Ephx3	1.11695e-31	1.33237	2.23389e-28	7
Adam19	2.26377e-31	0.326145	4.52753e-28	7
Pear1	6.69259e-31	1.31887	1.33852e-27	7
Tns2	6.95563e-31	1.14081	1.39113e-27	7
Cd302	6.95607e-31	1.02334	1.39121e-27	7
Angptl2	1.01395e-30	1.42787	2.02789e-27	7
Oaf	1.04292e-30	1.13513	2.08584e-27	7
Pth1r	3.25477e-30	1.25003	6.50955e-27	7
Tcf15	4.5604e-30	1.94493	9.12081e-27	7
Pmp22	6.05453e-30	0.970563	1.21091e-26	7
P2ry14	7.77116e-30	1.01174	1.55423e-26	7
Mnd1	9.42473e-30	1.37469	1.88495e-26	7
Sema5a	1.01558e-29	0.853317	2.03117e-26	7
Igfbp5	3.31609e-29	2.21434	6.63219e-26	7
Itga7	3.5951e-29	1.26321	7.19019e-26	7
Slc38a11	4.82207e-29	1.05866	9.64414e-26	7
Scn1b	5.0028e-29	1.07256	1.00056e-25	7
Tril	6.21896e-29	0.758194	1.24379e-25	7
Anxa1	6.39568e-29	0.80926	1.27914e-25	7
Aldh2	8.94707e-29	1.00642	1.78941e-25	7
Map3k20	1.51319e-28	1.57499	3.02638e-25	7
Emp3	2.04324e-28	1.22412	4.08647e-25	7
Gpx8	2.19289e-28	0.924997	4.38578e-25	7
Ccdc141	2.38695e-28	1.09544	4.7739e-25	7
Fcgrt	2.56114e-28	0.974347	5.12227e-25	7
Mef2c	3.7268e-28	1.25338	7.4536e-25	7
Hes1	4.73064e-28	1.18805	9.46128e-25	7
Cdc42ep1	7.73243e-28	0.84333	1.54649e-24	7
Col16a1	8.08407e-28	0.352411	1.61681e-24	7
Actb	1.59759e-27	1.24787	3.19518e-24	7
Tcf4	1.69153e-27	1.12156	3.38307e-24	7
Col4a4	1.76157e-27	1.13381	3.52314e-24	7
Timp2	1.98686e-27	0.975208	3.97372e-24	7
Adamts1	2.51774e-27	1.14474	5.03549e-24	7
Msx1	4.14674e-27	0.501653	8.29347e-24	7
Ifitm2	4.56917e-27	1.05387	9.13835e-24	7
Ltbp4	5.30064e-27	1.20276	1.06013e-23	7
Klhl23	5.35986e-27	1.33675	1.07197e-23	7
Pdlim3	6.35807e-27	1.29513	1.27161e-23	7
Dlc1	1.32121e-26	0.973474	2.64242e-23	7
Spred1	1.51431e-26	1.03932	3.02861e-23	7
Vim	2.87187e-26	1.0097	5.74374e-23	7
Ctsc	5.36935e-26	1.10098	1.07387e-22	7
Igfbp7	6.49817e-26	1.34534	1.29963e-22	7
Ltbp1	8.4522e-26	1.21007	1.69044e-22	7
Csrp1	1.04781e-25	1.00247	2.09562e-22	7
Hoxb2	1.36524e-25	1.26933	2.73048e-22	7
Inka2	2.14302e-25	0.756986	4.28603e-22	7
Pmepa1	1.00991e-24	1.27259	2.01981e-21	7
Lamb2	1.05315e-24	1.19215	2.1063e-21	7
Fbxl22	2.5078e-24	0.626068	5.0156e-21	7
Fth1	2.54603e-24	0.262453	5.09207e-21	7
Snhg18	3.81384e-24	1.51718	7.62768e-21	7
Sptbn1	4.25973e-24	0.975848	8.51946e-21	7
Gm34030	5.16422e-24	0.909702	1.03284e-20	7
Spry4	5.79806e-24	1.07094	1.15961e-20	7
Pde8b	6.24247e-24	0.811709	1.24849e-20	7
Cnn2	8.24883e-24	1.04306	1.64977e-20	7
Ajuba	1.19272e-23	0.963805	2.38543e-20	7
Rapgef5	1.26778e-23	1.15881	2.53557e-20	7
Bcam	1.43582e-23	1.23718	2.87165e-20	7
Serpinb6b	1.96693e-23	0.324804	3.93386e-20	7
Smtn	2.05942e-23	0.907588	4.11884e-20	7
Jam3	2.79534e-23	0.888866	5.59068e-20	7
Hspb2	3.26951e-23	1.0443	6.53901e-20	7
Tspan4	3.36818e-23	1.00505	6.73636e-20	7
Tgfb1i1	3.66585e-23	1.19616	7.3317e-20	7
Aebp1	4.08071e-23	0.314508	8.16141e-20	7
S100a6	7.16169e-23	0.465374	1.43234e-19	7
Psap	8.43954e-23	0.671849	1.68791e-19	7
Peak1	9.12276e-23	0.816101	1.82455e-19	7
Snrk	1.00931e-22	0.934273	2.01862e-19	7
Nid1	1.31726e-22	1.0626	2.63452e-19	7
Runx1	6.72396e-22	0.444162	1.34479e-18	7
Tmsb4x	7.413e-22	0.660718	1.4826e-18	7
Zfp703	8.33339e-22	1.22749	1.66668e-18	7
Ntm	1.23777e-21	0.756084	2.47554e-18	7
Wwtr1	1.27841e-21	0.799266	2.55681e-18	7
Lrrc32	1.99645e-21	1.10265	3.9929e-18	7
Lin7a	2.61482e-21	1.07667	5.22965e-18	7
Impa2	2.64417e-21	0.975683	5.28833e-18	7
Lamc1	2.71923e-21	0.939697	5.43847e-18	7
Zcchc24	3.24575e-21	1.14564	6.4915e-18	7
Pcp4l1	3.33287e-21	1.16298	6.66574e-18	7
9930111J21Rik2	3.59532e-21	0.808168	7.19063e-18	7
Capg	4.38712e-21	0.755261	8.77424e-18	7
Map3k7cl	7.87671e-21	0.641031	1.57534e-17	7
Snai1	8.25036e-21	0.939542	1.65007e-17	7
Rcn3	1.0833e-20	0.765895	2.16659e-17	7
Tuba1b	1.49015e-20	1.01948	2.9803e-17	7
Msn	2.5614e-20	0.759863	5.12279e-17	7
Slc5a5	3.44266e-20	0.525963	6.88531e-17	7
Ctsd	8.16573e-20	0.698312	1.63315e-16	7
Matn2	9.28737e-20	0.283811	1.85747e-16	7
Ccnd1	1.04278e-19	1.42119	2.08556e-16	7
Cav2	1.14643e-19	0.704811	2.29287e-16	7
Anxa2	1.18283e-19	0.583432	2.36566e-16	7
Rbms3	1.34449e-19	1.23015	2.68898e-16	7
Nudt4	1.8425e-19	1.17041	3.68499e-16	7
Abca8a	1.92531e-19	0.277694	3.85061e-16	7
Fhl2	2.69774e-19	0.502994	5.39547e-16	7
Unc5b	4.87135e-19	0.689468	9.7427e-16	7
Adgre5	9.61231e-19	1.03598	1.92246e-15	7
4930523C07Rik	1.20828e-18	1.04013	2.41657e-15	7
Col15a1	1.32971e-18	0.39907	2.65943e-15	7
Rbp1	1.5164e-18	0.3325	3.03279e-15	7
Txn1	2.37587e-18	0.725321	4.75174e-15	7
Epb41l2	4.02265e-18	1.04929	8.04529e-15	7
Eps8	4.10291e-18	1.19908	8.20582e-15	7
Kirrel	5.80945e-18	0.741762	1.16189e-14	7
Ttc28	6.34447e-18	1.1054	1.26889e-14	7
Endod1	7.17887e-18	0.700528	1.43577e-14	7
Cacna1h	1.31342e-17	0.382798	2.62685e-14	7
Id1	1.4779e-17	0.806324	2.95581e-14	7
Tfpi	1.5207e-17	0.698956	3.0414e-14	7
Hspb1	1.61913e-17	1.02452	3.23825e-14	7
Stbd1	1.97508e-17	0.481437	3.95017e-14	7
Trib2	2.65074e-17	1.21825	5.30149e-14	7
Pfn1	3.79905e-17	0.555114	7.5981e-14	7
Parm1	5.58123e-17	0.947527	1.11625e-13	7
Emp1	6.55618e-17	0.401759	1.31124e-13	7
Tmem204	9.85758e-17	0.60916	1.97152e-13	7
Gm13861	9.97102e-17	1.31385	1.9942e-13	7
Clec2d	1.31434e-16	0.677909	2.62868e-13	7
Ephx1	1.37836e-16	0.974702	2.75673e-13	7
Sema6d	1.71312e-16	0.784235	3.42623e-13	7
B3gnt2	1.80078e-16	0.766186	3.60157e-13	7
Rap1a	2.7193e-16	0.736702	5.43861e-13	7
Fads2	6.06643e-16	0.304743	1.21329e-12	7
St8sia4	6.17933e-16	0.301932	1.23587e-12	7
Hspb8	1.05859e-15	0.443333	2.11718e-12	7
Ahnak	1.19118e-15	0.701071	2.38237e-12	7
Anpep	1.44686e-15	0.815067	2.89372e-12	7
Apold1	1.55046e-15	0.984457	3.10092e-12	7
Ar	1.6199e-15	0.448539	3.23981e-12	7
Pde1a	2.42753e-15	0.905299	4.85505e-12	7
Stard8	3.17531e-15	0.932316	6.35061e-12	7
Prss23	3.48056e-15	0.346579	6.96111e-12	7
Ddah2	4.24726e-15	0.365975	8.49451e-12	7
C1ra	5.35718e-15	0.656403	1.07144e-11	7
Lrrc8a	5.66935e-15	0.772882	1.13387e-11	7
Spry1	6.12735e-15	1.29947	1.22547e-11	7
Ncf2	6.23018e-15	0.783569	1.24604e-11	7
Cyp4b1	7.13885e-15	1.11126	1.42777e-11	7
Col4a3	9.5246e-15	0.737342	1.90492e-11	7
Cdkn1c	1.10861e-14	1.16145	2.21722e-11	7
Hand2	1.26615e-14	0.869446	2.53229e-11	7
Tubb5	2.92105e-14	0.667543	5.84209e-11	7
Adcyap1r1	3.19952e-14	0.530628	6.39904e-11	7
Cyba	4.50642e-14	0.410075	9.01284e-11	7
Hey2	6.2145e-14	1.0464	1.2429e-10	7
Rrad	6.33896e-14	0.612347	1.26779e-10	7
Svil	6.90154e-14	0.529702	1.38031e-10	7
Ndufs2	9.01643e-14	0.698694	1.80329e-10	7
Emilin1	9.48297e-14	0.899812	1.89659e-10	7
Ddr2	1.90975e-13	0.870745	3.8195e-10	7
Npy1r	2.57131e-13	0.678323	5.14262e-10	7
Cdkn2d	2.91872e-13	0.44436	5.83744e-10	7
Foxc1	4.39704e-13	0.6724	8.79408e-10	7
Gstp1	5.68576e-13	0.437536	1.13715e-09	7
Ets1	6.03191e-13	0.666331	1.20638e-09	7
2006-09-01	8.06532e-13	0.387885	1.61306e-09	7
Prkg1	1.397e-12	1.07159	2.79401e-09	7
Apobec1	1.51823e-12	0.452426	3.03646e-09	7
Filip1	1.51988e-12	0.521141	3.03975e-09	7
Thsd4	1.76318e-12	0.900587	3.52636e-09	7
Cav1	1.92055e-12	0.793675	3.84111e-09	7
Serinc3	2.96838e-12	0.369423	5.93676e-09	7
Plxnd1	3.35854e-12	0.537475	6.71709e-09	7
Ccn1	4.84533e-12	0.3239	9.69066e-09	7
Zfp36l1	5.16721e-12	0.336524	1.03344e-08	7
Ifi27	5.17586e-12	0.734521	1.03517e-08	7
Sntb2	5.53292e-12	0.52715	1.10658e-08	7
Mmp14	8.6772e-12	0.459383	1.73544e-08	7
Pde6h	8.94747e-12	0.252316	1.78949e-08	7
Lgmn	1.10424e-11	0.359914	2.20849e-08	7
Wwc2	1.47457e-11	0.289366	2.94915e-08	7
Hspb7	2.15798e-11	0.64699	4.31597e-08	7
Notch1	2.4394e-11	0.60546	4.8788e-08	7
Socs3	2.4732e-11	0.51746	4.9464e-08	7
Ldb2	3.06861e-11	0.288313	6.13722e-08	7
Nhs	5.34122e-11	0.315437	1.06824e-07	7
Mir99ahg	7.77023e-11	0.531552	1.55405e-07	7
Itpkb	8.01894e-11	0.521544	1.60379e-07	7
Ifi203	8.43383e-11	0.644184	1.68677e-07	7
Dock1	1.05015e-10	0.341002	2.10031e-07	7
Gpr20	1.19256e-10	0.796053	2.38512e-07	7
Ranbp1	1.20951e-10	0.509715	2.41901e-07	7
Ppp1r18	1.77408e-10	0.294537	3.54816e-07	7
Nrarp	2.07242e-10	0.90549	4.14485e-07	7
Nfix	2.88076e-10	0.839663	5.76152e-07	7
Ccrl2	4.23356e-10	0.760439	8.46711e-07	7
Rbms1	4.26593e-10	0.28143	8.53185e-07	7
Dgkb	4.66801e-10	0.860007	9.33601e-07	7
Gpsm3	5.722e-10	0.437502	1.1444e-06	7
Emp2	9.10761e-10	0.490547	1.82152e-06	7
Msrb3	1.21505e-09	0.678007	2.4301e-06	7
Ier3	1.91692e-09	0.698817	3.83384e-06	7
Agrn	2.38986e-09	0.526034	4.77972e-06	7
Ube2l6	2.51978e-09	0.274407	5.03957e-06	7
Trim47	3.39104e-09	0.63176	6.78208e-06	7
Rbm3	5.02282e-09	0.37289	1.00456e-05	7
Bcr	5.75891e-09	0.770354	1.15178e-05	7
Sgip1	5.85925e-09	0.886457	1.17185e-05	7
Bnip2	5.86321e-09	0.302448	1.17264e-05	7
Junb	6.38524e-09	0.77495	1.27705e-05	7
AI506816	7.6454e-09	0.30927	1.52908e-05	7
Rasl11a	7.76506e-09	0.932898	1.55301e-05	7
Cebpd	9.67332e-09	0.58993	1.93466e-05	7
Qk	1.05409e-08	0.522497	2.10819e-05	7
Loxl2	1.17463e-08	0.361663	2.34926e-05	7
Ube2s	1.58312e-08	0.458139	3.16624e-05	7
Gdf15	1.61584e-08	0.619138	3.23169e-05	7
Abcg2	3.52624e-08	0.468337	7.05248e-05	7
Ecm2	4.97015e-08	0.727914	9.94029e-05	7
Hsd11b1	6.60392e-08	0.592941	0.000132078	7
Zfp503	9.69027e-08	0.425138	0.000193805	7
Tmem140	1.15164e-07	0.423009	0.000230329	7
5033428I22Rik	1.23505e-07	0.302833	0.00024701	7
Mndal	1.30884e-07	0.550266	0.000261767	7
Dbi	1.79645e-07	0.266336	0.000359289	7
Slit3	2.3193e-07	0.629188	0.000463861	7
Tgfb2	3.60244e-07	0.36104	0.000720488	7
Eif4ebp1	3.86521e-07	0.344127	0.000773043	7
Ier5l	3.91236e-07	0.295126	0.000782473	7
Ckb	3.93e-07	0.663358	0.000785999	7
Syn3	5.85759e-07	0.524747	0.00117152	7
Col27a1	1.01679e-06	0.620266	0.00203359	7
Maged2	1.09288e-06	0.604647	0.00218577	7
Txndc5	1.8995e-06	0.363026	0.00379899	7
Angpt1	2.1748e-06	0.677979	0.00434959	7
Cxcl12	6.65348e-06	0.420428	0.013307	7
Atf5	7.13382e-06	0.58627	0.0142676	7
Kcnk3	1.29098e-05	0.66156	0.0258196	7
Ccnd2	3.43941e-05	0.361325	0.0687882	7
Hbegf	3.65764e-05	0.456538	0.0731528	7
Asb2	4.29874e-05	0.261084	0.0859748	7
Prdx4	5.4054e-05	0.325643	0.108108	7
Fgf1	5.62892e-05	0.280259	0.112578	7
H1fx	7.12874e-05	0.346919	0.142575	7
Gm13470	9.46054e-05	0.433712	0.189211	7
Bmp2	9.53153e-05	0.250138	0.190631	7
Ppfibp2	0.000105885	0.762087	0.211771	7
Adra2a	0.000113601	0.344081	0.227201	7
Tnfaip8	0.00012082	0.519536	0.24164	7
Lats2	0.000122928	0.347649	0.245857	7
Irf8	0.00013119	0.357648	0.26238	7
Cpq	0.000165997	0.270195	0.331994	7
Arhgap6	0.000176104	0.563377	0.352208	7
Tubb4b	0.000223087	0.450755	0.446173	7
Ifrd1	0.000254471	0.353601	0.508942	7
Ldhb	0.000486674	0.424303	0.973348	7
Arrdc3	0.000663012	0.298434	1	7
Msrb1	0.000790978	0.555715	1	7
Lmo4	0.00101893	0.274047	1	7
Ier2	0.0017665	0.275438	1	7
Cdk2ap2	0.0019433	0.418294	1	7
Arhgap10	0.00213272	0.707486	1	7
4833439L19Rik	0.00218257	0.3063	1	7
Hopx	0.00244011	0.260352	1	7
Ppp1r15a	0.00415051	0.324234	1	7
Car2	0.00605456	0.512564	1	7
Tkt	0.00632829	0.266867	1	7
Arap2	0.00942154	0.476953	1	7

## Sheet: Cluster8
gene	p_val	avg_log2FC	p_val_adj	cluster
Siglece	1.02095e-158	0.740275	2.0419e-155	8
Slamf7	5.13481e-148	1.11792	1.02696e-144	8
Themis2	2.95126e-147	0.633569	5.90252e-144	8
Cd33	1.62618e-135	0.969527	3.25236e-132	8
Wdfy4	4.68204e-123	0.997324	9.36408e-120	8
Arhgap22	2.1663e-114	0.55054	4.33261e-111	8
Ncf4	1.81205e-110	0.995403	3.6241e-107	8
Spi1	3.5597e-108	1.78519	7.1194e-105	8
Fcgr4	2.04684e-105	0.86239	4.09368e-102	8
Bcl2a1b	2.6275e-99	1.80153	5.255e-96	8
Il10ra	5.76123e-95	1.27681	1.15225e-91	8
Lilra5	2.47657e-94	0.941477	4.95313e-91	8
Pirb	2.02108e-91	0.780539	4.04217e-88	8
Hck	2.09215e-89	1.22336	4.18429e-86	8
Fcgr2b	1.37035e-88	1.29192	2.7407e-85	8
Ly86	9.39482e-86	3.03523	1.87896e-82	8
Arl11	6.98887e-85	0.851908	1.39777e-81	8
Gm26740	2.27381e-84	0.604993	4.54762e-81	8
Rab7b	5.609e-78	0.609303	1.1218e-74	8
Tlr1	6.94567e-78	0.359505	1.38913e-74	8
Ms4a4c	1.37866e-76	0.813763	2.75732e-73	8
Tnfaip8l2	1.03124e-71	1.06064	2.06248e-68	8
Pou2f2	3.10657e-70	1.69373	6.21314e-67	8
Cybb	1.56239e-68	2.88388	3.12478e-65	8
Nckap1l	2.06231e-67	1.02064	4.12462e-64	8
Myo1g	4.51577e-66	0.49719	9.03155e-63	8
Napsa	6.73905e-66	1.71185	1.34781e-62	8
Ltb	9.64978e-64	0.852751	1.92996e-60	8
Cd300c2	2.87501e-63	2.11741	5.75002e-60	8
Ciita	5.99402e-63	1.4166	1.1988e-59	8
H2-Oa	2.3395e-61	1.33377	4.67901e-58	8
Bin2	6.1841e-61	1.05091	1.23682e-57	8
Abca9	1.47756e-59	0.280139	2.95513e-56	8
Cd180	8.84015e-58	1.10988	1.76803e-54	8
Pld4	1.33692e-57	1.44006	2.67385e-54	8
Bcl2a1d	2.50469e-57	0.531004	5.00938e-54	8
H2-Aa	4.12574e-57	6.53843	8.25148e-54	8
Lrrc25	5.0638e-57	1.12484	1.01276e-53	8
Scimp	6.06714e-57	1.26284	1.21343e-53	8
Cd74	6.66113e-57	7.15122	1.33223e-53	8
H2-Eb1	8.12738e-57	6.45604	1.62548e-53	8
Rnase6	8.8754e-57	1.00347	1.77508e-53	8
Cyp4f18	1.71619e-56	1.60285	3.43238e-53	8
H2-Ab1	3.96467e-56	6.33737	7.92934e-53	8
Ms4a6c	8.52939e-56	2.18463	1.70588e-52	8
Plbd1	1.94004e-55	1.68286	3.88007e-52	8
Ctss	3.95502e-54	4.78362	7.91005e-51	8
Slc11a1	8.79817e-53	1.04461	1.75963e-49	8
Ms4a6d	1.05406e-52	1.24137	2.10812e-49	8
Asb2	2.14241e-52	0.383559	4.28482e-49	8
H2-DMa	3.75195e-52	3.20127	7.50391e-49	8
Mpeg1	3.87347e-52	1.95867	7.74693e-49	8
Irf5	6.66086e-52	0.942639	1.33217e-48	8
P2ry10	8.86128e-52	0.524723	1.77226e-48	8
Apbb1ip	1.70897e-51	1.10179	3.41794e-48	8
Hvcn1	6.40168e-51	0.97051	1.28034e-47	8
Wfdc17	2.55485e-50	2.46493	5.10969e-47	8
Cd52	3.74527e-50	3.03384	7.49054e-47	8
H2-DMb1	9.46858e-49	2.28278	1.89372e-45	8
Laptm5	4.05214e-48	2.63789	8.10427e-45	8
Cd53	2.32424e-47	1.35941	4.64849e-44	8
Ikzf1	3.16645e-46	0.690686	6.3329e-43	8
Tifab	1.6681e-45	0.605244	3.3362e-42	8
Coro1a	2.98646e-45	2.2825	5.97291e-42	8
Ptprc	3.93276e-45	1.80598	7.86551e-42	8
Unc93b1	1.47237e-44	2.41786	2.94474e-41	8
Itgax	1.74344e-44	0.561682	3.48689e-41	8
Arhgdib	7.25981e-44	2.06468	1.45196e-40	8
Tmsb4x	8.63614e-44	2.63817	1.72723e-40	8
Lat2	9.93093e-44	1.40615	1.98619e-40	8
Adgre1	1.10033e-43	1.40962	2.20065e-40	8
Ppfia4	1.92955e-43	1.3702	3.85909e-40	8
Ccl6	2.21814e-43	1.72305	4.43628e-40	8
Ms4a7	2.9676e-43	3.07146	5.9352e-40	8
Acp5	5.23343e-43	1.32023	1.04669e-39	8
C1qc	5.78318e-43	4.18179	1.15664e-39	8
Blnk	4.20929e-42	1.17397	8.41857e-39	8
Aif1	8.96425e-42	3.05043	1.79285e-38	8
Lpcat2	2.16617e-41	1.26784	4.33234e-38	8
Ctsh	4.39107e-41	2.59821	8.78214e-38	8
Ncf1	1.23946e-40	0.988517	2.47892e-37	8
Glipr1	1.4482e-40	1.28782	2.89639e-37	8
Cyba	4.20974e-40	2.36517	8.41949e-37	8
Rac2	1.24638e-38	1.4664	2.49275e-35	8
Zeb2os	2.93514e-38	0.625814	5.87029e-35	8
Fcer1g	3.03837e-38	3.98566	6.07675e-35	8
Sh3bgrl3	5.58399e-38	2.22881	1.1168e-34	8
Ptpn6	7.78885e-38	1.60595	1.55777e-34	8
Cd48	1.37242e-37	1.084	2.74485e-34	8
Lilr4b	2.42028e-37	0.894774	4.84055e-34	8
Il2ra	1.9702e-36	0.864908	3.9404e-33	8
Lcp1	2.97356e-36	1.81292	5.94713e-33	8
Tyrobp	3.79023e-36	4.22934	7.58046e-33	8
Hk2	4.1661e-36	0.505068	8.33221e-33	8
Fth1	4.35771e-36	3.02279	8.71542e-33	8
Lyz2	9.34705e-36	4.90795	1.86941e-32	8
Prr5	3.35885e-35	0.288394	6.71771e-32	8
Nfam1	8.7597e-35	0.737153	1.75194e-31	8
Pik3ap1	1.00673e-34	0.934833	2.01345e-31	8
Gpsm3	1.50783e-34	1.30656	3.01565e-31	8
Arhgap45	1.87333e-34	1.33475	3.74666e-31	8
Actb	5.50975e-34	1.75484	1.10195e-30	8
Plek	7.96274e-34	1.54738	1.59255e-30	8
Ifi30	1.29021e-33	2.04833	2.58042e-30	8
Cd72	1.31019e-33	2.37902	2.62039e-30	8
Irf8	2.31544e-33	1.97909	4.63088e-30	8
Rgs10	2.92843e-33	2.21355	5.85685e-30	8
Ptpn18	4.19325e-33	1.85914	8.38651e-30	8
Lair1	5.86089e-33	1.54983	1.17218e-29	8
Il1b	7.06209e-33	1.97293	1.41242e-29	8
Tgfbi	1.94144e-32	1.9817	3.88288e-29	8
Itgb2	6.00588e-32	0.83591	1.20118e-28	8
Runx1	1.10011e-31	0.949266	2.20022e-28	8
Gm8369	1.75499e-30	0.619269	3.50997e-27	8
Csf1r	2.24684e-30	2.16866	4.49367e-27	8
Map4k1	2.27825e-30	0.443396	4.5565e-27	8
Ighm	3.0867e-30	1.54304	6.1734e-27	8
Hcls1	6.25961e-30	1.4502	1.25192e-26	8
Fyb	2.963e-29	1.87415	5.92601e-26	8
Ncf2	4.269e-29	1.09568	8.538e-26	8
Slc38a1	4.49477e-29	1.05399	8.98954e-26	8
Arhgap30	5.98518e-29	0.933163	1.19704e-25	8
Epsti1	6.49219e-29	0.988242	1.29844e-25	8
Selplg	4.76028e-28	1.27827	9.52055e-25	8
Lgals3	6.67767e-28	1.93814	1.33553e-24	8
Inpp5d	8.60596e-28	1.00635	1.72119e-24	8
Traf1	1.47335e-27	0.396784	2.9467e-24	8
Slamf9	1.54346e-27	1.74427	3.08691e-24	8
Gm2a	2.3332e-27	2.07573	4.6664e-24	8
Rhoh	2.81974e-27	0.636445	5.63948e-24	8
Adcy7	4.56523e-27	0.441805	9.13045e-24	8
Cd68	6.24021e-27	1.65631	1.24804e-23	8
Snx5	5.76116e-26	1.6716	1.15223e-22	8
Gpx1	9.06823e-26	1.6203	1.81365e-22	8
Lgmn	1.32313e-25	2.23927	2.64626e-22	8
Cebpa	1.35589e-25	1.44177	2.71178e-22	8
Arhgap15	1.74521e-25	1.11372	3.49041e-22	8
Vsir	2.03524e-25	1.44094	4.07048e-22	8
Ctsz	2.34364e-25	1.97759	4.68729e-22	8
Apobec3	1.36375e-24	1.05089	2.72751e-21	8
Ctsc	1.73387e-24	1.93436	3.46773e-21	8
Cotl1	3.68173e-24	1.40184	7.36345e-21	8
Sla	4.67895e-24	0.793782	9.3579e-21	8
Syk	5.13301e-24	0.974566	1.0266e-20	8
Havcr2	7.02982e-24	0.756059	1.40596e-20	8
H2-Ob	9.60286e-24	1.02487	1.92057e-20	8
Cd84	1.58662e-23	0.707479	3.17324e-20	8
Cmtm7	2.34422e-23	0.989228	4.68845e-20	8
Cd37	2.5425e-23	1.71422	5.08499e-20	8
Gmfg	5.24456e-23	1.28853	1.04891e-19	8
Plekho2	6.56366e-23	0.939193	1.31273e-19	8
Qpct	9.56375e-23	0.85953	1.91275e-19	8
Nfkbie	1.39648e-22	0.663295	2.79296e-19	8
Fcgr1	1.46172e-22	0.877662	2.92344e-19	8
Fcgr3	1.84745e-22	1.62559	3.69491e-19	8
Lst1	1.86869e-22	2.53815	3.73737e-19	8
Cxcl16	2.6807e-22	1.96698	5.3614e-19	8
Sat1	3.16834e-22	1.63596	6.33668e-19	8
Lyn	3.55232e-22	1.07621	7.10463e-19	8
Gng10	4.13909e-22	1.14713	8.27817e-19	8
Ptpn22	4.45747e-22	0.258422	8.91495e-19	8
Ccr5	4.95866e-22	0.689968	9.91732e-19	8
Apoe	5.53838e-22	5.06405	1.10768e-18	8
Fam129a	8.80843e-22	0.711824	1.76169e-18	8
Ccl9	1.08312e-21	0.77624	2.16625e-18	8
C3ar1	1.11674e-21	0.9615	2.23347e-18	8
Arpc1b	1.16652e-21	1.15076	2.33305e-18	8
Il2rg	1.29206e-21	0.783042	2.58413e-18	8
Fxyd5	1.35796e-21	1.26653	2.71592e-18	8
Psap	1.77781e-21	2.1987	3.55562e-18	8
Ppp1r18	2.54583e-21	0.788969	5.09166e-18	8
Cd86	4.02126e-21	0.909865	8.04252e-18	8
Lilrb4a	4.19575e-21	1.16578	8.39149e-18	8
Gng2	4.3711e-21	0.899995	8.7422e-18	8
Pla2g7	5.50636e-21	0.818768	1.10127e-17	8
Acap1	5.80812e-21	0.352917	1.16162e-17	8
Otulinl	8.43949e-21	1.13099	1.6879e-17	8
Cmah	1.3618e-20	0.475753	2.7236e-17	8
Rin3	1.82315e-20	0.421403	3.64629e-17	8
Csf2ra	1.89388e-20	1.43076	3.78775e-17	8
Arl5c	2.84417e-20	0.859487	5.68833e-17	8
Maf	3.04237e-20	0.6303	6.08475e-17	8
Tnfaip8	5.24277e-20	0.884414	1.04855e-16	8
Apobec1	5.50603e-20	1.34666	1.10121e-16	8
Alox5ap	5.96787e-20	1.55067	1.19357e-16	8
Psmb9	8.44299e-20	1.07304	1.6886e-16	8
Phf11b	1.14919e-19	0.519731	2.29838e-16	8
Nlrc4	1.60595e-19	0.326387	3.21189e-16	8
Dusp2	1.91277e-19	0.696492	3.82555e-16	8
Cyth4	2.55216e-19	1.00381	5.10433e-16	8
Cd14	2.61782e-19	1.28905	5.23564e-16	8
Neurl3	4.17281e-19	1.01867	8.34563e-16	8
Trf	1.04423e-18	1.38301	2.08847e-15	8
Cfp	1.1112e-18	0.496345	2.2224e-15	8
B2m	1.29961e-18	1.30346	2.59921e-15	8
Ier5	1.63024e-18	1.83258	3.26049e-15	8
Hexb	3.66616e-18	2.73846	7.33233e-15	8
Jaml	6.10347e-18	0.343946	1.22069e-14	8
Dock2	6.4557e-18	0.802438	1.29114e-14	8
Pfn1	1.61379e-17	1.09748	3.22759e-14	8
Cnn2	1.69892e-17	0.580229	3.39784e-14	8
Psmb8	1.89072e-17	1.00921	3.78145e-14	8
Cxcr4	1.93752e-17	0.708285	3.87503e-14	8
C1qb	2.03001e-17	4.9976	4.06002e-14	8
Prkcd	2.64719e-17	1.36594	5.29438e-14	8
Evi2a	2.78285e-17	0.895126	5.5657e-14	8
Samsn1	3.00125e-17	0.286015	6.00251e-14	8
Srgn	3.66559e-17	0.704885	7.33119e-14	8
Tmsb10	4.38408e-17	1.06958	8.76816e-14	8
Dock10	5.16484e-17	1.04314	1.03297e-13	8
Ifi27l2a	9.18203e-17	1.58354	1.83641e-13	8
Slco2b1	1.16504e-16	0.472198	2.33007e-13	8
Vav1	1.25061e-16	0.721843	2.50121e-13	8
Stk17b	1.34583e-16	1.42537	2.69166e-13	8
Gngt2	1.96305e-16	1.15282	3.9261e-13	8
Zfp36l1	3.52331e-16	0.856329	7.04662e-13	8
Cd83	4.89961e-16	1.23315	9.79922e-13	8
Snx20	5.01428e-16	0.969809	1.00286e-12	8
Creb5	7.79444e-16	0.682644	1.55889e-12	8
B4galnt1	8.43108e-16	0.509698	1.68622e-12	8
Bst2	9.55319e-16	1.53789	1.91064e-12	8
Lmo2	1.23682e-15	0.523175	2.47365e-12	8
Plcb2	1.29145e-15	0.458067	2.5829e-12	8
Man2b1	1.80246e-15	1.44482	3.60493e-12	8
Fcmr	1.89558e-15	1.49252	3.79116e-12	8
Cytip	1.97518e-15	0.911256	3.95036e-12	8
Emp3	2.20569e-15	0.783207	4.41138e-12	8
Gatm	2.43389e-15	1.39174	4.86778e-12	8
Tnf	2.64181e-15	1.37429	5.28363e-12	8
Dok3	3.36087e-15	0.735237	6.72173e-12	8
Cd300a	3.59937e-15	1.00383	7.19875e-12	8
Smim3	3.97536e-15	0.529181	7.95072e-12	8
Itga4	4.60173e-15	0.496499	9.20346e-12	8
Cks2	5.6071e-15	0.981066	1.12142e-11	8
Itgb7	6.08537e-15	0.452412	1.21707e-11	8
Sh3bp1	7.77804e-15	0.38288	1.55561e-11	8
Axl	9.37971e-15	0.975471	1.87594e-11	8
Pycard	1.07182e-14	0.961087	2.14364e-11	8
Gpr65	1.25422e-14	0.37739	2.50844e-11	8
Milr1	1.37433e-14	0.595046	2.74867e-11	8
Taf4b	1.46296e-14	0.270655	2.92592e-11	8
Csf2rb	1.54147e-14	0.474603	3.08294e-11	8
Swap70	1.58452e-14	0.810672	3.16904e-11	8
9930111J21Rik2	2.79076e-14	0.478536	5.58151e-11	8
Cx3cr1	2.91019e-14	1.76376	5.82039e-11	8
Trem2	3.495e-14	1.58975	6.98999e-11	8
Mapkapk3	4.73621e-14	0.332468	9.47243e-11	8
Ptprcap	6.18171e-14	0.717993	1.23634e-10	8
Tagap	6.25655e-14	0.918405	1.25131e-10	8
Icosl	8.07478e-14	0.867542	1.61496e-10	8
Klf6	9.44404e-14	1.47411	1.88881e-10	8
Ccl3	9.44609e-14	3.38791	1.88922e-10	8
Ikzf3	9.93641e-14	0.740673	1.98728e-10	8
Ramp1	1.81347e-13	0.959064	3.62694e-10	8
Camk1d	2.15004e-13	0.57057	4.30009e-10	8
B930036N10Rik	2.23953e-13	0.28849	4.47905e-10	8
Ly6e	3.39403e-13	0.695769	6.78806e-10	8
Cd69	3.47305e-13	1.02136	6.94611e-10	8
Pim1	3.93502e-13	1.74423	7.87005e-10	8
Fermt3	7.25411e-13	0.911627	1.45082e-09	8
Slc15a3	9.19326e-13	0.662143	1.83865e-09	8
Cst3	1.03209e-12	2.12417	2.06418e-09	8
Runx3	1.08333e-12	0.758355	2.16665e-09	8
Syngr2	1.40938e-12	0.987481	2.81877e-09	8
Serinc3	2.05159e-12	0.577508	4.10317e-09	8
Tmem123	2.47058e-12	0.624763	4.94117e-09	8
Ntpcr	2.73761e-12	1.29388	5.47522e-09	8
Pmepa1	3.24137e-12	1.19995	6.48274e-09	8
Scd1	3.46292e-12	0.710721	6.92583e-09	8
Hpgds	5.87151e-12	0.981528	1.1743e-08	8
Plekho1	6.00057e-12	0.850007	1.20011e-08	8
Rgs2	6.57323e-12	1.61556	1.31465e-08	8
Stab1	6.85071e-12	0.757714	1.37014e-08	8
Tgfbr1	7.56585e-12	1.19245	1.51317e-08	8
Plxnc1	8.40981e-12	0.377421	1.68196e-08	8
Basp1	8.44987e-12	1.22356	1.68997e-08	8
H2afz	1.10966e-11	1.01132	2.21932e-08	8
P2ry6	1.11633e-11	0.511709	2.23267e-08	8
Lacc1	1.44992e-11	0.498313	2.89984e-08	8
Coro2a	1.57556e-11	0.302137	3.15112e-08	8
Junb	1.7482e-11	1.24483	3.49641e-08	8
Samhd1	1.87022e-11	0.872247	3.74043e-08	8
Hmgb2	2.09667e-11	1.32824	4.19333e-08	8
Stap1	2.19778e-11	0.850269	4.39556e-08	8
Ifrd1	2.23347e-11	1.09979	4.46695e-08	8
Plk3	2.72112e-11	0.7389	5.44224e-08	8
Tmem173	3.69859e-11	0.419445	7.39719e-08	8
Tmem37	4.40148e-11	0.631671	8.80296e-08	8
BC028528	4.53543e-11	0.350965	9.07086e-08	8
H2-Q7	4.66938e-11	0.498337	9.33876e-08	8
Tgif1	1.0831e-10	0.913572	2.16619e-07	8
Olfml3	1.0865e-10	0.675067	2.173e-07	8
Efhd2	1.22573e-10	1.01029	2.45146e-07	8
Tgfb1	1.56279e-10	0.346703	3.12559e-07	8
Rgs1	1.8128e-10	1.90235	3.62559e-07	8
Metrnl	2.1456e-10	0.588713	4.2912e-07	8
Gna15	3.36366e-10	0.44328	6.72732e-07	8
Acsl1	4.26549e-10	0.814836	8.53097e-07	8
Cnp	4.40439e-10	0.35526	8.80878e-07	8
Rrad	5.23896e-10	0.439438	1.04779e-06	8
Vcam1	5.49458e-10	0.541784	1.09892e-06	8
Anxa1	6.47015e-10	0.684927	1.29403e-06	8
AU020206	6.49764e-10	0.791027	1.29953e-06	8
E2f2	7.64937e-10	0.282184	1.52987e-06	8
Cysltr1	8.48803e-10	0.384078	1.69761e-06	8
Plac8	9.55241e-10	0.822761	1.91048e-06	8
Tnfaip3	1.07303e-09	0.350104	2.14606e-06	8
Ctsb	1.10374e-09	2.0957	2.20749e-06	8
Ifngr1	1.1057e-09	0.485517	2.21141e-06	8
Slc16a3	1.25355e-09	0.333176	2.5071e-06	8
AI662270	1.40993e-09	0.664002	2.81986e-06	8
Grn	2.09801e-09	1.02051	4.19603e-06	8
Zfp36	2.14632e-09	2.00752	4.29263e-06	8
Tlr2	2.17521e-09	0.931227	4.35042e-06	8
Ptpre	2.20365e-09	0.489112	4.4073e-06	8
Nfkbiz	2.3448e-09	1.63937	4.68961e-06	8
Cd79a	2.5739e-09	2.27342	5.14781e-06	8
Lsp1	2.74377e-09	1.57892	5.48754e-06	8
Rel	3.74119e-09	1.17569	7.48239e-06	8
Nabp1	4.56877e-09	0.455698	9.13754e-06	8
Lyl1	5.38535e-09	0.673992	1.07707e-05	8
Baz1a	6.75507e-09	0.59351	1.35101e-05	8
Ppt1	1.12245e-08	0.822386	2.2449e-05	8
Nfkbia	1.20249e-08	1.17582	2.40499e-05	8
C1qa	1.55277e-08	4.69518	3.10554e-05	8
Tgfbr2	1.82828e-08	0.507669	3.65656e-05	8
Sp140	1.84336e-08	0.622321	3.68671e-05	8
Vim	1.91576e-08	0.492391	3.83153e-05	8
AA467197	2.37951e-08	0.535762	4.75902e-05	8
Rbm3	4.91045e-08	0.703059	9.82091e-05	8
Msn	7.17672e-08	0.279018	0.000143534	8
AW112010	8.19844e-08	0.299191	0.000163969	8
Itgb5	8.47517e-08	1.3525	0.000169503	8
Ms4a6b	1.04305e-07	0.569221	0.000208611	8
Filip1l	1.21851e-07	0.303981	0.000243702	8
Siglech	1.47369e-07	0.509504	0.000294738	8
Tkt	1.8272e-07	0.689466	0.00036544	8
Slc7a11	2.12734e-07	0.258499	0.000425468	8
Lmnb1	2.39875e-07	0.585453	0.00047975	8
Gna13	2.44099e-07	0.755442	0.000488197	8
Btg2	2.74382e-07	1.61834	0.000548765	8
Cmklr1	3.06013e-07	0.2931	0.000612026	8
Klf2	3.47651e-07	2.09197	0.000695303	8
Tnfsf13b	3.49328e-07	0.93579	0.000698656	8
Hacd4	4.08431e-07	0.376579	0.000816863	8
Il16	4.33635e-07	0.368172	0.000867271	8
Socs3	5.3387e-07	0.834849	0.00106774	8
Sp100	5.3943e-07	0.565322	0.00107886	8
Rap1a	5.8301e-07	0.432394	0.00116602	8
Rnf19b	6.74079e-07	0.77771	0.00134816	8
Cyp27a1	6.84637e-07	0.415852	0.00136927	8
Zeb2	8.03662e-07	0.60936	0.00160732	8
Capg	8.84373e-07	0.709876	0.00176875	8
Csrnp1	8.97609e-07	0.46388	0.00179522	8
Neat1	1.12523e-06	1.3567	0.00225045	8
4930523C07Rik	1.12645e-06	0.411381	0.0022529	8
Mef2c	1.247e-06	0.275305	0.002494	8
Serp1	1.28013e-06	0.90461	0.00256025	8
Gm49980	1.33226e-06	0.313862	0.00266452	8
Kctd12	1.37504e-06	0.594435	0.00275008	8
Naaa	1.6182e-06	0.888099	0.00323639	8
Marcksl1	2.07508e-06	0.567474	0.00415015	8
Rab11fip1	2.16779e-06	0.321076	0.00433558	8
Jpt1	2.77444e-06	0.558909	0.00554888	8
Ifi207	6.19326e-06	0.722822	0.0123865	8
Dbi	7.38836e-06	0.357537	0.0147767	8
Tmem119	7.61831e-06	1.10947	0.0152366	8
H2-Q6	8.12118e-06	0.416976	0.0162424	8
Cxcl10	9.72185e-06	0.474342	0.0194437	8
Rnd3	1.00689e-05	0.34388	0.0201377	8
Gpr183	1.29828e-05	0.709235	0.0259655	8
Ccl4	1.4912e-05	3.77392	0.029824	8
Pmaip1	1.89834e-05	0.723781	0.0379668	8
Tuba1b	2.21869e-05	0.461181	0.0443739	8
Abi3	2.28211e-05	0.32539	0.0456422	8
Rasgef1b	2.28864e-05	0.735428	0.0457728	8
Ezr	3.10253e-05	0.961453	0.0620506	8
Ighd	3.85701e-05	0.980424	0.0771402	8
Zmynd15	4.70538e-05	0.648393	0.0941075	8
Blvrb	4.71585e-05	0.825048	0.094317	8
2001-09-01	5.74243e-05	0.27054	0.114849	8
Slfn2	5.90117e-05	0.312817	0.118023	8
Stat1	7.46443e-05	0.269195	0.149289	8
Stmn1	7.5848e-05	0.456275	0.151696	8
Epb41l2	8.51763e-05	0.411319	0.170353	8
Cadm1	0.000108747	0.645855	0.217494	8
Gm43305	0.000125575	0.345187	0.251149	8
Hist1h2ae	0.00012636	0.57094	0.252719	8
Fli1	0.000139231	0.424346	0.278463	8
Sap30	0.000142157	0.62329	0.284314	8
Fgl2	0.00015531	0.447595	0.31062	8
Pcna	0.000186998	0.695872	0.373996	8
Id2	0.000204846	1.28943	0.409692	8
Myo1f	0.000278938	0.518711	0.557876	8
Map3k8	0.000294419	0.536801	0.588839	8
Gla	0.000315372	0.403582	0.630745	8
Hist1h2ac	0.000321084	0.2651	0.642167	8
Timp2	0.000375555	0.904384	0.751109	8
Ckb	0.000416488	0.943744	0.832977	8
Ccrl2	0.000430713	0.549064	0.861426	8
Cd44	0.000438664	0.794464	0.877327	8
Il1r2	0.000442112	0.393132	0.884223	8
Atf3	0.000453347	2.03625	0.906695	8
Creg1	0.000551354	0.611943	1	8
Zfp36l2	0.000565325	0.694874	1	8
Egr2	0.000782961	0.296962	1	8
Rasa4	0.000938105	0.304954	1	8
Dnajb1	0.00114319	0.944221	1	8
Cp	0.00118211	0.250375	1	8
Mafb	0.00123959	1.6441	1	8
Rap2b	0.001246	0.526338	1	8
Arl4c	0.00134188	0.384981	1	8
Ppp1r15a	0.00138952	0.836126	1	8
Notch2	0.00200878	0.587869	1	8
Lcp2	0.00238021	0.288183	1	8
Fam111a	0.00247349	0.416971	1	8
Irf1	0.00263809	0.368925	1	8
Malt1	0.00268372	0.809633	1	8
Cdk6	0.00295104	0.254333	1	8
Ctsd	0.00463722	1.27606	1	8
Stat4	0.00483703	0.323642	1	8
Grap	0.00611678	0.252342	1	8
2006-09-01	0.00758061	0.267439	1	8
Lipa	0.00873074	0.505673	1	8
Siah2	0.00882067	0.338492	1	8
Pclaf	0.00895343	0.463284	1	8
Zyx	0.00927026	0.531276	1	8
Mndal	0.00929365	0.42916	1	8
Ifi209	0.00993518	0.304686	1	8
Mt1	0.00999995	0.397035	1	8

## Sheet: Cluster9
gene	p_val	avg_log2FC	p_val_adj	cluster
Col5a1	1.48339e-104	1.41596	2.96679e-101	9
Islr	1.20427e-87	1.71484	2.40854e-84	9
Lamc3	4.02727e-64	1.269	8.05455e-61	9
Tcf21	8.89353e-54	1.19351	1.77871e-50	9
Sod3	1.01219e-53	1.09811	2.02439e-50	9
Htra3	1.65892e-46	2.77264	3.31783e-43	9
Col14a1	3.23538e-41	2.38651	6.47077e-38	9
Abca8a	3.7253e-40	2.60407	7.4506e-37	9
Sfrp1	5.72352e-37	2.55085	1.1447e-33	9
Col1a1	3.44388e-36	4.2753	6.88776e-33	9
Col6a2	1.85332e-35	2.29562	3.70664e-32	9
Htra1	6.86737e-35	2.1843	1.37347e-31	9
Pcolce	4.23587e-33	3.40325	8.47175e-30	9
Entpd2	4.60151e-33	2.51321	9.20302e-30	9
Col5a2	1.52754e-32	1.83812	3.05508e-29	9
Olfml3	2.65663e-32	3.34099	5.31326e-29	9
Cpxm2	3.41204e-32	1.63728	6.82409e-29	9
Gpx8	8.00293e-31	1.60591	1.60059e-27	9
Col3a1	8.07135e-31	4.35511	1.61427e-27	9
Aebp1	2.91793e-30	2.75081	5.83586e-27	9
Bgn	3.11703e-30	4.09856	6.23406e-27	9
Fxyd1	3.43441e-30	2.90614	6.86883e-27	9
C4b	1.28908e-29	2.91011	2.57817e-26	9
Col1a2	1.7987e-29	4.11354	3.5974e-26	9
Pdlim2	1.95982e-29	1.89228	3.91965e-26	9
Rarres2	2.68097e-29	2.78562	5.36195e-26	9
Gsn	1.19821e-28	5.40124	2.39642e-25	9
Col6a1	1.65684e-28	2.81133	3.31368e-25	9
Abca9	1.1197e-27	0.520594	2.2394e-24	9
Scn7a	1.33205e-27	2.67476	2.66411e-24	9
Hmgcs2	1.33561e-27	1.9029	2.67122e-24	9
Ptn	1.59714e-27	4.41409	3.19428e-24	9
Rbp1	2.30556e-27	2.72118	4.61112e-24	9
Igfbp4	2.31212e-27	3.72216	4.62425e-24	9
Col16a1	2.80232e-26	1.42077	5.60463e-23	9
Vim	7.17724e-26	3.25466	1.43545e-22	9
Tnxb	8.28556e-26	1.52916	1.65711e-22	9
C1ra	9.09049e-26	2.01902	1.8181e-22	9
Mdk	1.05269e-25	2.24826	2.10538e-22	9
Sparc	1.13813e-25	3.01487	2.27625e-22	9
Apoe	1.51221e-25	3.25615	3.02441e-22	9
Timp2	1.56599e-25	2.56053	3.13198e-22	9
S100a6	1.60346e-25	3.46623	3.20691e-22	9
Lgals1	5.78112e-25	2.67696	1.15622e-21	9
Gpc3	6.18468e-25	1.78868	1.23694e-21	9
Abi3bp	6.88627e-25	1.82247	1.37725e-21	9
Ccl11	7.54201e-25	1.82884	1.5084e-21	9
Cst3	1.28039e-24	3.29407	2.56079e-21	9
Serpinh1	4.96032e-24	3.38322	9.92064e-21	9
Cygb	1.04046e-23	3.52356	2.08092e-20	9
Ifitm3	1.17492e-23	2.46923	2.34984e-20	9
Serping1	2.43525e-23	3.77845	4.8705e-20	9
Slc11a1	2.69638e-23	0.503826	5.39276e-20	9
Nfix	3.79358e-23	1.80336	7.58716e-20	9
Cebpd	4.69597e-23	2.82488	9.39193e-20	9
C1s1	2.40793e-22	2.1991	4.81586e-19	9
Sparcl1	5.19901e-22	2.57932	1.0398e-18	9
Tmsb10	7.46988e-22	2.85316	1.49398e-18	9
Fstl1	9.24788e-22	1.90648	1.84958e-18	9
Fth1	1.91856e-21	2.11816	3.83711e-18	9
Serpine2	3.00978e-21	2.39588	6.01956e-18	9
Pmp22	7.85722e-21	1.84982	1.57144e-17	9
Pcdh19	1.186e-20	0.569571	2.37199e-17	9
Lrp1	1.53304e-20	2.36769	3.06608e-17	9
Cd302	1.67234e-20	2.84811	3.34469e-17	9
Cd9	5.55561e-20	2.7722	1.11112e-16	9
Hand2	7.34697e-20	1.9587	1.46939e-16	9
S100a16	7.36074e-20	1.47283	1.47215e-16	9
Ccdc80	1.14981e-19	1.92039	2.29961e-16	9
Oaf	1.2571e-19	1.74766	2.51419e-16	9
Lama2	1.50749e-19	1.56757	3.01498e-16	9
Matn2	1.79627e-19	2.34672	3.59254e-16	9
Csrp1	1.93935e-19	1.74547	3.8787e-16	9
Itih5	1.94182e-19	2.53185	3.88364e-16	9
Itm2a	1.96737e-19	1.28978	3.93475e-16	9
Crispld2	2.21751e-19	2.48086	4.43503e-16	9
Eln	2.22961e-19	1.36765	4.45922e-16	9
Gdf10	4.0418e-19	3.59269	8.0836e-16	9
Zeb2	1.24572e-18	1.87595	2.49145e-15	9
Heyl	1.62906e-18	1.02404	3.25812e-15	9
Fbln5	2.05112e-18	2.32413	4.10224e-15	9
C2	2.08205e-18	1.36625	4.16409e-15	9
Rcn3	2.14818e-18	2.18709	4.29636e-15	9
Cfh	2.43822e-18	3.22667	4.87644e-15	9
Dbi	2.47126e-18	2.73302	4.94253e-15	9
Olfml2a	3.30709e-18	1.20755	6.61417e-15	9
Ngfr	3.30922e-18	0.287368	6.61844e-15	9
Emp1	3.4143e-18	1.85896	6.8286e-15	9
Ifi27l2a	3.90912e-18	2.18408	7.81825e-15	9
Mgp	4.09232e-18	3.05534	8.18463e-15	9
Cryab	4.78688e-18	2.74962	9.57376e-15	9
Pdlim4	7.86673e-18	1.44165	1.57335e-14	9
Spon1	8.01882e-18	1.55473	1.60376e-14	9
Pltp	1.1289e-17	2.47641	2.2578e-14	9
Ndrg2	1.19151e-17	2.0578	2.38301e-14	9
Angptl2	2.02383e-17	0.903054	4.04765e-14	9
Nfib	2.14003e-17	1.3394	4.28007e-14	9
Rem1	3.05357e-17	0.749731	6.10714e-14	9
Igfbp7	3.49652e-17	2.01337	6.99303e-14	9
Col5a3	3.85106e-17	1.06771	7.70212e-14	9
Emp3	3.91852e-17	1.77562	7.83704e-14	9
Ptgfrn	5.12503e-17	1.30437	1.02501e-13	9
Gas7	8.61274e-17	0.954625	1.72255e-13	9
Ahnak	1.20264e-16	1.52044	2.40527e-13	9
Hand2os1	1.24988e-16	2.35121	2.49976e-13	9
Vcam1	2.23972e-16	0.983884	4.47944e-13	9
Phlda3	2.4837e-16	1.6426	4.9674e-13	9
Ddah2	5.91191e-16	1.35316	1.18238e-12	9
Cald1	7.10383e-16	1.40675	1.42077e-12	9
Nr2f2	7.43185e-16	1.74398	1.48637e-12	9
Plxdc2	8.1423e-16	1.25514	1.62846e-12	9
Ltbp4	8.76758e-16	1.7332	1.75352e-12	9
S100a10	9.7846e-16	1.64979	1.95692e-12	9
Fbln2	4.00375e-15	1.50682	8.00751e-12	9
Atp1a2	5.46332e-15	1.61401	1.09266e-11	9
Cp	6.50476e-15	1.48186	1.30095e-11	9
Lhfp	6.76636e-15	1.8241	1.35327e-11	9
Col15a1	7.11028e-15	1.83059	1.42206e-11	9
Ildr2	8.97182e-15	0.371969	1.79436e-11	9
Fhl2	1.95476e-14	1.53891	3.90952e-11	9
Crip1	2.22563e-14	1.26608	4.45125e-11	9
Zcchc24	4.8881e-14	0.956884	9.77619e-11	9
Ddr2	6.117e-14	0.731186	1.2234e-10	9
Naalad2	6.83652e-14	0.388355	1.3673e-10	9
Ifitm2	8.8876e-14	1.4156	1.77752e-10	9
Msx1	1.0629e-13	1.38502	2.1258e-10	9
Slc43a3	1.3158e-13	0.867902	2.6316e-10	9
Ltbp1	1.80743e-13	0.939058	3.61486e-10	9
Gstp1	2.46026e-13	2.68544	4.92052e-10	9
Ebf2	4.28381e-13	0.250777	8.56762e-10	9
Hspb2	5.78137e-13	0.742357	1.15627e-09	9
Col18a1	5.88997e-13	1.55613	1.17799e-09	9
Tppp3	5.92142e-13	1.0802	1.18428e-09	9
Pmepa1	7.27079e-13	2.90257	1.45416e-09	9
Pdgfrb	8.31259e-13	1.08021	1.66252e-09	9
Fcgr2b	8.53649e-13	0.467081	1.7073e-09	9
Apod	9.67903e-13	3.50716	1.93581e-09	9
Arpc1b	1.01165e-12	1.15565	2.02331e-09	9
Rab7b	1.02313e-12	0.319701	2.04626e-09	9
Nid1	1.16313e-12	1.47465	2.32626e-09	9
Ecm1	1.44722e-12	1.72988	2.89444e-09	9
C1qtnf7	2.02042e-12	0.39065	4.04083e-09	9
Cdkn1c	2.03732e-12	1.65901	4.07464e-09	9
Col4a2	2.10302e-12	1.1487	4.20605e-09	9
Ggt5	2.26446e-12	1.28368	4.52891e-09	9
Epb41l2	2.58552e-12	1.0854	5.17105e-09	9
Fcgrt	2.60322e-12	1.12204	5.20644e-09	9
Nbl1	2.97839e-12	1.56032	5.95678e-09	9
Cyba	3.00916e-12	0.923749	6.01832e-09	9
Fblim1	3.29804e-12	0.605643	6.59607e-09	9
Vtn	3.33185e-12	2.80157	6.6637e-09	9
Prelp	3.84983e-12	1.73842	7.69966e-09	9
Nupr1	4.31679e-12	1.86503	8.63357e-09	9
Ctsz	5.31849e-12	1.01244	1.0637e-08	9
Pdia6	5.5018e-12	1.23993	1.10036e-08	9
Ecm2	7.32211e-12	1.12477	1.46442e-08	9
Rasl11b	8.2459e-12	0.741308	1.64918e-08	9
Fign	9.9419e-12	0.894377	1.98838e-08	9
Rhoj	1.0061e-11	1.01371	2.0122e-08	9
Prdx4	1.1218e-11	1.22236	2.2436e-08	9
Lgi4	1.17022e-11	0.972822	2.34044e-08	9
Thy1	1.37023e-11	1.32722	2.74045e-08	9
Igf1	1.77163e-11	1.25399	3.54327e-08	9
Ebf1	2.86307e-11	1.22584	5.72615e-08	9
Gas1	3.47576e-11	1.7717	6.95152e-08	9
Prss23	3.58541e-11	1.41572	7.17081e-08	9
Ccn1	3.98514e-11	1.56307	7.97029e-08	9
Lamb2	4.61826e-11	0.94043	9.23652e-08	9
G0s2	4.737e-11	1.60293	9.47399e-08	9
Chl1	4.89076e-11	1.4361	9.78152e-08	9
Adcy7	4.93046e-11	0.749337	9.86092e-08	9
Postn	5.44694e-11	1.71888	1.08939e-07	9
Fmo2	6.11092e-11	1.62763	1.22218e-07	9
Mmp14	6.48963e-11	1.1725	1.29793e-07	9
Rhoc	8.67928e-11	0.998552	1.73586e-07	9
Slc1a5	8.89233e-11	1.1646	1.77847e-07	9
Kirrel	8.91371e-11	0.835126	1.78274e-07	9
Dpysl3	9.13029e-11	1.31952	1.82606e-07	9
Plac8	9.52887e-11	1.54695	1.90577e-07	9
Gas6	1.05415e-10	1.94433	2.1083e-07	9
Myl9	1.05441e-10	0.311846	2.10882e-07	9
Ctsh	1.17096e-10	0.905048	2.34192e-07	9
Ctsb	1.23306e-10	0.770808	2.46613e-07	9
Anxa2	1.30369e-10	1.02498	2.60738e-07	9
Foxs1	1.34467e-10	0.948931	2.68934e-07	9
Maf	1.39531e-10	0.911809	2.79061e-07	9
Hsd11b1	1.48916e-10	1.75332	2.97832e-07	9
Ppp1r14a	1.50277e-10	0.813575	3.00553e-07	9
Cavin3	1.71364e-10	0.734481	3.42728e-07	9
Ndufa4l2	1.7482e-10	0.65825	3.4964e-07	9
Zfhx4	1.74826e-10	0.919687	3.49651e-07	9
Mt1	2.43856e-10	1.43369	4.87712e-07	9
Adcyap1r1	2.51133e-10	0.720458	5.02266e-07	9
Gm2a	2.57419e-10	0.747079	5.14838e-07	9
Ifngr1	2.74673e-10	0.794034	5.49345e-07	9
Lpar1	2.79748e-10	1.38349	5.59497e-07	9
Col8a1	3.13044e-10	1.60275	6.26087e-07	9
Mxra7	3.21504e-10	1.15344	6.43008e-07	9
Snhg18	3.68026e-10	1.39161	7.36052e-07	9
Gadd45b	4.04167e-10	1.2306	8.08334e-07	9
Rnase4	4.87974e-10	1.70449	9.75948e-07	9
Mest	5.28058e-10	1.65039	1.05612e-06	9
Synpo2	7.99103e-10	0.584677	1.59821e-06	9
Col4a1	1.13989e-09	1.52639	2.27978e-06	9
Pla2g7	2.03573e-09	0.483232	4.07146e-06	9
Cavin1	2.13044e-09	0.701717	4.26087e-06	9
Cxcl16	2.17691e-09	1.10341	4.35382e-06	9
Pth1r	2.1805e-09	0.564164	4.36099e-06	9
Pde3a	2.31282e-09	0.652835	4.62564e-06	9
Mfap2	2.79689e-09	0.969559	5.59379e-06	9
Lmo4	2.98951e-09	0.732834	5.97901e-06	9
Gpx3	3.08516e-09	1.75966	6.17032e-06	9
Pi15	3.40828e-09	0.517375	6.81656e-06	9
Ar	3.62555e-09	1.26558	7.25111e-06	9
Ier3	4.33202e-09	0.526588	8.66405e-06	9
Rnd3	4.99651e-09	0.910221	9.99302e-06	9
Cd248	5.36659e-09	0.433424	1.07332e-05	9
Ifi27	6.09718e-09	1.14512	1.21944e-05	9
Fam162a	7.17041e-09	0.704423	1.43408e-05	9
Zfp36l1	7.36154e-09	0.764247	1.47231e-05	9
Metrn	8.52925e-09	0.621398	1.70585e-05	9
Mrap	1.39469e-08	0.31886	2.78938e-05	9
Blvrb	1.85192e-08	0.843842	3.70383e-05	9
Col6a3	4.185e-08	1.89347	8.36999e-05	9
Ccn2	4.45651e-08	1.37585	8.91302e-05	9
Crip2	4.74309e-08	0.800288	9.48617e-05	9
Akap12	4.76323e-08	1.00147	9.52647e-05	9
Aldh2	4.94168e-08	0.532429	9.88336e-05	9
Capg	4.9815e-08	0.912476	9.963e-05	9
Cxcl12	5.89588e-08	1.2145	0.000117918	9
Fgl2	6.00176e-08	1.98839	0.000120035	9
Txndc5	7.31772e-08	1.17676	0.000146354	9
2004-09-01	7.34013e-08	0.622113	0.000146803	9
Gem	7.65174e-08	0.790498	0.000153035	9
Ifitm1	7.91963e-08	1.1528	0.000158393	9
B2m	8.07346e-08	0.68819	0.000161469	9
Lgals3	1.01239e-07	0.647167	0.000202477	9
Tmem119	1.06167e-07	0.519666	0.000212334	9
Gng10	1.07963e-07	0.813134	0.000215926	9
Ckb	1.10063e-07	1.64	0.000220126	9
Vcan	1.28217e-07	0.621162	0.000256434	9
Svil	1.28828e-07	0.73427	0.000257655	9
Nr2f1	1.36486e-07	0.421294	0.000272973	9
Plekhg2	1.4301e-07	0.459956	0.000286019	9
Ntn4	1.62095e-07	0.595245	0.000324189	9
Tgm2	1.94341e-07	0.575433	0.000388683	9
Nkx2-3	2.4173e-07	0.916895	0.000483459	9
Csf1	2.50435e-07	1.06416	0.000500869	9
Gm34030	2.67724e-07	0.794335	0.000535449	9
Zfp503	2.72758e-07	0.529309	0.000545515	9
Gng11	2.75851e-07	0.432688	0.000551702	9
Dbndd2	2.9888e-07	1.18773	0.00059776	9
Col20a1	3.1558e-07	0.823502	0.000631159	9
Peak1	3.43678e-07	0.934058	0.000687355	9
Aspn	3.47397e-07	0.574741	0.000694794	9
Des	4.15062e-07	0.728229	0.000830125	9
Vwa1	4.52677e-07	0.882969	0.000905353	9
Tgfbr2	4.68327e-07	0.66619	0.000936655	9
Hspg2	4.73095e-07	0.343917	0.000946191	9
Art3	4.78489e-07	1.42929	0.000956979	9
Scd2	5.45956e-07	1.39889	0.00109191	9
Ttyh1	5.98762e-07	1.34881	0.00119752	9
Prnp	6.28016e-07	1.68296	0.00125603	9
Slit3	6.37626e-07	1.14876	0.00127525	9
Ldb2	6.75833e-07	0.344097	0.00135167	9
Ldhb	7.74268e-07	1.46448	0.00154854	9
Fam129a	9.0752e-07	1.36031	0.00181504	9
Plce1	9.11961e-07	1.64446	0.00182392	9
Fads2	9.34212e-07	1.28431	0.00186842	9
Psap	1.04444e-06	0.385254	0.00208888	9
Gucy1a1	1.05005e-06	0.717641	0.0021001	9
Ramp2	1.0738e-06	0.302545	0.0021476	9
Lrrc32	1.07818e-06	0.636626	0.00215636	9
Irgm1	1.12058e-06	1.01607	0.00224117	9
Acp5	1.14286e-06	0.324298	0.00228573	9
Vstm4	1.25977e-06	0.40617	0.00251953	9
Prrx1	1.27706e-06	1.38256	0.00255412	9
Rasgrp2	1.52198e-06	0.476334	0.00304396	9
Tbx3	1.72381e-06	0.310771	0.00344762	9
Mt2	1.76755e-06	0.978385	0.00353511	9
Tubb5	1.81414e-06	1.01596	0.00362829	9
Adamts1	2.16956e-06	0.557423	0.00433913	9
Ndn	2.18957e-06	0.92691	0.00437915	9
Axl	2.28654e-06	0.668657	0.00457308	9
Rasl11a	2.29698e-06	0.579448	0.00459397	9
Plat	2.34997e-06	0.593489	0.00469994	9
Ephx1	2.9354e-06	0.79375	0.0058708	9
Lrrtm1	4.06873e-06	0.729435	0.00813746	9
Scn1b	4.59431e-06	0.484295	0.00918862	9
Fbn1	5.27343e-06	1.17112	0.0105469	9
Itgb5	5.5312e-06	0.725128	0.0110624	9
Ldha	5.6401e-06	0.40188	0.0112802	9
Marcksl1	5.64722e-06	0.842252	0.0112944	9
Icam1	6.35124e-06	0.515876	0.0127025	9
Tmed3	6.70968e-06	0.64134	0.0134194	9
Car11	9.95578e-06	0.300439	0.0199116	9
Lepr	1.13991e-05	0.416192	0.0227983	9
Socs1	1.53165e-05	0.414041	0.030633	9
Cdk14	1.68824e-05	0.595621	0.0337648	9
Adap2	1.7804e-05	0.371935	0.0356079	9
Anxa1	2.40808e-05	1.33998	0.0481616	9
Errfi1	2.75355e-05	1.00984	0.0550709	9
Col27a1	2.86867e-05	0.849959	0.0573734	9
Junb	2.8784e-05	1.06113	0.0575679	9
Bst2	2.9921e-05	0.553349	0.0598421	9
Snai1	3.39677e-05	0.334212	0.0679354	9
Kcna2	4.15625e-05	1.42603	0.0831249	9
Pxdc1	4.45438e-05	0.265314	0.0890876	9
Tubb4b	4.54624e-05	0.596171	0.0909249	9
Cpq	4.61243e-05	0.693185	0.0922487	9
Gpc6	5.27305e-05	0.279884	0.105461	9
Egr1	6.04144e-05	1.09553	0.120829	9
Zfp36	6.70995e-05	0.610855	0.134199	9
Prr5	7.12787e-05	0.659098	0.142557	9
Id2	7.15186e-05	0.862354	0.143037	9
Il34	7.79686e-05	0.647218	0.155937	9
Pid1	8.83679e-05	0.724408	0.176736	9
Fam49a	8.89829e-05	0.375025	0.177966	9
Id3	9.06164e-05	0.285421	0.181233	9
Mgst1	9.36135e-05	0.679377	0.187227	9
Hspb1	0.000107752	0.552505	0.215503	9
5033428I22Rik	0.000109108	0.344617	0.218216	9
Egflam	0.000109328	0.478687	0.218656	9
Irf7	0.000118954	0.283166	0.237908	9
Edil3	0.000134281	0.805174	0.268562	9
Lamc1	0.000147752	0.42615	0.295503	9
Qk	0.000158014	0.608246	0.316029	9
S1pr3	0.000173547	0.509777	0.347094	9
F2r	0.000184332	0.679104	0.368663	9
Isg15	0.000189714	1.34592	0.379428	9
Cntfr	0.000233427	0.722901	0.466854	9
Emp2	0.000265861	0.333805	0.531721	9
Txn1	0.000271027	0.341671	0.542054	9
Spry1	0.00029832	0.859494	0.59664	9
Fads3	0.000306641	0.250974	0.613283	9
Sh3bp5	0.0003213	0.593939	0.6426	9
F3	0.000339988	1.09676	0.679977	9
Arhgap10	0.000350987	0.441234	0.701973	9
Jpt1	0.000361248	0.737726	0.722496	9
Ttc28	0.000367837	0.416154	0.735675	9
Adamtsl2	0.000392017	0.542572	0.784034	9
Ehd2	0.000403814	0.480432	0.807629	9
Tspan4	0.000416271	0.364595	0.832542	9
Tfpi	0.000472951	0.475267	0.945902	9
Cmklr1	0.000521224	0.498588	1	9
Tagln	0.000531529	0.481409	1	9
Atp1b2	0.000546326	0.52977	1	9
Aldh1a3	0.000572355	0.314273	1	9
Synm	0.000582437	0.365009	1	9
Maged2	0.000630567	0.677639	1	9
Mir99ahg	0.00067288	0.900074	1	9
Gfra3	0.000686359	0.69469	1	9
Emilin1	0.000738399	0.662229	1	9
Tuba1b	0.000750685	0.42268	1	9
Lgmn	0.000763558	0.838137	1	9
Ier2	0.000776114	0.797794	1	9
Acsbg1	0.00078579	0.766935	1	9
Cd59a	0.000787859	1.52815	1	9
Klf4	0.000815989	0.385759	1	9
Cnp	0.000926079	0.502999	1	9
Hey2	0.00101563	0.752435	1	9
Lsp1	0.00121067	0.423301	1	9
Gask1b	0.00122265	0.67058	1	9
Gap43	0.0013236	0.583673	1	9
Agrn	0.00136919	0.708525	1	9
Nucb2	0.00149128	0.616795	1	9
Cdk2ap2	0.00150596	0.422093	1	9
Cyp27a1	0.0015593	0.961742	1	9
Psat1	0.00168696	0.457006	1	9
Tcea3	0.00173876	0.74495	1	9
Ppic	0.00189828	0.685425	1	9
Lats2	0.00198494	0.307012	1	9
Fam89a	0.00200328	0.790061	1	9
Ctsc	0.00202383	0.822254	1	9
Socs3	0.00209987	0.835136	1	9
Csrp2	0.00263044	0.607485	1	9
Tent5a	0.00284312	0.67768	1	9
Ppp1r15a	0.00285791	0.550138	1	9
Kcnk2	0.00319677	1.09487	1	9
2700081O15Rik	0.00363543	0.258986	1	9
Dlgap1	0.00392757	0.73634	1	9
Naaa	0.00405353	0.378727	1	9
Rbm3	0.00429718	0.402987	1	9
Lipa	0.0044185	0.642997	1	9
Rab3il1	0.00476973	0.351899	1	9
Cdc42ep3	0.00523632	0.313361	1	9
Nr4a1	0.00534931	0.898979	1	9
Ifit3	0.00557414	0.535289	1	9
Stmn1	0.00588006	1.5138	1	9
Pear1	0.00605271	0.37468	1	9
Adamts5	0.00639644	0.877917	1	9
Nhp2	0.00687294	0.444521	1	9
Slco2b1	0.00702943	0.711082	1	9
Epha4	0.00756182	0.304554	1	9
Lpl	0.0094186	1.6273	1	9
Grb10	0.0094969	0.523443	1	9
Zfp703	0.00961043	0.51073	1	9
Fam107a	0.00963803	0.476348	1	9
