# Supplementary material for: Pancreatic stellate cells have adipogenic and fibrogenic potentials but only show increased pro-fibrogenic propensity upon aging
Source: Redox Biol. 2025 Jul 29;86:103791. doi: 10.1016/j.redox.2025.103791 (PMC12337652; doi:10.1016/j.redox.2025.103791)
Supplement: Multimedia component 3 [file mmc3.xlsx]

## Sheet: Description
Group information	pnacreas, beta cell sorted, integrated (Seurat CCA)
	age groups: 5 month old and 25 month old mice (male)
used R	R version 4.2.1 (2023-02-28)
clustering	based on Louvain clustering (resolution 0.2)
Sheet names	Explanation
clusterspecific	DE genes specific for each cluster
0_Beta_cells	in cluster0: DE with age
1_Alpha_Cells	in cluster1: DE with age
2_5_Endothelial	in cluster2 and 5: DE with age
3_Delta_cells	in cluster3: DE with age
4_Gamma_cells	in cluster4: DE with age
6_Lymphocytes	in cluster6: DE with age
7_q_stellate_cells	in cluster7: DE with age
8_myelocytes	in cluster8: DE with age
9_a_stellate_cells	in cluster9: DE with age
DE analysis details	Wilcoxon Rank Sum test
	p-val < 0.05
	log2 fold-change of the average expression between the two groups ( log2fc.threshold = 0.25)
	adjusted p-value, based on Bonferroni correction

## Sheet: clusterspecific
gene	p_val	avg_log2FC	p_val_adj	cluster
Ttr	7.65168e-135	0.94	1.53034e-131	Alpha_cells
Gcg	6.13078e-134	0.999	1.22616e-130	Alpha_cells
Hhatl	6.6556e-134	0.203	1.33112e-130	Alpha_cells
Wnk3	2.41014e-131	0.277	4.82029e-128	Alpha_cells
Slc7a2	7.36742e-124	0.582	1.47348e-120	Alpha_cells
Edn3	8.2704e-124	0.221	1.65408e-120	Alpha_cells
Mafb	1.5887e-123	0.392	3.17741e-120	Alpha_cells
Irx1	6.202e-123	0.249	1.2404e-119	Alpha_cells
Tmsb15b2	9.43175e-123	0.61	1.88635e-119	Alpha_cells
Pappa2	4.25297e-120	0.534	8.50594e-117	Alpha_cells
Arx	4.91055e-120	0.295	9.8211e-117	Alpha_cells
Pou6f2	6.61261e-118	0.187	1.32252e-114	Alpha_cells
Cryba2	2.26195e-117	0.469	4.5239e-114	Alpha_cells
Gria2	2.71885e-116	0.461	5.4377e-113	Alpha_cells
Pdk4	8.27105e-114	0.223	1.65421e-110	Alpha_cells
Sfrp5	8.4635e-114	0.407	1.6927e-110	Alpha_cells
Dbpht2	4.17962e-113	0.624	8.35924e-110	Alpha_cells
Cpe	8.3907e-111	0.747	1.67814e-107	Alpha_cells
C8b	7.81551e-110	0.461	1.5631e-106	Alpha_cells
Irx2	8.66149e-110	0.331	1.7323e-106	Alpha_cells
Gpx3	2.82859e-109	0.634	5.65718e-106	Alpha_cells
Pcsk1n	7.72708e-108	0.823	1.54542e-104	Alpha_cells
Ndst4	1.51332e-107	0.327	3.02665e-104	Alpha_cells
Lpl	2.80086e-106	0.485	5.60172e-103	Alpha_cells
Ptprd	2.01723e-105	0.391	4.03446e-102	Alpha_cells
Tmsb15b1	5.10336e-105	0.426	1.02067e-101	Alpha_cells
Map3k15	6.55586e-104	0.558	1.31117e-100	Alpha_cells
Castor2	4.21103e-103	0.61	8.42206e-100	Alpha_cells
Dpp10	1.26558e-102	0.271	2.53117e-99	Alpha_cells
Sphkap	2.30025e-101	0.627	4.6005e-98	Alpha_cells
Aplp1	5.04705e-100	0.671	1.00941e-96	Alpha_cells
Rhou	5.35948e-100	0.301	1.0719e-96	Alpha_cells
Avpr1b	6.55803e-100	0.187	1.31161e-96	Alpha_cells
Kcnk3	1.15013e-99	0.464	2.30026e-96	Alpha_cells
Slc30a8	5.02584e-96	0.594	1.00517e-92	Alpha_cells
Scg5	2.12992e-95	0.761	4.25984e-92	Alpha_cells
Oxtr	2.93389e-95	0.276	5.86777e-92	Alpha_cells
Hist3h2ba	7.54517e-95	0.364	1.50903e-91	Alpha_cells
Etv1	1.10136e-94	0.585	2.20273e-91	Alpha_cells
Adamts18	5.90973e-94	0.323	1.18195e-90	Alpha_cells
Rab3c	7.26231e-94	0.283	1.45246e-90	Alpha_cells
Gria3	1.37261e-92	0.369	2.74522e-89	Alpha_cells
Galnt13	5.53178e-92	0.29	1.10636e-88	Alpha_cells
Higd1a	9.18523e-91	0.49	1.83705e-87	Alpha_cells
Cpq	3.40952e-90	0.661	6.81904e-87	Alpha_cells
Slc7a8	7.70987e-89	0.479	1.54197e-85	Alpha_cells
Wnt4	1.10931e-88	0.571	2.21862e-85	Alpha_cells
Spint2	2.21852e-88	0.671	4.43704e-85	Alpha_cells
Hapln1	1.22393e-87	0.317	2.44786e-84	Alpha_cells
Resp18	3.40727e-84	0.844	6.81454e-81	Alpha_cells
Nap1l5	1.78228e-83	0.544	3.56456e-80	Alpha_cells
Eef1a2	1.50563e-82	0.317	3.01126e-79	Alpha_cells
Gnai1	2.57765e-82	0.435	5.15531e-79	Alpha_cells
Ace2	4.02587e-82	0.462	8.05175e-79	Alpha_cells
Alcam	1.47079e-81	0.586	2.94159e-78	Alpha_cells
Aard	9.96781e-81	0.433	1.99356e-77	Alpha_cells
Ctxn2	2.09241e-79	0.276	4.18482e-76	Alpha_cells
Cltrn	9.00369e-78	0.756	1.80074e-74	Alpha_cells
Smarca1	3.18739e-75	0.406	6.37478e-72	Alpha_cells
Mamld1	4.83161e-75	0.283	9.66322e-72	Alpha_cells
Gm45159	7.69335e-75	0.358	1.53867e-71	Alpha_cells
Slc38a4	6.96118e-74	0.46	1.39224e-70	Alpha_cells
Gc	9.70994e-74	0.48	1.94199e-70	Alpha_cells
Ccnd2	5.05642e-70	0.806	1.01128e-66	Alpha_cells
Cst3	5.79648e-70	0.924	1.1593e-66	Alpha_cells
Rbp4	1.37689e-68	0.577	2.75378e-65	Alpha_cells
Ddc	2.67173e-68	0.59	5.34346e-65	Alpha_cells
Samd5	3.47509e-67	0.197	6.95018e-64	Alpha_cells
Gpr119	4.04166e-66	0.297	8.08331e-63	Alpha_cells
Vwde	9.8564e-66	0.255	1.97128e-62	Alpha_cells
Arhgap6	7.31242e-65	0.373	1.46248e-61	Alpha_cells
Tmed3	4.23313e-64	0.781	8.46626e-61	Alpha_cells
Pak3	2.63888e-61	0.508	5.27777e-58	Alpha_cells
Hsph1	6.3013e-61	0.737	1.26026e-57	Alpha_cells
Irs2	4.36234e-59	0.559	8.72469e-56	Alpha_cells
Ocrl	1.12488e-58	0.549	2.24976e-55	Alpha_cells
Grb10	2.85751e-57	0.45	5.71502e-54	Alpha_cells
Rnf138rt1	3.07527e-57	0.52	6.15054e-54	Alpha_cells
Npas4	6.51383e-56	0.279	1.30277e-52	Alpha_cells
H2-Q2	2.26383e-55	0.522	4.52766e-52	Alpha_cells
Agt	3.87009e-55	0.336	7.74019e-52	Alpha_cells
Fam183b	3.97456e-55	0.671	7.94913e-52	Alpha_cells
Tmod2	6.66834e-55	0.617	1.33367e-51	Alpha_cells
Calb1	1.13348e-54	0.415	2.26696e-51	Alpha_cells
Ociad2	1.64937e-54	0.626	3.29874e-51	Alpha_cells
Pyy	2.02464e-54	0.99	4.04927e-51	Alpha_cells
Tm4sf4	6.8874e-54	0.699	1.37748e-50	Alpha_cells
Scgn	1.51372e-52	0.632	3.02743e-49	Alpha_cells
Dnajb1	1.66764e-52	0.845	3.33527e-49	Alpha_cells
Pde1c	2.48463e-52	0.374	4.96926e-49	Alpha_cells
Prox1	2.87854e-52	0.559	5.75708e-49	Alpha_cells
Dock11	4.42043e-52	0.4	8.84085e-49	Alpha_cells
Krt8	7.55165e-52	0.651	1.51033e-48	Alpha_cells
Basp1	1.12684e-50	0.434	2.25368e-47	Alpha_cells
Ubr4	2.43585e-50	0.743	4.8717e-47	Alpha_cells
Spp1	2.9047e-50	0.417	5.8094e-47	Alpha_cells
Mfap2	3.71135e-50	0.285	7.42271e-47	Alpha_cells
Fev	9.91812e-50	0.36	1.98362e-46	Alpha_cells
Lrpprc	1.05451e-48	0.49	2.10901e-45	Alpha_cells
Atf3	1.33143e-48	0.502	2.66285e-45	Alpha_cells
Ndn	1.65028e-48	0.525	3.30057e-45	Alpha_cells
Cadm1	3.93084e-48	0.359	7.86167e-45	Alpha_cells
Serpina10	2.39099e-47	0.564	4.78198e-44	Alpha_cells
Neurod1	4.71967e-46	0.573	9.43935e-43	Alpha_cells
1700023F06Rik	5.32326e-45	0.609	1.06465e-41	Alpha_cells
Gadd45b	7.05279e-44	0.55	1.41056e-40	Alpha_cells
Spc25	4.7592e-43	0.481	9.51841e-40	Alpha_cells
Hist1h1e	5.43916e-43	0.571	1.08783e-39	Alpha_cells
Rgs4	7.31709e-43	0.464	1.46342e-39	Alpha_cells
A2ml1	1.21813e-42	0.408	2.43626e-39	Alpha_cells
Trp53inp1	1.57433e-42	0.546	3.14867e-39	Alpha_cells
Nfil3	2.10948e-41	0.459	4.21896e-38	Alpha_cells
Hspa4l	1.73997e-40	0.651	3.47994e-37	Alpha_cells
Pcbd1	3.71753e-40	0.623	7.43506e-37	Alpha_cells
Nkx2-2	4.14018e-40	0.573	8.28037e-37	Alpha_cells
Nefm	8.44549e-40	0.373	1.6891e-36	Alpha_cells
Mageh1	8.16499e-37	0.689	1.633e-33	Alpha_cells
Prune2	5.2907e-36	0.513	1.05814e-32	Alpha_cells
Tmem59l	2.21727e-34	0.578	4.43454e-31	Alpha_cells
Btbd8	1.32146e-33	0.424	2.64292e-30	Alpha_cells
Tiparp	9.74723e-32	0.624	1.94945e-28	Alpha_cells
Egr1	2.99883e-30	0.802	5.99765e-27	Alpha_cells
Chga	4.84561e-30	0.934	9.69122e-27	Alpha_cells
Krt18	6.20722e-30	0.656	1.24144e-26	Alpha_cells
Ang	1.01413e-29	0.562	2.02827e-26	Alpha_cells
Dnaja4	3.64395e-28	0.617	7.28791e-25	Alpha_cells
Syt4	5.68687e-25	0.592	1.13737e-21	Alpha_cells
Cplx2	1.05613e-24	0.685	2.11226e-21	Alpha_cells
Gadd45g	6.09074e-23	0.675	1.21815e-19	Alpha_cells
Bex2	4.86486e-22	0.68	9.72972e-19	Alpha_cells
C2cd4b	2.31646e-21	0.617	4.63291e-18	Alpha_cells
Snhg11	3.35489e-19	0.501	6.70978e-16	Alpha_cells
Slc38a5	3.36575e-19	0.303	6.7315e-16	Alpha_cells
Syt13	2.39588e-17	0.686	4.79177e-14	Alpha_cells
Scg3	3.59894e-16	0.748	7.19787e-13	Alpha_cells
Dusp1	1.71372e-15	0.778	3.42745e-12	Alpha_cells
Cd3e	1.79808e-230	0.018	3.59616e-227	Lymphocytes
Cd28	1.55735e-181	0.015	3.1147e-178	Lymphocytes
Ltb	3.8738e-142	0.039	7.74761e-139	Lymphocytes
Itk	6.09993e-136	0.026	1.21999e-132	Lymphocytes
Ms4a4b	8.10092e-135	0.068	1.62018e-131	Lymphocytes
Cxcr3	2.74532e-118	0.029	5.49063e-115	Lymphocytes
Grap2	2.20193e-114	0.025	4.40385e-111	Lymphocytes
Spn	8.80552e-112	0.025	1.7611e-108	Lymphocytes
Cd3g	8.74361e-94	0.124	1.74872e-90	Lymphocytes
Rhoh	9.12898e-93	0.114	1.8258e-89	Lymphocytes
Zap70	1.64027e-80	0.076	3.28053e-77	Lymphocytes
Ptprcap	4.24166e-77	0.256	8.48332e-74	Lymphocytes
Hcst	5.71364e-72	0.198	1.14273e-68	Lymphocytes
Trbc2	6.28114e-71	0.276	1.25623e-67	Lymphocytes
Bcl11b	1.09486e-70	0.207	2.18972e-67	Lymphocytes
Ms4a6b	1.84517e-70	0.135	3.69034e-67	Lymphocytes
Ms4a6b	2.53318e-70	0.339	5.06637e-67	Lymphocytes
Cd3d	4.56671e-70	0.245	9.13342e-67	Lymphocytes
Coro1a	9.1921e-70	0.377	1.83842e-66	Lymphocytes
Ptpn22	1.6669e-69	0.152	3.33379e-66	Lymphocytes
Gm15472	9.52035e-69	0.06	1.90407e-65	Lymphocytes
Dock2	3.71272e-68	0.161	7.42543e-65	Lymphocytes
Rac2	6.64397e-67	0.291	1.32879e-63	Lymphocytes
Lat	9.15211e-67	0.234	1.83042e-63	Lymphocytes
Cd52	3.56753e-65	0.428	7.13507e-62	Lymphocytes
Sh2d2a	3.78119e-63	0.167	7.56237e-60	Lymphocytes
Fyb	3.75965e-61	0.26	7.5193e-58	Lymphocytes
Lcp1	7.58738e-60	0.28	1.51748e-56	Lymphocytes
Cd53	2.52324e-59	0.096	5.04647e-56	Lymphocytes
Stk17b	1.15846e-58	0.287	2.31691e-55	Lymphocytes
H2-Q7	2.06754e-58	0.534	4.13507e-55	Lymphocytes
Laptm5	2.4882e-58	0.33	4.9764e-55	Lymphocytes
Cd48	2.67424e-58	0.152	5.34847e-55	Lymphocytes
Ikzf1	1.60433e-57	0.13	3.20865e-54	Lymphocytes
Pfn1	5.77365e-57	0.874	1.15473e-53	Lymphocytes
Il7r	7.59124e-57	0.076	1.51825e-53	Lymphocytes
Thy1	2.94493e-56	0.2	5.88985e-53	Lymphocytes
Arhgdib	6.88152e-56	0.296	1.3763e-52	Lymphocytes
Tmsb10	9.42e-56	0.753	1.884e-52	Lymphocytes
Ptpn18	1.3335e-55	0.37	2.66701e-52	Lymphocytes
Lck	3.4027e-55	0.25	6.80541e-52	Lymphocytes
Bcl2a1d	4.2483e-55	0.03	8.4966e-52	Lymphocytes
Cd226	3.26662e-54	0.096	6.53324e-51	Lymphocytes
Lcp2	4.84423e-54	0.121	9.68846e-51	Lymphocytes
Il2rg	2.97324e-53	0.194	5.94649e-50	Lymphocytes
Cytip	3.4068e-53	0.255	6.81359e-50	Lymphocytes
Itgb7	5.9133e-53	0.215	1.18266e-49	Lymphocytes
Nkg7	7.8292e-53	0.298	1.56584e-49	Lymphocytes
Rgs1	8.5696e-53	0.323	1.71392e-49	Lymphocytes
Sh3bgrl3	3.72311e-52	0.728	7.44623e-49	Lymphocytes
Selplg	7.16296e-52	0.253	1.43259e-48	Lymphocytes
Itgal	6.32783e-51	0.217	1.26557e-47	Lymphocytes
Cotl1	1.0432e-50	0.675	2.08639e-47	Lymphocytes
Dusp2	1.78033e-50	0.275	3.56067e-47	Lymphocytes
Il2rb	2.09027e-50	0.251	4.18053e-47	Lymphocytes
Bcl2a1b	4.79725e-50	0.059	9.59449e-47	Lymphocytes
Tmsb4x	2.5406e-48	0.963	5.08121e-45	Lymphocytes
Rbm3	1.62659e-46	0.876	3.25319e-43	Lymphocytes
B4galnt1	2.03163e-46	0.187	4.06326e-43	Lymphocytes
Lsp1	6.31493e-46	0.382	1.26299e-42	Lymphocytes
Trac	7.67939e-46	0.372	1.53588e-42	Lymphocytes
Fxyd5	2.33718e-45	0.406	4.67436e-42	Lymphocytes
Runx1	2.75761e-45	0.087	5.51522e-42	Lymphocytes
Slc38a1	1.23482e-44	0.196	2.46963e-41	Lymphocytes
Tnfaip3	1.24521e-44	0.396	2.49042e-41	Lymphocytes
AW112010	5.43147e-44	0.521	1.08629e-40	Lymphocytes
Cd2	5.75727e-44	0.307	1.15145e-40	Lymphocytes
Actb	7.15305e-44	0.979	1.43061e-40	Lymphocytes
Gimap7	8.95736e-44	0.11	1.79147e-40	Lymphocytes
Sept1	2.61632e-43	0.322	5.23265e-40	Lymphocytes
S100a10	2.68622e-43	0.711	5.37243e-40	Lymphocytes
Il10ra	3.38894e-43	0.061	6.77787e-40	Lymphocytes
Pstpip1	4.92402e-43	0.193	9.84805e-40	Lymphocytes
Ctsw	6.2578e-43	0.154	1.25156e-39	Lymphocytes
Zfp36l2	8.42132e-43	0.69	1.68426e-39	Lymphocytes
Gimap5	4.21063e-42	0.174	8.42125e-39	Lymphocytes
S100a4	6.57688e-42	0.357	1.31538e-38	Lymphocytes
Gmfg	7.25054e-42	0.339	1.45011e-38	Lymphocytes
Hmgb2	1.32747e-40	0.738	2.65494e-37	Lymphocytes
Klf6	2.28674e-40	0.762	4.57349e-37	Lymphocytes
Themis	3.48422e-40	0.107	6.96843e-37	Lymphocytes
S100a6	1.175e-39	0.479	2.35e-36	Lymphocytes
Arhgap30	1.73588e-39	0.159	3.47175e-36	Lymphocytes
H2-Q6	2.40969e-39	0.455	4.81939e-36	Lymphocytes
Cst7	2.64416e-39	0.008	5.28833e-36	Lymphocytes
Sash3	8.87561e-39	0.144	1.77512e-35	Lymphocytes
Arhgap45	2.16078e-38	0.38	4.32156e-35	Lymphocytes
Epsti1	2.99599e-38	0.287	5.99198e-35	Lymphocytes
Ablim1	3.88113e-38	0.531	7.76226e-35	Lymphocytes
Psmb8	4.46215e-38	0.712	8.9243e-35	Lymphocytes
Ppp1r18	4.87167e-38	0.283	9.74333e-35	Lymphocytes
Ccl5	7.84943e-38	0.464	1.56989e-34	Lymphocytes
Apbb1ip	1.87598e-37	0.104	3.75196e-34	Lymphocytes
Itgb2	1.93458e-37	0.199	3.86915e-34	Lymphocytes
Sp100	2.38807e-37	0.325	4.77613e-34	Lymphocytes
Arhgap15	2.81059e-37	0.174	5.62118e-34	Lymphocytes
Adam19	4.0753e-37	0.114	8.15061e-34	Lymphocytes
Vps37b	5.68446e-37	0.412	1.13689e-33	Lymphocytes
Gimap3	2.08948e-36	0.298	4.17895e-33	Lymphocytes
Cyba	2.36396e-36	0.459	4.72791e-33	Lymphocytes
Emp3	2.81598e-35	0.462	5.63197e-32	Lymphocytes
Lgals1	3.75739e-35	0.33	7.51478e-32	Lymphocytes
Itga4	4.59139e-35	0.326	9.18279e-32	Lymphocytes
Cnn2	1.21227e-34	0.39	2.42454e-31	Lymphocytes
Cd37	1.85773e-34	0.326	3.71546e-31	Lymphocytes
Jpt1	3.0541e-34	0.476	6.1082e-31	Lymphocytes
Junb	2.80105e-33	0.823	5.6021e-30	Lymphocytes
Vim	3.75894e-33	0.463	7.51787e-30	Lymphocytes
B2m	5.92619e-33	0.846	1.18524e-29	Lymphocytes
Cd69	4.95009e-32	0.311	9.90018e-29	Lymphocytes
Odc1	6.55461e-32	0.694	1.31092e-28	Lymphocytes
Arpc1b	9.8561e-32	0.661	1.97122e-28	Lymphocytes
Runx3	1.82816e-31	0.256	3.65631e-28	Lymphocytes
Tbc1d10c	4.36761e-31	0.303	8.73521e-28	Lymphocytes
Sytl3	8.49114e-31	0.272	1.69823e-27	Lymphocytes
Gm8369	1.13684e-30	0.082	2.27368e-27	Lymphocytes
Gimap4	2.12191e-30	0.411	4.24383e-27	Lymphocytes
Traf1	3.09504e-30	0.1	6.19008e-27	Lymphocytes
Gimap1	5.177e-29	0.262	1.0354e-25	Lymphocytes
Fyn	5.47408e-29	0.539	1.09482e-25	Lymphocytes
Samsn1	2.63354e-27	0.107	5.26707e-24	Lymphocytes
Bin2	2.82444e-27	0.113	5.64889e-24	Lymphocytes
Dock10	3.21977e-27	0.351	6.43954e-24	Lymphocytes
Stat4	4.29822e-27	0.165	8.59645e-24	Lymphocytes
Srgn	5.65344e-27	0.463	1.13069e-23	Lymphocytes
Ets1	6.71602e-27	0.454	1.3432e-23	Lymphocytes
Gpr132	8.17709e-27	0.221	1.63542e-23	Lymphocytes
Maf	2.16438e-26	0.174	4.32875e-23	Lymphocytes
Tcf7	6.27618e-26	0.1	1.25524e-22	Lymphocytes
Gimap6	9.22505e-26	0.467	1.84501e-22	Lymphocytes
Ezr	2.21402e-25	0.444	4.42804e-22	Lymphocytes
Sla	4.29749e-25	0.212	8.59498e-22	Lymphocytes
Inpp5d	5.01779e-25	0.159	1.00356e-21	Lymphocytes
Rinl	5.17067e-25	0.348	1.03413e-21	Lymphocytes
Id2	1.53209e-24	0.584	3.06418e-21	Lymphocytes
Fermt3	1.71325e-24	0.36	3.4265e-21	Lymphocytes
Cd247	2.40626e-24	0.356	4.81252e-21	Lymphocytes
Gpr65	3.60883e-24	0.024	7.21767e-21	Lymphocytes
Ahnak	7.08895e-24	0.473	1.41779e-20	Lymphocytes
Pim1	7.26978e-24	0.528	1.45396e-20	Lymphocytes
Bhlhe40	8.01537e-24	0.452	1.60307e-20	Lymphocytes
Ifng	8.78449e-23	0.204	1.7569e-19	Lymphocytes
Malt1	1.20895e-22	0.467	2.4179e-19	Lymphocytes
Ikzf3	1.25381e-22	0.213	2.50762e-19	Lymphocytes
Ppp1r15a	6.18688e-22	0.764	1.23738e-18	Lymphocytes
Anp32b	8.90883e-22	0.79	1.78177e-18	Lymphocytes
Ptpn7	8.94499e-22	0.146	1.789e-18	Lymphocytes
Adcy7	1.10829e-21	0.119	2.21659e-18	Lymphocytes
Gm26740	1.84571e-21	0.03	3.69142e-18	Lymphocytes
Fth1	2.55008e-21	0.96	5.10016e-18	Lymphocytes
Crip1	4.88949e-21	0.768	9.77898e-18	Lymphocytes
Nr4a2	1.54936e-20	0.433	3.09873e-17	Lymphocytes
Kcnn4	1.64395e-20	0.232	3.28791e-17	Lymphocytes
Tespa1	6.21388e-20	0.14	1.24278e-16	Lymphocytes
2006-09-01	7.21327e-20	0.207	1.44265e-16	Lymphocytes
Slfn2	1.16292e-19	0.313	2.32583e-16	Lymphocytes
Ifngr1	1.83741e-19	0.567	3.67481e-16	Lymphocytes
Gata3	1.86622e-19	0.227	3.73243e-16	Lymphocytes
Ppp1r16b	2.30671e-19	0.272	4.61342e-16	Lymphocytes
Ccr5	2.46653e-19	0.119	4.93306e-16	Lymphocytes
Gpsm3	2.90531e-19	0.32	5.81061e-16	Lymphocytes
Tnfaip8l2	3.49046e-19	0.037	6.98093e-16	Lymphocytes
Glipr2	4.92689e-19	0.178	9.85378e-16	Lymphocytes
Cd84	7.71015e-19	0.087	1.54203e-15	Lymphocytes
4930523C07Rik	1.07033e-18	0.443	2.14066e-15	Lymphocytes
Gna15	1.96911e-18	0.104	3.93822e-15	Lymphocytes
Cish	2.49403e-18	0.383	4.98807e-15	Lymphocytes
Fli1	3.26461e-18	0.19	6.52922e-15	Lymphocytes
Ctsd	3.82717e-18	0.843	7.65433e-15	Lymphocytes
Smad7	4.34075e-18	0.578	8.68149e-15	Lymphocytes
Prkch	6.29181e-18	0.346	1.25836e-14	Lymphocytes
Dnajb11	8.5676e-18	0.862	1.71352e-14	Lymphocytes
Arl4c	8.68968e-18	0.373	1.73794e-14	Lymphocytes
Ctla2a	1.30488e-17	0.489	2.60976e-14	Lymphocytes
Gimap8	2.09869e-17	0.322	4.19738e-14	Lymphocytes
Cmtm7	2.5333e-17	0.413	5.06661e-14	Lymphocytes
Sp140	3.21e-17	0.176	6.41999e-14	Lymphocytes
Lrrfip1	7.71079e-17	0.466	1.54216e-13	Lymphocytes
Csrnp1	8.73698e-17	0.557	1.7474e-13	Lymphocytes
AI662270	9.06534e-17	0.226	1.81307e-13	Lymphocytes
Ldha	9.79066e-17	0.421	1.95813e-13	Lymphocytes
Gna13	7.57679e-16	0.646	1.51536e-12	Lymphocytes
Ifi203	7.60436e-16	0.339	1.52087e-12	Lymphocytes
Baz1a	9.36977e-16	0.35	1.87395e-12	Lymphocytes
Apobec3	1.03689e-15	0.485	2.07378e-12	Lymphocytes
Gpr183	1.13281e-15	0.161	2.26562e-12	Lymphocytes
Atad2	2.38011e-15	0.449	4.76021e-12	Lymphocytes
Hcls1	2.64585e-15	0.364	5.2917e-12	Lymphocytes
Tnfrsf18	7.30665e-15	0.258	1.46133e-11	Lymphocytes
Zfp36l1	1.06897e-14	0.423	2.13794e-11	Lymphocytes
Ly6e	1.24904e-14	0.862	2.49809e-11	Lymphocytes
Acp5	1.66085e-14	0.206	3.3217e-11	Lymphocytes
Psmb9	1.86549e-14	0.599	3.73097e-11	Lymphocytes
H2afz	2.3973e-14	0.879	4.79459e-11	Lymphocytes
Inpp4b	5.52331e-14	0.332	1.10466e-10	Lymphocytes
Msn	5.69296e-14	0.426	1.13859e-10	Lymphocytes
Higd1a1	6.12122e-14	0.55	1.22424e-10	Lymphocytes
Metrnl	6.98399e-14	0.207	1.3968e-10	Lymphocytes
Ncf4	8.10126e-14	0.083	1.62025e-10	Lymphocytes
Myo1g	8.45112e-14	0.032	1.69022e-10	Lymphocytes
Adgre5	9.34808e-14	0.429	1.86962e-10	Lymphocytes
Zyx	9.90863e-14	0.435	1.98173e-10	Lymphocytes
Ier5	1.07054e-13	0.707	2.14108e-10	Lymphocytes
P2ry10	1.34514e-13	0.088	2.69028e-10	Lymphocytes
Nfkbia	1.40777e-13	0.828	2.81554e-10	Lymphocytes
Gng2	2.18688e-13	0.462	4.37376e-10	Lymphocytes
Nedd9	2.72523e-13	0.407	5.45046e-10	Lymphocytes
Ube2s	4.8125e-13	0.848	9.625e-10	Lymphocytes
Cd44	2.23089e-12	0.476	4.46178e-09	Lymphocytes
Smc4	4.09402e-12	0.428	8.18804e-09	Lymphocytes
Lmnb1	8.43201e-12	0.339	1.6864e-08	Lymphocytes
Snx20	1.83378e-11	0.287	3.66757e-08	Lymphocytes
Dusp5	1.90884e-11	0.582	3.81769e-08	Lymphocytes
Ifi206	2.0422e-11	0.174	4.0844e-08	Lymphocytes
Tap1	2.24551e-11	0.407	4.49102e-08	Lymphocytes
Tnfaip8	4.53154e-11	0.477	9.06308e-08	Lymphocytes
Tgfbr2	5.15916e-11	0.404	1.03183e-07	Lymphocytes
Ccl4	5.48553e-11	0.276	1.09711e-07	Lymphocytes
Txn1	5.99961e-11	0.891	1.19992e-07	Lymphocytes
Tubb5	6.85387e-11	0.78	1.37077e-07	Lymphocytes
Ptpre	8.01134e-11	0.293	1.60227e-07	Lymphocytes
Iqgap2	1.39403e-10	0.232	2.78806e-07	Lymphocytes
Grap	2.25946e-10	0.329	4.51893e-07	Lymphocytes
Ifi27l2a	2.42377e-10	0.246	4.84755e-07	Lymphocytes
Acap1	2.4341e-10	0.162	4.86821e-07	Lymphocytes
Itpkb	3.02294e-10	0.634	6.04588e-07	Lymphocytes
Frat2	3.93777e-10	0.29	7.87553e-07	Lymphocytes
Gtf2b	4.85635e-10	0.671	9.7127e-07	Lymphocytes
Mndal	4.86e-10	0.457	9.72e-07	Lymphocytes
Chsy1	8.59243e-10	0.292	1.71849e-06	Lymphocytes
Tes	1.16648e-09	0.623	2.33296e-06	Lymphocytes
AU020206	2.46305e-09	0.399	4.92609e-06	Lymphocytes
Arhgap31	3.07807e-09	0.44	6.15614e-06	Lymphocytes
Evi2a	6.04673e-09	0.235	1.20935e-05	Lymphocytes
Siah2	6.32087e-09	0.587	1.26417e-05	Lymphocytes
Fosl2	7.73854e-09	0.409	1.54771e-05	Lymphocytes
Btg2	7.86296e-09	0.888	1.57259e-05	Lymphocytes
Txk	2.07747e-08	0.133	4.15494e-05	Lymphocytes
Ran	2.26931e-08	0.824	4.53861e-05	Lymphocytes
Pcna	3.10297e-08	0.618	6.20593e-05	Lymphocytes
Qpct	4.21424e-08	0.252	8.42848e-05	Lymphocytes
Samhd1	5.62637e-08	0.545	0.000112527	Lymphocytes
Gm2682	6.64929e-08	0.107	0.000132986	Lymphocytes
Rgs2	1.07493e-07	0.727	0.000214986	Lymphocytes
Gimap9	1.74307e-07	0.342	0.000348615	Lymphocytes
Mfng	1.75127e-07	0.336	0.000350254	Lymphocytes
Sh3bp1	3.07545e-07	0.339	0.000615089	Lymphocytes
Otulinl	3.61807e-07	0.427	0.000723614	Lymphocytes
Dock111	3.76897e-07	0.457	0.000753795	Lymphocytes
Taf4b	5.01342e-07	0.289	0.00100268	Lymphocytes
Cyfip2	5.07353e-07	0.699	0.00101471	Lymphocytes
Tgfb1	5.18679e-07	0.401	0.00103736	Lymphocytes
Arap2	7.04498e-07	0.393	0.001409	Lymphocytes
Efhd2	1.11418e-06	0.57	0.00222836	Lymphocytes
Cited2	1.35136e-06	0.679	0.00270273	Lymphocytes
9930111J21Rik2	1.49953e-06	0.371	0.00299905	Lymphocytes
Rgs10	1.55432e-06	0.311	0.00310865	Lymphocytes
Sytl2	1.67851e-06	0.226	0.00335702	Lymphocytes
Flna	1.84586e-06	0.414	0.00369172	Lymphocytes
Hvcn1	3.26717e-06	0.174	0.00653433	Lymphocytes
Hsph11	3.86784e-06	0.775	0.00773569	Lymphocytes
Gem	4.58902e-06	0.572	0.00917804	Lymphocytes
Ifi47	6.00236e-06	0.333	0.0120047	Lymphocytes
Cyth4	6.75079e-06	0.32	0.0135016	Lymphocytes
Smc2	6.90755e-06	0.321	0.0138151	Lymphocytes
Ccl3	7.43782e-06	0.265	0.0148756	Lymphocytes
Cenpa	9.5331e-06	0.32	0.0190662	Lymphocytes
Sat1	1.22636e-05	0.628	0.0245273	Lymphocytes
Capg	1.26639e-05	0.429	0.0253278	Lymphocytes
Slc1a5	1.56577e-05	0.356	0.0313154	Lymphocytes
Dbf4	1.61328e-05	0.296	0.0322657	Lymphocytes
Ptger4	2.0122e-05	0.292	0.040244	Lymphocytes
Nasp	2.11021e-05	0.557	0.0422042	Lymphocytes
Gng10	2.49592e-05	0.561	0.0499184	Lymphocytes
Cdc42ep3	4.51557e-05	0.455	0.0903113	Lymphocytes
Hsd11b1	5.09957e-05	0.16	0.101991	Lymphocytes
Alyref	6.47869e-05	0.682	0.129574	Lymphocytes
Dusp11	0.000122409	0.806	0.244818	Lymphocytes
Map3k8	0.000136651	0.364	0.273301	Lymphocytes
Nr4a1	0.000150905	0.541	0.30181	Lymphocytes
Ddx39	0.000169275	0.469	0.33855	Lymphocytes
Hopx	0.000171246	0.542	0.342491	Lymphocytes
Jaml	0.00027676	0.148	0.55352	Lymphocytes
Ubash3a	0.000278841	0.234	0.557682	Lymphocytes
Neurl3	0.000285229	0.328	0.570459	Lymphocytes
Lbr	0.000317917	0.497	0.635833	Lymphocytes
Rnf19b	0.000337157	0.447	0.674314	Lymphocytes
St8sia4	0.000389426	0.373	0.778852	Lymphocytes
Slbp	0.000563119	0.574	1	Lymphocytes
Tagap	0.000675864	0.143	1	Lymphocytes
Ly6c2	0.000729135	0.205	1	Lymphocytes
Coro2a	0.000768287	0.34	1	Lymphocytes
Stat1	0.000830056	0.544	1	Lymphocytes
Ier2	0.00111912	0.725	1	Lymphocytes
Pycard	0.00139322	0.41	1	Lymphocytes
Cdk2ap2	0.00152254	0.709	1	Lymphocytes
Socs3	0.00160522	0.461	1	Lymphocytes
Rel	0.00200488	0.454	1	Lymphocytes
Ptpn6	0.00207515	0.442	1	Lymphocytes
Tle3	0.00260419	0.491	1	Lymphocytes
Ar	0.00320605	0.337	1	Lymphocytes
Vsir	0.00345636	0.311	1	Lymphocytes
Il16	0.00378951	0.198	1	Lymphocytes
Plk3	0.00505082	0.442	1	Lymphocytes
Tiparp1	0.00721238	0.67	1	Lymphocytes
Siglece	1.02095e-158	0.004	2.0419e-155	Myelocytes
Slamf7	5.13481e-148	0.021	1.02696e-144	Myelocytes
Themis2	2.95126e-147	0.004	5.90252e-144	Myelocytes
Cd33	1.62618e-135	0.008	3.25236e-132	Myelocytes
Wdfy4	4.68204e-123	0.009	9.36408e-120	Myelocytes
Arhgap22	2.1663e-114	0.003	4.33261e-111	Myelocytes
Ncf41	1.81205e-110	0.063	3.6241e-107	Myelocytes
Spi1	3.5597e-108	0.065	7.1194e-105	Myelocytes
Fcgr4	2.04684e-105	0.008	4.09368e-102	Myelocytes
Bcl2a1b1	2.6275e-99	0.051	5.255e-96	Myelocytes
Il10ra1	5.76123e-95	0.052	1.15225e-91	Myelocytes
Lilra5	2.47657e-94	0.003	4.95313e-91	Myelocytes
Pirb	2.02108e-91	0.066	4.04217e-88	Myelocytes
Hck	2.09215e-89	0.012	4.18429e-86	Myelocytes
Fcgr2b	1.37035e-88	0.016	2.7407e-85	Myelocytes
Ly86	9.39482e-86	0.155	1.87896e-82	Myelocytes
Arl11	6.98887e-85	0.026	1.39777e-81	Myelocytes
Gm267401	2.27381e-84	0.019	4.54762e-81	Myelocytes
Rab7b	5.609e-78	0.048	1.1218e-74	Myelocytes
Ms4a4c	1.37866e-76	0.028	2.75732e-73	Myelocytes
Tnfaip8l21	1.03124e-71	0.022	2.06248e-68	Myelocytes
Pou2f2	3.10657e-70	0.133	6.21314e-67	Myelocytes
Cybb	1.56239e-68	0.111	3.12478e-65	Myelocytes
Nckap1l	2.06231e-67	0.031	4.12462e-64	Myelocytes
Myo1g1	4.51577e-66	0.021	9.03155e-63	Myelocytes
Napsa	6.73905e-66	0.155	1.34781e-62	Myelocytes
Ltb1	9.64978e-64	0.056	1.92996e-60	Myelocytes
Cd300c2	2.87501e-63	0.033	5.75002e-60	Myelocytes
Ciita	5.99402e-63	0.107	1.1988e-59	Myelocytes
H2-Oa	2.3395e-61	0.043	4.67901e-58	Myelocytes
Bin21	6.1841e-61	0.107	1.23682e-57	Myelocytes
Cd180	8.84015e-58	0.076	1.76803e-54	Myelocytes
Pld4	1.33692e-57	0.113	2.67385e-54	Myelocytes
Bcl2a1d1	2.50469e-57	0.026	5.00938e-54	Myelocytes
H2-Aa	4.12574e-57	0.363	8.25148e-54	Myelocytes
Lrrc25	5.0638e-57	0.033	1.01276e-53	Myelocytes
Scimp	6.06714e-57	0.048	1.21343e-53	Myelocytes
Cd74	6.66113e-57	0.344	1.33223e-53	Myelocytes
H2-Eb1	8.12738e-57	0.412	1.62548e-53	Myelocytes
Rnase6	8.8754e-57	0.103	1.77508e-53	Myelocytes
Cyp4f18	1.71619e-56	0.127	3.43238e-53	Myelocytes
H2-Ab1	3.96467e-56	0.413	7.92934e-53	Myelocytes
Ms4a6c	8.52939e-56	0.041	1.70588e-52	Myelocytes
Plbd1	1.94004e-55	0.163	3.88007e-52	Myelocytes
Ctss	3.95502e-54	0.281	7.91005e-51	Myelocytes
Slc11a1	8.79817e-53	0.052	1.75963e-49	Myelocytes
Ms4a6d	1.05406e-52	0.028	2.10812e-49	Myelocytes
Asb2	2.14241e-52	0.043	4.28482e-49	Myelocytes
H2-DMa	3.75195e-52	0.335	7.50391e-49	Myelocytes
Mpeg1	3.87347e-52	0.088	7.74693e-49	Myelocytes
Irf5	6.66086e-52	0.043	1.33217e-48	Myelocytes
P2ry101	8.86128e-52	0.078	1.77226e-48	Myelocytes
Apbb1ip1	1.70897e-51	0.099	3.41794e-48	Myelocytes
Hvcn11	6.40168e-51	0.156	1.28034e-47	Myelocytes
Wfdc17	2.55485e-50	0.126	5.10969e-47	Myelocytes
Cd521	3.74527e-50	0.434	7.49054e-47	Myelocytes
H2-DMb1	9.46858e-49	0.226	1.89372e-45	Myelocytes
Laptm51	4.05214e-48	0.337	8.10427e-45	Myelocytes
Cd531	2.32424e-47	0.101	4.64849e-44	Myelocytes
Ikzf11	3.16645e-46	0.133	6.3329e-43	Myelocytes
Tifab	1.6681e-45	0.038	3.3362e-42	Myelocytes
Coro1a1	2.98646e-45	0.385	5.97291e-42	Myelocytes
Ptprc1	3.93276e-45	0.347	7.86551e-42	Myelocytes
Unc93b1	1.47237e-44	0.489	2.94474e-41	Myelocytes
Itgax	1.74344e-44	0.003	3.48689e-41	Myelocytes
Arhgdib1	7.25981e-44	0.301	1.45196e-40	Myelocytes
Tmsb4x1	8.63614e-44	0.963	1.72723e-40	Myelocytes
Lat2	9.93093e-44	0.213	1.98619e-40	Myelocytes
Adgre1	1.10033e-43	0.079	2.20065e-40	Myelocytes
Ppfia4	1.92955e-43	0.155	3.85909e-40	Myelocytes
Ccl6	2.21814e-43	0.133	4.43628e-40	Myelocytes
Ms4a7	2.9676e-43	0.029	5.9352e-40	Myelocytes
Acp51	5.23343e-43	0.196	1.04669e-39	Myelocytes
C1qc	5.78318e-43	0.15	1.15664e-39	Myelocytes
Blnk	4.20929e-42	0.104	8.41857e-39	Myelocytes
Aif1	8.96425e-42	0.275	1.79285e-38	Myelocytes
Lpcat2	2.16617e-41	0.033	4.33234e-38	Myelocytes
Ctsh	4.39107e-41	0.351	8.78214e-38	Myelocytes
Ncf1	1.23946e-40	0.185	2.47892e-37	Myelocytes
Glipr1	1.4482e-40	0.173	2.89639e-37	Myelocytes
Cyba1	4.20974e-40	0.462	8.41949e-37	Myelocytes
Rac21	1.24638e-38	0.301	2.49275e-35	Myelocytes
Zeb2os	2.93514e-38	0.04	5.87029e-35	Myelocytes
Fcer1g	3.03837e-38	0.31	6.07675e-35	Myelocytes
Sh3bgrl31	5.58399e-38	0.732	1.1168e-34	Myelocytes
Ptpn61	7.78885e-38	0.422	1.55777e-34	Myelocytes
Cd481	1.37242e-37	0.158	2.74485e-34	Myelocytes
Lilr4b	2.42028e-37	0.113	4.84055e-34	Myelocytes
Il2ra	1.9702e-36	0.108	3.9404e-33	Myelocytes
Lcp11	2.97356e-36	0.291	5.94713e-33	Myelocytes
Tyrobp	3.79023e-36	0.283	7.58046e-33	Myelocytes
Hk2	4.1661e-36	0.052	8.33221e-33	Myelocytes
Fth11	4.35771e-36	0.961	8.71542e-33	Myelocytes
Lyz2	9.34705e-36	0.26	1.86941e-32	Myelocytes
Nfam1	8.7597e-35	0.131	1.75194e-31	Myelocytes
Pik3ap1	1.00673e-34	0.128	2.01345e-31	Myelocytes
Gpsm31	1.50783e-34	0.312	3.01565e-31	Myelocytes
Arhgap451	1.87333e-34	0.382	3.74666e-31	Myelocytes
Actb1	5.50975e-34	0.979	1.10195e-30	Myelocytes
Plek	7.96274e-34	0.265	1.59255e-30	Myelocytes
Ifi30	1.29021e-33	0.517	2.58042e-30	Myelocytes
Cd72	1.31019e-33	0.176	2.62039e-30	Myelocytes
Irf8	2.31544e-33	0.31	4.63088e-30	Myelocytes
Rgs101	2.92843e-33	0.296	5.85685e-30	Myelocytes
Ptpn181	4.19325e-33	0.378	8.38651e-30	Myelocytes
Lair1	5.86089e-33	0.025	1.17218e-29	Myelocytes
Il1b	7.06209e-33	0.064	1.41242e-29	Myelocytes
Tgfbi	1.94144e-32	0.142	3.88288e-29	Myelocytes
Itgb21	6.00588e-32	0.201	1.20118e-28	Myelocytes
Runx11	1.10011e-31	0.089	2.20022e-28	Myelocytes
Gm83691	1.75499e-30	0.082	3.50997e-27	Myelocytes
Csf1r	2.24684e-30	0.161	4.49367e-27	Myelocytes
Map4k1	2.27825e-30	0.109	4.5565e-27	Myelocytes
Ighm	3.0867e-30	0.51	6.1734e-27	Myelocytes
Hcls11	6.25961e-30	0.356	1.25192e-26	Myelocytes
Fyb1	2.963e-29	0.275	5.92601e-26	Myelocytes
Ncf2	4.269e-29	0.214	8.538e-26	Myelocytes
Slc38a11	4.49477e-29	0.205	8.98954e-26	Myelocytes
Arhgap301	5.98518e-29	0.163	1.19704e-25	Myelocytes
Epsti11	6.49219e-29	0.291	1.29844e-25	Myelocytes
Selplg1	4.76028e-28	0.263	9.52055e-25	Myelocytes
Lgals3	6.67767e-28	0.222	1.33553e-24	Myelocytes
Inpp5d1	8.60596e-28	0.154	1.72119e-24	Myelocytes
Traf11	1.47335e-27	0.103	2.9467e-24	Myelocytes
Slamf9	1.54346e-27	0.035	3.08691e-24	Myelocytes
Gm2a	2.3332e-27	0.575	4.6664e-24	Myelocytes
Rhoh1	2.81974e-27	0.133	5.63948e-24	Myelocytes
Adcy71	4.56523e-27	0.116	9.13045e-24	Myelocytes
Cd68	6.24021e-27	0.263	1.24804e-23	Myelocytes
Snx5	5.76116e-26	0.577	1.15223e-22	Myelocytes
Gpx1	9.06823e-26	0.781	1.81365e-22	Myelocytes
Lgmn	1.32313e-25	0.453	2.64626e-22	Myelocytes
Cebpa	1.35589e-25	0.271	2.71178e-22	Myelocytes
Arhgap151	1.74521e-25	0.177	3.49041e-22	Myelocytes
Vsir1	2.03524e-25	0.293	4.07048e-22	Myelocytes
Ctsz	2.34364e-25	0.764	4.68729e-22	Myelocytes
Apobec31	1.36375e-24	0.477	2.72751e-21	Myelocytes
Ctsc	1.73387e-24	0.29	3.46773e-21	Myelocytes
Cotl11	3.68173e-24	0.682	7.36345e-21	Myelocytes
Sla1	4.67895e-24	0.21	9.3579e-21	Myelocytes
Syk	5.13301e-24	0.164	1.0266e-20	Myelocytes
Havcr2	7.02982e-24	0.088	1.40596e-20	Myelocytes
H2-Ob	9.60286e-24	0.085	1.92057e-20	Myelocytes
Cd841	1.58662e-23	0.081	3.17324e-20	Myelocytes
Cmtm71	2.34422e-23	0.407	4.68845e-20	Myelocytes
Cd371	2.5425e-23	0.33	5.08499e-20	Myelocytes
Gmfg1	5.24456e-23	0.346	1.04891e-19	Myelocytes
Plekho2	6.56366e-23	0.269	1.31273e-19	Myelocytes
Qpct1	9.56375e-23	0.238	1.91275e-19	Myelocytes
Nfkbie	1.39648e-22	0.323	2.79296e-19	Myelocytes
Fcgr1	1.46172e-22	0.069	2.92344e-19	Myelocytes
Fcgr3	1.84745e-22	0.187	3.69491e-19	Myelocytes
Lst1	1.86869e-22	0.3	3.73737e-19	Myelocytes
Cxcl16	2.6807e-22	0.415	5.3614e-19	Myelocytes
Sat11	3.16834e-22	0.617	6.33668e-19	Myelocytes
Lyn	3.55232e-22	0.353	7.10463e-19	Myelocytes
Gng101	4.13909e-22	0.547	8.27817e-19	Myelocytes
Ccr51	4.95866e-22	0.114	9.91732e-19	Myelocytes
Apoe	5.53838e-22	0.588	1.10768e-18	Myelocytes
Fam129a	8.80843e-22	0.338	1.76169e-18	Myelocytes
Ccl9	1.08312e-21	0.099	2.16625e-18	Myelocytes
C3ar1	1.11674e-21	0.163	2.23347e-18	Myelocytes
Arpc1b1	1.16652e-21	0.665	2.33305e-18	Myelocytes
Il2rg1	1.29206e-21	0.206	2.58413e-18	Myelocytes
Fxyd51	1.35796e-21	0.417	2.71592e-18	Myelocytes
Psap	1.77781e-21	0.914	3.55562e-18	Myelocytes
Ppp1r181	2.54583e-21	0.289	5.09166e-18	Myelocytes
Cd86	4.02126e-21	0.153	8.04252e-18	Myelocytes
Lilrb4a	4.19575e-21	0.091	8.39149e-18	Myelocytes
Gng21	4.3711e-21	0.455	8.7422e-18	Myelocytes
Pla2g7	5.50636e-21	0.206	1.10127e-17	Myelocytes
Otulinl1	8.43949e-21	0.416	1.6879e-17	Myelocytes
Rin3	1.82315e-20	0.166	3.64629e-17	Myelocytes
Csf2ra	1.89388e-20	0.549	3.78775e-17	Myelocytes
Arl5c	2.84417e-20	0.193	5.68833e-17	Myelocytes
Maf1	3.04237e-20	0.176	6.08475e-17	Myelocytes
Tnfaip81	5.24277e-20	0.469	1.04855e-16	Myelocytes
Apobec1	5.50603e-20	0.442	1.10121e-16	Myelocytes
Alox5ap	5.96787e-20	0.321	1.19357e-16	Myelocytes
Psmb91	8.44299e-20	0.594	1.6886e-16	Myelocytes
Phf11b	1.14919e-19	0.129	2.29838e-16	Myelocytes
Dusp21	1.91277e-19	0.288	3.82555e-16	Myelocytes
Cyth41	2.55216e-19	0.308	5.10433e-16	Myelocytes
Cd14	2.61782e-19	0.311	5.23564e-16	Myelocytes
Neurl31	4.17281e-19	0.315	8.34563e-16	Myelocytes
Trf	1.04423e-18	0.292	2.08847e-15	Myelocytes
Cfp	1.1112e-18	0.218	2.2224e-15	Myelocytes
B2m1	1.29961e-18	0.85	2.59921e-15	Myelocytes
Ier51	1.63024e-18	0.704	3.26049e-15	Myelocytes
Hexb	3.66616e-18	0.59	7.33233e-15	Myelocytes
Dock21	6.4557e-18	0.176	1.29114e-14	Myelocytes
Pfn11	1.61379e-17	0.881	3.22759e-14	Myelocytes
Cnn21	1.69892e-17	0.395	3.39784e-14	Myelocytes
Psmb81	1.89072e-17	0.715	3.78145e-14	Myelocytes
Cxcr4	1.93752e-17	0.234	3.87503e-14	Myelocytes
C1qb	2.03001e-17	0.291	4.06002e-14	Myelocytes
Prkcd	2.64719e-17	0.435	5.29438e-14	Myelocytes
Evi2a1	2.78285e-17	0.227	5.5657e-14	Myelocytes
Srgn1	3.66559e-17	0.468	7.33119e-14	Myelocytes
Tmsb101	4.38408e-17	0.759	8.76816e-14	Myelocytes
Dock101	5.16484e-17	0.355	1.03297e-13	Myelocytes
Ifi27l2a1	9.18203e-17	0.24	1.83641e-13	Myelocytes
Slco2b1	1.16504e-16	0.229	2.33007e-13	Myelocytes
Vav1	1.25061e-16	0.109	2.50121e-13	Myelocytes
Stk17b1	1.34583e-16	0.306	2.69166e-13	Myelocytes
Gngt2	1.96305e-16	0.416	3.9261e-13	Myelocytes
Zfp36l11	3.52331e-16	0.418	7.04662e-13	Myelocytes
Cd83	4.89961e-16	0.23	9.79922e-13	Myelocytes
Snx201	5.01428e-16	0.28	1.00286e-12	Myelocytes
Creb5	7.79444e-16	0.199	1.55889e-12	Myelocytes
B4galnt11	8.43108e-16	0.198	1.68622e-12	Myelocytes
Bst2	9.55319e-16	0.584	1.91064e-12	Myelocytes
Lmo2	1.23682e-15	0.306	2.47365e-12	Myelocytes
Man2b1	1.80246e-15	0.574	3.60493e-12	Myelocytes
Fcmr	1.89558e-15	0.216	3.79116e-12	Myelocytes
Cytip1	1.97518e-15	0.27	3.95036e-12	Myelocytes
Emp31	2.20569e-15	0.469	4.41138e-12	Myelocytes
Gatm	2.43389e-15	0.473	4.86778e-12	Myelocytes
Tnf	2.64181e-15	0.174	5.28363e-12	Myelocytes
Dok3	3.36087e-15	0.263	6.72173e-12	Myelocytes
Cd300a	3.59937e-15	0.154	7.19875e-12	Myelocytes
Smim3	3.97536e-15	0.237	7.95072e-12	Myelocytes
Itga41	4.60173e-15	0.333	9.20346e-12	Myelocytes
Cks2	5.6071e-15	0.366	1.12142e-11	Myelocytes
Itgb71	6.08537e-15	0.23	1.21707e-11	Myelocytes
Sh3bp11	7.77804e-15	0.33	1.55561e-11	Myelocytes
Axl	9.37971e-15	0.273	1.87594e-11	Myelocytes
Pycard1	1.07182e-14	0.396	2.14364e-11	Myelocytes
Milr1	1.37433e-14	0.315	2.74867e-11	Myelocytes
Csf2rb	1.54147e-14	0.148	3.08294e-11	Myelocytes
Swap70	1.58452e-14	0.368	3.16904e-11	Myelocytes
9930111J21Rik21	2.79076e-14	0.361	5.58151e-11	Myelocytes
Cx3cr1	2.91019e-14	0.079	5.82039e-11	Myelocytes
Trem2	3.495e-14	0.197	6.98999e-11	Myelocytes
Ptprcap1	6.18171e-14	0.281	1.23634e-10	Myelocytes
Tagap1	6.25655e-14	0.135	1.25131e-10	Myelocytes
Icosl	8.07478e-14	0.182	1.61496e-10	Myelocytes
Klf61	9.44404e-14	0.766	1.88881e-10	Myelocytes
Ccl31	9.44609e-14	0.256	1.88922e-10	Myelocytes
Ikzf31	9.93641e-14	0.216	1.98728e-10	Myelocytes
Ramp1	1.81347e-13	0.469	3.62694e-10	Myelocytes
Camk1d	2.15004e-13	0.368	4.30009e-10	Myelocytes
Ly6e1	3.39403e-13	0.862	6.78806e-10	Myelocytes
Cd691	3.47305e-13	0.32	6.94611e-10	Myelocytes
Pim11	3.93502e-13	0.53	7.87005e-10	Myelocytes
Fermt31	7.25411e-13	0.364	1.45082e-09	Myelocytes
Slc15a3	9.19326e-13	0.345	1.83865e-09	Myelocytes
Cst31	1.03209e-12	0.935	2.06418e-09	Myelocytes
Runx31	1.08333e-12	0.264	2.16665e-09	Myelocytes
Syngr2	1.40938e-12	0.643	2.81877e-09	Myelocytes
Serinc3	2.05159e-12	0.809	4.10317e-09	Myelocytes
Tmem123	2.47058e-12	0.488	4.94117e-09	Myelocytes
Ntpcr	2.73761e-12	0.399	5.47522e-09	Myelocytes
Pmepa1	3.24137e-12	0.446	6.48274e-09	Myelocytes
Scd1	3.46292e-12	0.21	6.92583e-09	Myelocytes
Hpgds	5.87151e-12	0.215	1.1743e-08	Myelocytes
Plekho1	6.00057e-12	0.339	1.20011e-08	Myelocytes
Rgs21	6.57323e-12	0.719	1.31465e-08	Myelocytes
Stab1	6.85071e-12	0.416	1.37014e-08	Myelocytes
Tgfbr1	7.56585e-12	0.457	1.51317e-08	Myelocytes
Basp11	8.44987e-12	0.487	1.68997e-08	Myelocytes
H2afz1	1.10966e-11	0.878	2.21932e-08	Myelocytes
P2ry6	1.11633e-11	0.193	2.23267e-08	Myelocytes
Lacc1	1.44992e-11	0.325	2.89984e-08	Myelocytes
Junb1	1.7482e-11	0.828	3.49641e-08	Myelocytes
Samhd11	1.87022e-11	0.537	3.74043e-08	Myelocytes
Hmgb21	2.09667e-11	0.747	4.19333e-08	Myelocytes
Stap1	2.19778e-11	0.186	4.39556e-08	Myelocytes
Ifrd1	2.23347e-11	0.657	4.46695e-08	Myelocytes
Plk31	2.72112e-11	0.428	5.44224e-08	Myelocytes
Tmem173	3.69859e-11	0.104	7.39719e-08	Myelocytes
Tmem37	4.40148e-11	0.276	8.80296e-08	Myelocytes
BC028528	4.53543e-11	0.442	9.07086e-08	Myelocytes
H2-Q71	4.66938e-11	0.548	9.33876e-08	Myelocytes
Tgif1	1.0831e-10	0.304	2.16619e-07	Myelocytes
Olfml3	1.0865e-10	0.398	2.173e-07	Myelocytes
Efhd21	1.22573e-10	0.565	2.45146e-07	Myelocytes
Tgfb11	1.56279e-10	0.393	3.12559e-07	Myelocytes
Rgs11	1.8128e-10	0.342	3.62559e-07	Myelocytes
Metrnl1	2.1456e-10	0.204	4.2912e-07	Myelocytes
Acsl1	4.26549e-10	0.495	8.53097e-07	Myelocytes
Rrad	5.23896e-10	0.299	1.04779e-06	Myelocytes
AU0202061	6.49764e-10	0.395	1.29953e-06	Myelocytes
Plac8	9.55241e-10	0.245	1.91048e-06	Myelocytes
Tnfaip31	1.07303e-09	0.411	2.14606e-06	Myelocytes
Ctsb	1.10374e-09	0.837	2.20749e-06	Myelocytes
Ifngr11	1.1057e-09	0.567	2.21141e-06	Myelocytes
AI6622701	1.40993e-09	0.226	2.81986e-06	Myelocytes
Grn	2.09801e-09	0.569	4.19603e-06	Myelocytes
Zfp36	2.14632e-09	0.672	4.29263e-06	Myelocytes
Tlr2	2.17521e-09	0.331	4.35042e-06	Myelocytes
Ptpre1	2.20365e-09	0.289	4.4073e-06	Myelocytes
Nfkbiz	2.3448e-09	0.614	4.68961e-06	Myelocytes
Cd79a	2.5739e-09	0.303	5.14781e-06	Myelocytes
Lsp11	2.74377e-09	0.398	5.48754e-06	Myelocytes
Rel1	3.74119e-09	0.443	7.48239e-06	Myelocytes
Nabp1	4.56877e-09	0.465	9.13754e-06	Myelocytes
Lyl1	5.38535e-09	0.133	1.07707e-05	Myelocytes
Baz1a1	6.75507e-09	0.351	1.35101e-05	Myelocytes
Ppt1	1.12245e-08	0.57	2.2449e-05	Myelocytes
Nfkbia1	1.20249e-08	0.827	2.40499e-05	Myelocytes
C1qa	1.55277e-08	0.58	3.10554e-05	Myelocytes
Tgfbr21	1.82828e-08	0.402	3.65656e-05	Myelocytes
Sp1401	1.84336e-08	0.175	3.68671e-05	Myelocytes
Vim1	1.91576e-08	0.475	3.83153e-05	Myelocytes
AA467197	2.37951e-08	0.164	4.75902e-05	Myelocytes
Ldha1	4.32875e-08	0.424	8.65749e-05	Myelocytes
Rbm31	4.91045e-08	0.884	9.82091e-05	Myelocytes
Msn1	7.17672e-08	0.432	0.000143534	Myelocytes
AW1120101	8.19844e-08	0.535	0.000163969	Myelocytes
Itgb5	8.47517e-08	0.529	0.000169503	Myelocytes
Ms4a6b1	1.04305e-07	0.156	0.000208611	Myelocytes
Siglech	1.47369e-07	0.12	0.000294738	Myelocytes
Tkt	1.8272e-07	0.643	0.00036544	Myelocytes
Lmnb11	2.39875e-07	0.339	0.00047975	Myelocytes
Gna131	2.44099e-07	0.644	0.000488197	Myelocytes
Btg21	2.74382e-07	0.887	0.000548765	Myelocytes
Klf2	3.47651e-07	0.632	0.000695303	Myelocytes
Tnfsf13b	3.49328e-07	0.281	0.000698656	Myelocytes
Socs31	5.3387e-07	0.453	0.00106774	Myelocytes
Sp1001	5.3943e-07	0.338	0.00107886	Myelocytes
Rap1a	5.8301e-07	0.761	0.00116602	Myelocytes
Rnf19b1	6.74079e-07	0.438	0.00134816	Myelocytes
Cyp27a1	6.84637e-07	0.284	0.00136927	Myelocytes
Zeb2	8.03662e-07	0.425	0.00160732	Myelocytes
Capg1	8.84373e-07	0.423	0.00176875	Myelocytes
Csrnp11	8.97609e-07	0.557	0.00179522	Myelocytes
Neat1	1.12523e-06	0.702	0.00225045	Myelocytes
Mef2c	1.247e-06	0.609	0.002494	Myelocytes
Serp1	1.28013e-06	0.769	0.00256025	Myelocytes
Kctd12	1.37504e-06	0.652	0.00275008	Myelocytes
Naaa	1.6182e-06	0.375	0.00323639	Myelocytes
Marcksl1	2.07508e-06	0.387	0.00415015	Myelocytes
Jpt11	2.77444e-06	0.488	0.00554888	Myelocytes
Ifi207	6.19326e-06	0.133	0.0123865	Myelocytes
Dbi	7.38836e-06	0.73	0.0147767	Myelocytes
Tmem119	7.61831e-06	0.194	0.0152366	Myelocytes
H2-Q61	8.12118e-06	0.471	0.0162424	Myelocytes
Cxcl10	9.72185e-06	0.285	0.0194437	Myelocytes
Gpr1831	1.29828e-05	0.163	0.0259655	Myelocytes
Ccl41	1.4912e-05	0.278	0.029824	Myelocytes
Pmaip1	1.89834e-05	0.324	0.0379668	Myelocytes
Tuba1b	2.21869e-05	0.603	0.0443739	Myelocytes
Rasgef1b	2.28864e-05	0.42	0.0457728	Myelocytes
Ezr1	3.10253e-05	0.455	0.0620506	Myelocytes
Ighd	3.85701e-05	0.066	0.0771402	Myelocytes
Zmynd15	4.70538e-05	0.173	0.0941075	Myelocytes
Blvrb	4.71585e-05	0.438	0.094317	Myelocytes
Slfn21	5.90117e-05	0.32	0.118023	Myelocytes
Epb41l2	8.51763e-05	0.512	0.170353	Myelocytes
Cadm11	0.000108747	0.421	0.217494	Myelocytes
Sap30	0.000142157	0.418	0.284314	Myelocytes
Fgl2	0.00015531	0.485	0.31062	Myelocytes
Pcna1	0.000186998	0.617	0.373996	Myelocytes
Id21	0.000204846	0.593	0.409692	Myelocytes
Myo1f	0.000278938	0.194	0.557876	Myelocytes
Map3k81	0.000294419	0.358	0.588839	Myelocytes
Timp2	0.000375555	0.573	0.751109	Myelocytes
Ckb	0.000416488	0.593	0.832977	Myelocytes
Ccrl2	0.000430713	0.419	0.861426	Myelocytes
Atf31	0.000453347	0.557	0.906695	Myelocytes
Creg1	0.000551354	0.709	1	Myelocytes
Zfp36l21	0.000565325	0.703	1	Myelocytes
Dnajb12	0.00114319	0.867	1	Myelocytes
Mafb1	0.00123959	0.478	1	Myelocytes
Rap2b	0.001246	0.439	1	Myelocytes
Ppp1r15a1	0.00138952	0.775	1	Myelocytes
Notch2	0.00200878	0.326	1	Myelocytes
Fam111a	0.00247349	0.28	1	Myelocytes
Malt11	0.00268372	0.476	1	Myelocytes
Col5a1	1.48339e-104	0.034	2.96679e-101	a_stellate_cells
Islr	1.20427e-87	0.013	2.40854e-84	a_stellate_cells
Lamc3	4.02727e-64	0.046	8.05455e-61	a_stellate_cells
Tcf21	8.89353e-54	0.044	1.77871e-50	a_stellate_cells
Sod3	1.01219e-53	0.049	2.02439e-50	a_stellate_cells
Htra3	1.65892e-46	0.109	3.31783e-43	a_stellate_cells
Col14a1	3.23538e-41	0.145	6.47077e-38	a_stellate_cells
Abca8a	3.7253e-40	0.067	7.4506e-37	a_stellate_cells
Sfrp1	5.72352e-37	0.123	1.1447e-33	a_stellate_cells
Col1a1	3.44388e-36	0.269	6.88776e-33	a_stellate_cells
Col6a2	1.85332e-35	0.111	3.70664e-32	a_stellate_cells
Htra1	6.86737e-35	0.154	1.37347e-31	a_stellate_cells
Pcolce	4.23587e-33	0.217	8.47175e-30	a_stellate_cells
Entpd2	4.60151e-33	0.243	9.20302e-30	a_stellate_cells
Col5a2	1.52754e-32	0.072	3.05508e-29	a_stellate_cells
Olfml31	2.65663e-32	0.395	5.31326e-29	a_stellate_cells
Cpxm2	3.41204e-32	0.113	6.82409e-29	a_stellate_cells
Gpx8	8.00293e-31	0.192	1.60059e-27	a_stellate_cells
Col3a1	8.07135e-31	0.27	1.61427e-27	a_stellate_cells
Aebp1	2.91793e-30	0.267	5.83586e-27	a_stellate_cells
Bgn	3.11703e-30	0.395	6.23406e-27	a_stellate_cells
Fxyd1	3.43441e-30	0.197	6.86883e-27	a_stellate_cells
C4b	1.28908e-29	0.225	2.57817e-26	a_stellate_cells
Col1a2	1.7987e-29	0.271	3.5974e-26	a_stellate_cells
Pdlim2	1.95982e-29	0.178	3.91965e-26	a_stellate_cells
Rarres2	2.68097e-29	0.203	5.36195e-26	a_stellate_cells
Gsn	1.19821e-28	0.633	2.39642e-25	a_stellate_cells
Col6a1	1.65684e-28	0.256	3.31368e-25	a_stellate_cells
Abca9	1.1197e-27	0.059	2.2394e-24	a_stellate_cells
Scn7a	1.33205e-27	0.157	2.66411e-24	a_stellate_cells
Hmgcs2	1.33561e-27	0.118	2.67122e-24	a_stellate_cells
Ptn	1.59714e-27	0.358	3.19428e-24	a_stellate_cells
Rbp1	2.30556e-27	0.342	4.61112e-24	a_stellate_cells
Igfbp4	2.31212e-27	0.39	4.62425e-24	a_stellate_cells
Col16a1	2.80232e-26	0.095	5.60463e-23	a_stellate_cells
Vim2	7.17724e-26	0.477	1.43545e-22	a_stellate_cells
Tnxb	8.28556e-26	0.243	1.65711e-22	a_stellate_cells
C1ra	9.09049e-26	0.281	1.8181e-22	a_stellate_cells
Mdk	1.05269e-25	0.308	2.10538e-22	a_stellate_cells
Sparc	1.13813e-25	0.467	2.27625e-22	a_stellate_cells
Apoe1	1.51221e-25	0.589	3.02441e-22	a_stellate_cells
Timp21	1.56599e-25	0.566	3.13198e-22	a_stellate_cells
S100a61	1.60346e-25	0.492	3.20691e-22	a_stellate_cells
Lgals11	5.78112e-25	0.343	1.15622e-21	a_stellate_cells
Gpc3	6.18468e-25	0.176	1.23694e-21	a_stellate_cells
Abi3bp	6.88627e-25	0.248	1.37725e-21	a_stellate_cells
Ccl11	7.54201e-25	0.038	1.5084e-21	a_stellate_cells
Cst32	1.28039e-24	0.933	2.56079e-21	a_stellate_cells
Serpinh1	4.96032e-24	0.492	9.92064e-21	a_stellate_cells
Cygb	1.04046e-23	0.304	2.08092e-20	a_stellate_cells
Ifitm3	1.17492e-23	0.523	2.34984e-20	a_stellate_cells
Serping1	2.43525e-23	0.575	4.8705e-20	a_stellate_cells
Slc11a11	2.69638e-23	0.067	5.39276e-20	a_stellate_cells
Nfix	3.79358e-23	0.465	7.58716e-20	a_stellate_cells
Cebpd	4.69597e-23	0.506	9.39193e-20	a_stellate_cells
C1s1	2.40793e-22	0.372	4.81586e-19	a_stellate_cells
Sparcl1	5.19901e-22	0.441	1.0398e-18	a_stellate_cells
Tmsb102	7.46988e-22	0.761	1.49398e-18	a_stellate_cells
Fstl1	9.24788e-22	0.3	1.84958e-18	a_stellate_cells
Fth12	1.91856e-21	0.961	3.83711e-18	a_stellate_cells
Serpine2	3.00978e-21	0.424	6.01956e-18	a_stellate_cells
Pmp22	7.85722e-21	0.338	1.57144e-17	a_stellate_cells
Pcdh19	1.186e-20	0.068	2.37199e-17	a_stellate_cells
Lrp1	1.53304e-20	0.481	3.06608e-17	a_stellate_cells
Cd302	1.67234e-20	0.378	3.34469e-17	a_stellate_cells
Cd9	5.55561e-20	0.536	1.11112e-16	a_stellate_cells
Hand2	7.34697e-20	0.129	1.46939e-16	a_stellate_cells
S100a16	7.36074e-20	0.466	1.47215e-16	a_stellate_cells
Ccdc80	1.14981e-19	0.3	2.29961e-16	a_stellate_cells
Oaf	1.2571e-19	0.403	2.51419e-16	a_stellate_cells
Lama2	1.50749e-19	0.326	3.01498e-16	a_stellate_cells
Matn2	1.79627e-19	0.297	3.59254e-16	a_stellate_cells
Csrp1	1.93935e-19	0.564	3.8787e-16	a_stellate_cells
Itih5	1.94182e-19	0.354	3.88364e-16	a_stellate_cells
Itm2a	1.96737e-19	0.208	3.93475e-16	a_stellate_cells
Crispld2	2.21751e-19	0.122	4.43503e-16	a_stellate_cells
Eln	2.22961e-19	0.135	4.45922e-16	a_stellate_cells
Gdf10	4.0418e-19	0.293	8.0836e-16	a_stellate_cells
Zeb21	1.24572e-18	0.424	2.49145e-15	a_stellate_cells
Heyl	1.62906e-18	0.107	3.25812e-15	a_stellate_cells
Fbln5	2.05112e-18	0.394	4.10224e-15	a_stellate_cells
C2	2.08205e-18	0.297	4.16409e-15	a_stellate_cells
Rcn3	2.14818e-18	0.461	4.29636e-15	a_stellate_cells
Cfh	2.43822e-18	0.344	4.87644e-15	a_stellate_cells
Dbi1	2.47126e-18	0.73	4.94253e-15	a_stellate_cells
Olfml2a	3.30709e-18	0.13	6.61417e-15	a_stellate_cells
Emp1	3.4143e-18	0.363	6.8286e-15	a_stellate_cells
Ifi27l2a2	3.90912e-18	0.247	7.81825e-15	a_stellate_cells
Mgp	4.09232e-18	0.435	8.18463e-15	a_stellate_cells
Cryab	4.78688e-18	0.296	9.57376e-15	a_stellate_cells
Pdlim4	7.86673e-18	0.284	1.57335e-14	a_stellate_cells
Spon1	8.01882e-18	0.21	1.60376e-14	a_stellate_cells
Pltp	1.1289e-17	0.35	2.2578e-14	a_stellate_cells
Ndrg2	1.19151e-17	0.328	2.38301e-14	a_stellate_cells
Angptl2	2.02383e-17	0.158	4.04765e-14	a_stellate_cells
Nfib	2.14003e-17	0.396	4.28007e-14	a_stellate_cells
Rem1	3.05357e-17	0.135	6.10714e-14	a_stellate_cells
Igfbp7	3.49652e-17	0.865	6.99303e-14	a_stellate_cells
Col5a3	3.85106e-17	0.202	7.70212e-14	a_stellate_cells
Emp32	3.91852e-17	0.475	7.83704e-14	a_stellate_cells
Ptgfrn	5.12503e-17	0.39	1.02501e-13	a_stellate_cells
Gas7	8.61274e-17	0.138	1.72255e-13	a_stellate_cells
Ahnak1	1.20264e-16	0.482	2.40527e-13	a_stellate_cells
Hand2os1	1.24988e-16	0.318	2.49976e-13	a_stellate_cells
Vcam1	2.23972e-16	0.156	4.47944e-13	a_stellate_cells
Phlda3	2.4837e-16	0.433	4.9674e-13	a_stellate_cells
Ddah2	5.91191e-16	0.39	1.18238e-12	a_stellate_cells
Cald1	7.10383e-16	0.56	1.42077e-12	a_stellate_cells
Nr2f2	7.43185e-16	0.361	1.48637e-12	a_stellate_cells
Plxdc2	8.1423e-16	0.311	1.62846e-12	a_stellate_cells
Ltbp4	8.76758e-16	0.423	1.75352e-12	a_stellate_cells
S100a101	9.7846e-16	0.719	1.95692e-12	a_stellate_cells
Fbln2	4.00375e-15	0.179	8.00751e-12	a_stellate_cells
Atp1a2	5.46332e-15	0.162	1.09266e-11	a_stellate_cells
Cp	6.50476e-15	0.148	1.30095e-11	a_stellate_cells
Lhfp	6.76636e-15	0.392	1.35327e-11	a_stellate_cells
Col15a1	7.11028e-15	0.3	1.42206e-11	a_stellate_cells
Fhl2	1.95476e-14	0.336	3.90952e-11	a_stellate_cells
Crip11	2.22563e-14	0.772	4.45125e-11	a_stellate_cells
Zcchc24	4.8881e-14	0.209	9.77619e-11	a_stellate_cells
Ddr2	6.117e-14	0.12	1.2234e-10	a_stellate_cells
Naalad2	6.83652e-14	0.174	1.3673e-10	a_stellate_cells
Ifitm2	8.8876e-14	0.691	1.77752e-10	a_stellate_cells
Msx1	1.0629e-13	0.268	2.1258e-10	a_stellate_cells
Slc43a3	1.3158e-13	0.359	2.6316e-10	a_stellate_cells
Ltbp1	1.80743e-13	0.274	3.61486e-10	a_stellate_cells
Gstp1	2.46026e-13	0.791	4.92052e-10	a_stellate_cells
Hspb2	5.78137e-13	0.121	1.15627e-09	a_stellate_cells
Col18a1	5.88997e-13	0.254	1.17799e-09	a_stellate_cells
Tppp3	5.92142e-13	0.357	1.18428e-09	a_stellate_cells
Pmepa11	7.27079e-13	0.451	1.45416e-09	a_stellate_cells
Pdgfrb	8.31259e-13	0.277	1.66252e-09	a_stellate_cells
Apod	9.67903e-13	0.3	1.93581e-09	a_stellate_cells
Arpc1b2	1.01165e-12	0.671	2.02331e-09	a_stellate_cells
Nid1	1.16313e-12	0.531	2.32626e-09	a_stellate_cells
Ecm1	1.44722e-12	0.344	2.89444e-09	a_stellate_cells
C1qtnf7	2.02042e-12	0.168	4.04083e-09	a_stellate_cells
Cdkn1c	2.03732e-12	0.342	4.07464e-09	a_stellate_cells
Col4a2	2.10302e-12	0.349	4.20605e-09	a_stellate_cells
Ggt5	2.26446e-12	0.254	4.52891e-09	a_stellate_cells
Epb41l21	2.58552e-12	0.511	5.17105e-09	a_stellate_cells
Fcgrt	2.60322e-12	0.37	5.20644e-09	a_stellate_cells
Nbl1	2.97839e-12	0.425	5.95678e-09	a_stellate_cells
Cyba2	3.00916e-12	0.475	6.01832e-09	a_stellate_cells
Fblim1	3.29804e-12	0.243	6.59607e-09	a_stellate_cells
Vtn	3.33185e-12	0.207	6.6637e-09	a_stellate_cells
Prelp	3.84983e-12	0.159	7.69966e-09	a_stellate_cells
Nupr1	4.31679e-12	0.495	8.63357e-09	a_stellate_cells
Ctsz1	5.31849e-12	0.766	1.0637e-08	a_stellate_cells
Pdia6	5.5018e-12	0.832	1.10036e-08	a_stellate_cells
Ecm2	7.32211e-12	0.267	1.46442e-08	a_stellate_cells
Rasl11b	8.2459e-12	0.162	1.64918e-08	a_stellate_cells
Fign	9.9419e-12	0.077	1.98838e-08	a_stellate_cells
Rhoj	1.0061e-11	0.35	2.0122e-08	a_stellate_cells
Prdx4	1.1218e-11	0.656	2.2436e-08	a_stellate_cells
Lgi4	1.17022e-11	0.151	2.34044e-08	a_stellate_cells
Thy11	1.37023e-11	0.226	2.74045e-08	a_stellate_cells
Igf1	1.77163e-11	0.159	3.54327e-08	a_stellate_cells
Ebf1	2.86307e-11	0.41	5.72615e-08	a_stellate_cells
Gas1	3.47576e-11	0.254	6.95152e-08	a_stellate_cells
Prss23	3.58541e-11	0.486	7.17081e-08	a_stellate_cells
Ccn1	3.98514e-11	0.398	7.97029e-08	a_stellate_cells
Lamb2	4.61826e-11	0.358	9.23652e-08	a_stellate_cells
G0s2	4.737e-11	0.347	9.47399e-08	a_stellate_cells
Chl1	4.89076e-11	0.077	9.78152e-08	a_stellate_cells
Adcy72	4.93046e-11	0.131	9.86092e-08	a_stellate_cells
Postn	5.44694e-11	0.17	1.08939e-07	a_stellate_cells
Fmo2	6.11092e-11	0.348	1.22218e-07	a_stellate_cells
Mmp14	6.48963e-11	0.25	1.29793e-07	a_stellate_cells
Rhoc	8.67928e-11	0.581	1.73586e-07	a_stellate_cells
Slc1a51	8.89233e-11	0.351	1.77847e-07	a_stellate_cells
Kirrel	8.91371e-11	0.127	1.78274e-07	a_stellate_cells
Dpysl3	9.13029e-11	0.217	1.82606e-07	a_stellate_cells
Plac81	9.52887e-11	0.25	1.90577e-07	a_stellate_cells
Gas6	1.05415e-10	0.392	2.1083e-07	a_stellate_cells
Myl9	1.05441e-10	0.162	2.10882e-07	a_stellate_cells
Ctsh1	1.17096e-10	0.369	2.34192e-07	a_stellate_cells
Ctsb1	1.23306e-10	0.836	2.46613e-07	a_stellate_cells
Anxa2	1.30369e-10	0.428	2.60738e-07	a_stellate_cells
Foxs1	1.34467e-10	0.24	2.68934e-07	a_stellate_cells
Maf2	1.39531e-10	0.187	2.79061e-07	a_stellate_cells
Hsd11b11	1.48916e-10	0.159	2.97832e-07	a_stellate_cells
Ppp1r14a	1.50277e-10	0.251	3.00553e-07	a_stellate_cells
Cavin3	1.71364e-10	0.414	3.42728e-07	a_stellate_cells
Ndufa4l2	1.7482e-10	0.252	3.4964e-07	a_stellate_cells
Zfhx4	1.74826e-10	0.225	3.49651e-07	a_stellate_cells
Mt1	2.43856e-10	0.737	4.87712e-07	a_stellate_cells
Adcyap1r1	2.51133e-10	0.187	5.02266e-07	a_stellate_cells
Gm2a1	2.57419e-10	0.583	5.14838e-07	a_stellate_cells
Ifngr12	2.74673e-10	0.572	5.49345e-07	a_stellate_cells
Lpar1	2.79748e-10	0.259	5.59497e-07	a_stellate_cells
Col8a1	3.13044e-10	0.339	6.26087e-07	a_stellate_cells
Mxra7	3.21504e-10	0.41	6.43008e-07	a_stellate_cells
Snhg18	3.68026e-10	0.461	7.36052e-07	a_stellate_cells
Gadd45b1	4.04167e-10	0.6	8.08334e-07	a_stellate_cells
Rnase4	4.87974e-10	0.671	9.75948e-07	a_stellate_cells
Mest	5.28058e-10	0.311	1.05612e-06	a_stellate_cells
Synpo2	7.99103e-10	0.19	1.59821e-06	a_stellate_cells
Col4a1	1.13989e-09	0.513	2.27978e-06	a_stellate_cells
Pla2g71	2.03573e-09	0.217	4.07146e-06	a_stellate_cells
Cavin1	2.13044e-09	0.379	4.26087e-06	a_stellate_cells
Cxcl161	2.17691e-09	0.425	4.35382e-06	a_stellate_cells
Pth1r	2.1805e-09	0.159	4.36099e-06	a_stellate_cells
Pde3a	2.31282e-09	0.24	4.62564e-06	a_stellate_cells
Mfap21	2.79689e-09	0.347	5.59379e-06	a_stellate_cells
Lmo4	2.98951e-09	0.342	5.97901e-06	a_stellate_cells
Gpx31	3.08516e-09	0.682	6.17032e-06	a_stellate_cells
Pi15	3.40828e-09	0.224	6.81656e-06	a_stellate_cells
Ar1	3.62555e-09	0.333	7.25111e-06	a_stellate_cells
Ier3	4.33202e-09	0.409	8.66405e-06	a_stellate_cells
Rnd3	4.99651e-09	0.326	9.99302e-06	a_stellate_cells
Cd248	5.36659e-09	0.167	1.07332e-05	a_stellate_cells
Ifi27	6.09718e-09	0.699	1.21944e-05	a_stellate_cells
Fam162a	7.17041e-09	0.629	1.43408e-05	a_stellate_cells
Zfp36l12	7.36154e-09	0.43	1.47231e-05	a_stellate_cells
Metrn	8.52925e-09	0.163	1.70585e-05	a_stellate_cells
Blvrb1	1.85192e-08	0.438	3.70383e-05	a_stellate_cells
Col6a3	4.185e-08	0.289	8.36999e-05	a_stellate_cells
Ccn2	4.45651e-08	0.309	8.91302e-05	a_stellate_cells
Crip2	4.74309e-08	0.519	9.48617e-05	a_stellate_cells
Akap12	4.76323e-08	0.359	9.52647e-05	a_stellate_cells
Aldh2	4.94168e-08	0.679	9.88336e-05	a_stellate_cells
Capg2	4.9815e-08	0.426	9.963e-05	a_stellate_cells
Cxcl12	5.89588e-08	0.327	0.000117918	a_stellate_cells
Fgl21	6.00176e-08	0.486	0.000120035	a_stellate_cells
Txndc5	7.31772e-08	0.706	0.000146354	a_stellate_cells
2004-09-01	7.34013e-08	0.458	0.000146803	a_stellate_cells
Gem1	7.65174e-08	0.567	0.000153035	a_stellate_cells
Ifitm1	7.91963e-08	0.208	0.000158393	a_stellate_cells
B2m2	8.07346e-08	0.851	0.000161469	a_stellate_cells
Lgals31	1.01239e-07	0.238	0.000202477	a_stellate_cells
Tmem1191	1.06167e-07	0.2	0.000212334	a_stellate_cells
Gng102	1.07963e-07	0.556	0.000215926	a_stellate_cells
Ckb1	1.10063e-07	0.592	0.000220126	a_stellate_cells
Vcan	1.28217e-07	0.229	0.000256434	a_stellate_cells
Svil	1.28828e-07	0.492	0.000257655	a_stellate_cells
Plekhg2	1.4301e-07	0.318	0.000286019	a_stellate_cells
Ntn4	1.62095e-07	0.428	0.000324189	a_stellate_cells
Tgm2	1.94341e-07	0.328	0.000388683	a_stellate_cells
Nkx2-3	2.4173e-07	0.44	0.000483459	a_stellate_cells
Csf1	2.50435e-07	0.381	0.000500869	a_stellate_cells
Gm34030	2.67724e-07	0.197	0.000535449	a_stellate_cells
Zfp503	2.72758e-07	0.361	0.000545515	a_stellate_cells
Gng11	2.75851e-07	0.469	0.000551702	a_stellate_cells
Dbndd2	2.9888e-07	0.495	0.00059776	a_stellate_cells
Col20a1	3.1558e-07	0.163	0.000631159	a_stellate_cells
Peak1	3.43678e-07	0.412	0.000687355	a_stellate_cells
Aspn	3.47397e-07	0.263	0.000694794	a_stellate_cells
Des	4.15062e-07	0.284	0.000830125	a_stellate_cells
Vwa1	4.52677e-07	0.391	0.000905353	a_stellate_cells
Tgfbr22	4.68327e-07	0.409	0.000936655	a_stellate_cells
Hspg2	4.73095e-07	0.337	0.000946191	a_stellate_cells
Art3	4.78489e-07	0.256	0.000956979	a_stellate_cells
Scd2	5.45956e-07	0.593	0.00109191	a_stellate_cells
Ttyh1	5.98762e-07	0.276	0.00119752	a_stellate_cells
Prnp	6.28016e-07	0.792	0.00125603	a_stellate_cells
Slit3	6.37626e-07	0.372	0.00127525	a_stellate_cells
Stk17b2	6.5095e-07	0.318	0.0013019	a_stellate_cells
Ldb2	6.75833e-07	0.276	0.00135167	a_stellate_cells
Ldhb	7.74268e-07	0.445	0.00154854	a_stellate_cells
Fam129a1	9.0752e-07	0.351	0.00181504	a_stellate_cells
Plce1	9.11961e-07	0.217	0.00182392	a_stellate_cells
Fads2	9.34212e-07	0.314	0.00186842	a_stellate_cells
Psap1	1.04444e-06	0.915	0.00208888	a_stellate_cells
Gucy1a1	1.05005e-06	0.326	0.0021001	a_stellate_cells
Ramp2	1.0738e-06	0.473	0.0021476	a_stellate_cells
Lrrc32	1.07818e-06	0.246	0.00215636	a_stellate_cells
Irgm1	1.12058e-06	0.477	0.00224117	a_stellate_cells
Vstm4	1.25977e-06	0.224	0.00251953	a_stellate_cells
Prrx1	1.27706e-06	0.264	0.00255412	a_stellate_cells
Rasgrp2	1.52198e-06	0.345	0.00304396	a_stellate_cells
Mt2	1.76755e-06	0.605	0.00353511	a_stellate_cells
Tubb51	1.81414e-06	0.779	0.00362829	a_stellate_cells
Adamts1	2.16956e-06	0.335	0.00433913	a_stellate_cells
Ndn1	2.18957e-06	0.581	0.00437915	a_stellate_cells
Axl1	2.28654e-06	0.284	0.00457308	a_stellate_cells
Rasl11a	2.29698e-06	0.215	0.00459397	a_stellate_cells
Plat	2.34997e-06	0.419	0.00469994	a_stellate_cells
Ephx1	2.9354e-06	0.414	0.0058708	a_stellate_cells
Lrrtm1	4.06873e-06	0.18	0.00813746	a_stellate_cells
Scn1b	4.59431e-06	0.427	0.00918862	a_stellate_cells
Fbn1	5.27343e-06	0.107	0.0105469	a_stellate_cells
Itgb51	5.5312e-06	0.531	0.0110624	a_stellate_cells
Ldha2	5.6401e-06	0.432	0.0112802	a_stellate_cells
Marcksl11	5.64722e-06	0.392	0.0112944	a_stellate_cells
Icam1	6.35124e-06	0.297	0.0127025	a_stellate_cells
Tmed31	6.70968e-06	0.808	0.0134194	a_stellate_cells
Socs1	1.53165e-05	0.376	0.030633	a_stellate_cells
Cdk14	1.68824e-05	0.525	0.0337648	a_stellate_cells
Adap2	1.7804e-05	0.148	0.0356079	a_stellate_cells
Anxa1	2.40808e-05	0.28	0.0481616	a_stellate_cells
Errfi1	2.75355e-05	0.556	0.0550709	a_stellate_cells
Col27a1	2.86867e-05	0.42	0.0573734	a_stellate_cells
Junb2	2.8784e-05	0.83	0.0575679	a_stellate_cells
Bst21	2.9921e-05	0.592	0.0598421	a_stellate_cells
Rras	3.95916e-05	0.475	0.0791833	a_stellate_cells
Wwtr1	4.11376e-05	0.377	0.0822753	a_stellate_cells
Kcna2	4.15625e-05	0.267	0.0831249	a_stellate_cells
Nrp1	4.54076e-05	0.462	0.0908153	a_stellate_cells
Tubb4b	4.54624e-05	0.785	0.0909249	a_stellate_cells
Cpq1	4.61243e-05	0.705	0.0922487	a_stellate_cells
Egr11	6.04144e-05	0.828	0.120829	a_stellate_cells
Tpm2	6.08151e-05	0.317	0.12163	a_stellate_cells
Zfp361	6.70995e-05	0.672	0.134199	a_stellate_cells
Prr5	7.12787e-05	0.11	0.142557	a_stellate_cells
Id22	7.15186e-05	0.594	0.143037	a_stellate_cells
Il34	7.79686e-05	0.198	0.155937	a_stellate_cells
Pid1	8.83679e-05	0.455	0.176736	a_stellate_cells
Fam49a	8.89829e-05	0.215	0.177966	a_stellate_cells
Id3	9.06164e-05	0.525	0.181233	a_stellate_cells
Mgst1	9.36135e-05	0.365	0.187227	a_stellate_cells
Hspb1	0.000107752	0.675	0.215503	a_stellate_cells
Egflam	0.000109328	0.309	0.218656	a_stellate_cells
Trim47	0.000115483	0.395	0.230967	a_stellate_cells
Edil3	0.000134281	0.195	0.268562	a_stellate_cells
Sptbn1	0.000141352	0.885	0.282704	a_stellate_cells
Lamc1	0.000147752	0.496	0.295503	a_stellate_cells
Timp3	0.000154121	0.464	0.308242	a_stellate_cells
Qk	0.000158014	0.628	0.316029	a_stellate_cells
S1pr3	0.000173547	0.2	0.347094	a_stellate_cells
F2r	0.000184332	0.351	0.368663	a_stellate_cells
Isg15	0.000189714	0.389	0.379428	a_stellate_cells
Rbms1	0.000205199	0.568	0.410399	a_stellate_cells
Pfn12	0.000230287	0.882	0.460574	a_stellate_cells
Cntfr	0.000233427	0.422	0.466854	a_stellate_cells
Emp2	0.000265861	0.353	0.531721	a_stellate_cells
Txn11	0.000271027	0.89	0.542054	a_stellate_cells
Spry1	0.00029832	0.427	0.59664	a_stellate_cells
Sh3bp5	0.0003213	0.465	0.6426	a_stellate_cells
F3	0.000339988	0.321	0.679977	a_stellate_cells
Arhgap10	0.000350987	0.297	0.701973	a_stellate_cells
Jpt12	0.000361248	0.493	0.722496	a_stellate_cells
Ttc28	0.000367837	0.633	0.735675	a_stellate_cells
Adamtsl2	0.000392017	0.367	0.784034	a_stellate_cells
Ehd2	0.000403814	0.281	0.807629	a_stellate_cells
Tspan4	0.000416271	0.43	0.832542	a_stellate_cells
Tfpi	0.000472951	0.453	0.945902	a_stellate_cells
Cmklr1	0.000521224	0.147	1	a_stellate_cells
Tagln	0.000531529	0.301	1	a_stellate_cells
Atp1b2	0.000546326	0.442	1	a_stellate_cells
Maged2	0.000630567	0.694	1	a_stellate_cells
Mir99ahg	0.00067288	0.314	1	a_stellate_cells
Gfra3	0.000686359	0.212	1	a_stellate_cells
Emilin1	0.000738399	0.498	1	a_stellate_cells
Tuba1b1	0.000750685	0.607	1	a_stellate_cells
Lgmn1	0.000763558	0.469	1	a_stellate_cells
Ier21	0.000776114	0.721	1	a_stellate_cells
Acsbg1	0.00078579	0.196	1	a_stellate_cells
Cd59a	0.000787859	0.361	1	a_stellate_cells
Klf4	0.000815989	0.632	1	a_stellate_cells
Cnp	0.000926079	0.407	1	a_stellate_cells
Hey2	0.00101563	0.367	1	a_stellate_cells
Lsp12	0.00121067	0.405	1	a_stellate_cells
Gask1b	0.00122265	0.107	1	a_stellate_cells
Gap43	0.0013236	0.233	1	a_stellate_cells
Agrn	0.00136919	0.373	1	a_stellate_cells
Nucb2	0.00149128	0.653	1	a_stellate_cells
Cdk2ap21	0.00150596	0.701	1	a_stellate_cells
Cyp27a11	0.0015593	0.29	1	a_stellate_cells
Psat1	0.00168696	0.263	1	a_stellate_cells
Tcea3	0.00173876	0.316	1	a_stellate_cells
Ppic	0.00189828	0.421	1	a_stellate_cells
Fam89a	0.00200328	0.311	1	a_stellate_cells
Ctsc1	0.00202383	0.307	1	a_stellate_cells
Socs32	0.00209987	0.459	1	a_stellate_cells
Csrp2	0.00263044	0.437	1	a_stellate_cells
Tent5a	0.00284312	0.608	1	a_stellate_cells
Ppp1r15a2	0.00285791	0.77	1	a_stellate_cells
Kcnk2	0.00319677	0.207	1	a_stellate_cells
Dlgap1	0.00392757	0.279	1	a_stellate_cells
Naaa1	0.00405353	0.383	1	a_stellate_cells
Lipa	0.0044185	0.401	1	a_stellate_cells
Nr4a11	0.00534931	0.541	1	a_stellate_cells
Ifit3	0.00557414	0.234	1	a_stellate_cells
Stmn1	0.00588006	0.333	1	a_stellate_cells
Adamts5	0.00639644	0.24	1	a_stellate_cells
Nhp2	0.00687294	0.494	1	a_stellate_cells
Slco2b11	0.00702943	0.241	1	a_stellate_cells
Lpl1	0.0094186	0.556	1	a_stellate_cells
Grb101	0.0094969	0.513	1	a_stellate_cells
Zfp703	0.00961043	0.423	1	a_stellate_cells
Fam107a	0.00963803	0.291	1	a_stellate_cells
Prlr	5.27032e-203	0.401	1.05406e-199	Beta_cells
Ero1lb	6.76023e-185	0.556	1.35205e-181	Beta_cells
G6pc2	1.52978e-183	0.419	3.05956e-180	Beta_cells
Glp1r	6.49203e-180	0.385	1.29841e-176	Beta_cells
Nkx6-1	9.33784e-179	0.412	1.86757e-175	Beta_cells
Iapp	2.00541e-176	0.998	4.01082e-173	Beta_cells
Ins1	6.84723e-165	0.999	1.36945e-161	Beta_cells
Ucn3	7.23282e-164	0.374	1.44656e-160	Beta_cells
Ppp1r1a	2.93911e-161	0.424	5.87823e-158	Beta_cells
Mlxipl	1.20603e-151	0.545	2.41205e-148	Beta_cells
Insrr	1.94484e-146	0.396	3.88969e-143	Beta_cells
Papss2	2.50237e-140	0.492	5.00475e-137	Beta_cells
Phactr1	8.59098e-140	0.503	1.7182e-136	Beta_cells
Pcsk1	2.12351e-139	0.422	4.24701e-136	Beta_cells
Bace2	2.01199e-138	0.451	4.02397e-135	Beta_cells
Spock2	1.43642e-132	0.531	2.87284e-129	Beta_cells
Slc2a2	1.32191e-131	0.511	2.64383e-128	Beta_cells
B830017H08Rik	1.61898e-130	0.416	3.23797e-127	Beta_cells
Pclo	3.59783e-129	0.523	7.19567e-126	Beta_cells
Car10	2.17093e-125	0.254	4.34186e-122	Beta_cells
Hyou1	1.16162e-122	0.622	2.32323e-119	Beta_cells
Gjd2	4.00843e-120	0.422	8.01686e-117	Beta_cells
Hadh	2.7685e-118	0.575	5.537e-115	Beta_cells
Enho	3.61907e-118	0.507	7.23813e-115	Beta_cells
Pde5a	3.99767e-117	0.477	7.99534e-114	Beta_cells
Ntrk2	9.84404e-117	0.374	1.96881e-113	Beta_cells
Ffar1	1.42191e-116	0.39	2.84383e-113	Beta_cells
Scg31	4.33283e-115	0.719	8.66566e-112	Beta_cells
Prss53	7.64316e-114	0.38	1.52863e-110	Beta_cells
Chic1	1.94566e-112	0.67	3.89132e-109	Beta_cells
Pdx1	1.2948e-109	0.41	2.58959e-106	Beta_cells
Syt131	8.45568e-109	0.647	1.69114e-105	Beta_cells
Mafa	1.18336e-106	0.417	2.36672e-103	Beta_cells
Fam151a	1.52402e-106	0.345	3.04803e-103	Beta_cells
Chga1	1.25662e-105	0.925	2.51323e-102	Beta_cells
Scg2	1.40158e-99	0.809	2.80315e-96	Beta_cells
Entpd3	6.20965e-99	0.308	1.24193e-95	Beta_cells
Rgs111	1.82915e-97	0.483	3.6583e-94	Beta_cells
Gpr45	8.37981e-97	0.377	1.67596e-93	Beta_cells
Hepacam2	1.17054e-94	0.552	2.34109e-91	Beta_cells
Gpr158	3.66112e-93	0.232	7.32224e-90	Beta_cells
Tmem215	1.05996e-92	0.252	2.11992e-89	Beta_cells
Slc4a7	1.09467e-92	0.568	2.18935e-89	Beta_cells
Atp2a2	8.64541e-92	0.741	1.72908e-88	Beta_cells
Trpm5	2.17113e-91	0.238	4.34225e-88	Beta_cells
Frzb	2.59965e-91	0.47	5.19931e-88	Beta_cells
Cntn1	5.56497e-91	0.296	1.11299e-87	Beta_cells
Gipr	1.17294e-90	0.369	2.34587e-87	Beta_cells
Sytl4	3.13638e-90	0.386	6.27276e-87	Beta_cells
C2cd4b1	4.57482e-89	0.568	9.14965e-86	Beta_cells
Atp2a3	1.79546e-88	0.606	3.59091e-85	Beta_cells
Sez6l	1.33074e-87	0.477	2.66147e-84	Beta_cells
Ociad21	2.98073e-86	0.587	5.96146e-83	Beta_cells
Sdk2	4.08566e-85	0.514	8.17133e-82	Beta_cells
Zdhhc2	2.50299e-84	0.592	5.00598e-81	Beta_cells
Syp	2.05197e-83	0.537	4.10395e-80	Beta_cells
Nell1	2.42503e-83	0.436	4.85006e-80	Beta_cells
Nipal1	1.46705e-82	0.381	2.93409e-79	Beta_cells
Defb1	2.9805e-81	0.428	5.96101e-78	Beta_cells
Manf	2.97164e-80	0.766	5.94328e-77	Beta_cells
Kcnip1	3.16817e-80	0.327	6.33635e-77	Beta_cells
Fkbp1b	1.16129e-79	0.42	2.32258e-76	Beta_cells
Fxyd6	1.24469e-79	0.563	2.48938e-76	Beta_cells
Acly	2.1241e-79	0.773	4.2482e-76	Beta_cells
Slc30a81	1.59033e-77	0.548	3.18066e-74	Beta_cells
Insm1	4.28722e-77	0.423	8.57443e-74	Beta_cells
Vstm2l	4.37989e-77	0.434	8.75978e-74	Beta_cells
Madd	6.67745e-77	0.525	1.33549e-73	Beta_cells
Cyfip21	1.0337e-76	0.617	2.06741e-73	Beta_cells
Ddc1	6.9147e-76	0.556	1.38294e-72	Beta_cells
Sdf2l1	9.50268e-76	0.618	1.90054e-72	Beta_cells
Vil1	1.03602e-75	0.326	2.07204e-72	Beta_cells
Gng12	6.49444e-75	0.653	1.29889e-71	Beta_cells
Syt41	3.05567e-74	0.546	6.11134e-71	Beta_cells
Sh3pxd2a	8.61824e-72	0.484	1.72365e-68	Beta_cells
Mdm1	1.51292e-71	0.554	3.02585e-68	Beta_cells
Serp11	3.11248e-70	0.708	6.22496e-67	Beta_cells
Prune21	8.64005e-70	0.462	1.72801e-66	Beta_cells
Sstr3	1.52967e-69	0.481	3.05934e-66	Beta_cells
Chgb	1.30333e-68	0.718	2.60666e-65	Beta_cells
Spcs3	1.48805e-68	0.637	2.9761e-65	Beta_cells
Rad51ap2	1.69627e-68	0.342	3.39255e-65	Beta_cells
Tmem163	1.40752e-67	0.47	2.81505e-64	Beta_cells
Wfs1	6.92961e-67	0.49	1.38592e-63	Beta_cells
Tes1	1.01717e-66	0.538	2.03433e-63	Beta_cells
Neurod11	1.09148e-66	0.523	2.18297e-63	Beta_cells
Ufm1	2.05371e-66	0.665	4.10741e-63	Beta_cells
Nucb21	2.10238e-65	0.574	4.20476e-62	Beta_cells
Fkbp11	8.52315e-65	0.561	1.70463e-61	Beta_cells
Scnn1b	2.51831e-64	0.344	5.03662e-61	Beta_cells
Vdr	3.7623e-64	0.492	7.52459e-61	Beta_cells
Mrln	4.54399e-63	0.557	9.08798e-60	Beta_cells
A530058N18Rik	3.28956e-62	0.492	6.57912e-59	Beta_cells
Pcp4	1.56842e-61	0.471	3.13683e-58	Beta_cells
Cxxc4	1.22424e-60	0.535	2.44848e-57	Beta_cells
Krt7	5.84718e-60	0.528	1.16944e-56	Beta_cells
Rnase41	2.28054e-59	0.595	4.56108e-56	Beta_cells
Fkbp2	1.02458e-58	0.718	2.04915e-55	Beta_cells
Sec11c	2.08151e-57	0.729	4.16303e-54	Beta_cells
Wnt41	1.56335e-55	0.536	3.12669e-52	Beta_cells
Il1r1	7.43632e-55	0.679	1.48726e-51	Beta_cells
Tmem65	6.22738e-54	0.591	1.24548e-50	Beta_cells
Tmod21	8.32587e-53	0.572	1.66517e-49	Beta_cells
Dapl1	4.0839e-52	0.42	8.16779e-49	Beta_cells
Lman1	8.63314e-52	0.742	1.72663e-48	Beta_cells
Hist1h2bc	8.80736e-51	0.614	1.76147e-47	Beta_cells
Trabd	1.15218e-50	0.625	2.30437e-47	Beta_cells
Hap1	4.72836e-50	0.66	9.45671e-47	Beta_cells
Mt11	4.24484e-49	0.679	8.48967e-46	Beta_cells
Nkx2-21	6.64772e-49	0.543	1.32954e-45	Beta_cells
Dnajb9	3.36474e-47	0.734	6.72948e-44	Beta_cells
Hook1	4.94244e-47	0.58	9.88488e-44	Beta_cells
Atf5	6.00465e-46	0.367	1.20093e-42	Beta_cells
Creg11	2.09633e-45	0.637	4.19265e-42	Beta_cells
Scgn1	5.00897e-44	0.591	1.00179e-40	Beta_cells
Chchd10	7.40262e-44	0.614	1.48052e-40	Beta_cells
Atp1b1	4.85764e-43	0.616	9.71528e-40	Beta_cells
4833439L19Rik	4.11473e-42	0.654	8.22947e-39	Beta_cells
Sphkap1	4.19044e-42	0.595	8.38087e-39	Beta_cells
Mt21	4.6869e-39	0.56	9.3738e-36	Beta_cells
Krt181	8.61417e-39	0.624	1.72283e-35	Beta_cells
Tm4sf41	8.49962e-38	0.664	1.69992e-34	Beta_cells
Bex21	1.31677e-37	0.646	2.63354e-34	Beta_cells
Pdia61	2.09274e-37	0.788	4.18548e-34	Beta_cells
Glul	1.76924e-35	0.648	3.53848e-32	Beta_cells
Cplx21	6.80931e-35	0.652	1.36186e-31	Beta_cells
Snhg111	1.76518e-32	0.477	3.53035e-29	Beta_cells
Prnp1	1.72005e-30	0.738	3.4401e-27	Beta_cells
Cpe1	2.41743e-28	0.717	4.83485e-25	Beta_cells
Fam183b1	2.77259e-27	0.636	5.54517e-24	Beta_cells
Xbp1	5.96279e-25	0.675	1.19256e-21	Beta_cells
Pdyn	5.03224e-22	0.329	1.00645e-18	Beta_cells
Pcsk1n1	9.54562e-16	0.804	1.90912e-12	Beta_cells
Cltrn1	7.0381e-13	0.73	1.40762e-09	Beta_cells
Scg51	1.26926e-11	0.734	2.53852e-08	Beta_cells
Resp181	1.61103e-09	0.83	3.22206e-06	Beta_cells
Nupr11	1.48756e-08	0.5	2.97512e-05	Beta_cells
Plvap	1.24534e-193	0.272	2.49068e-190	Endothelial
Kdr	8.95782e-185	0.265	1.79156e-181	Endothelial
Emcn	2.53829e-184	0.334	5.07658e-181	Endothelial
Ly6c1	6.58506e-177	0.35	1.31701e-173	Endothelial
Egfl7	2.23792e-175	0.313	4.47585e-172	Endothelial
Ly6a	5.06698e-175	0.354	1.0134e-171	Endothelial
Mgll	5.61065e-173	0.252	1.12213e-169	Endothelial
Flt1	4.96743e-172	0.317	9.93486e-169	Endothelial
Clec14a	7.29649e-166	0.233	1.4593e-162	Endothelial
Nrp11	9.217e-164	0.342	1.8434e-160	Endothelial
Esm1	7.70577e-161	0.259	1.54115e-157	Endothelial
Chrm2	4.48216e-160	0.064	8.96432e-157	Endothelial
Plpp3	7.69237e-160	0.389	1.53847e-156	Endothelial
Fgd5	6.2294e-159	0.15	1.24588e-155	Endothelial
Ramp21	1.1598e-158	0.359	2.3196e-155	Endothelial
Plpp1	2.57011e-157	0.308	5.14021e-154	Endothelial
Rgcc	1.437e-155	0.358	2.87401e-152	Endothelial
Fabp4	2.4208e-154	0.376	4.8416e-151	Endothelial
Cdh5	3.12408e-154	0.291	6.24817e-151	Endothelial
Hspg21	3.70579e-153	0.204	7.41158e-150	Endothelial
Cd300lg	2.06928e-152	0.247	4.13857e-149	Endothelial
Eng	1.59291e-150	0.314	3.18582e-147	Endothelial
Cd34	8.4102e-150	0.228	1.68204e-146	Endothelial
Igfbp71	8.96876e-150	0.833	1.79375e-146	Endothelial
Anxa3	5.19303e-148	0.239	1.03861e-144	Endothelial
Slc43a31	3.706e-147	0.234	7.412e-144	Endothelial
Ushbp1	1.93701e-146	0.256	3.87402e-143	Endothelial
Ehd4	5.58175e-146	0.442	1.11635e-142	Endothelial
S1pr1	1.14831e-145	0.242	2.29663e-142	Endothelial
Ctla2a1	1.64936e-145	0.396	3.29871e-142	Endothelial
Calcrl	4.63319e-145	0.274	9.26638e-142	Endothelial
Timp31	5.54422e-145	0.345	1.10884e-141	Endothelial
Srgn2	4.64525e-144	0.37	9.29049e-141	Endothelial
Slc9a3r2	5.78659e-144	0.434	1.15732e-140	Endothelial
Myct1	8.98563e-144	0.18	1.79713e-140	Endothelial
Plscr2	1.80218e-143	0.246	3.60436e-140	Endothelial
Adgrf5	1.60259e-142	0.335	3.20518e-139	Endothelial
Hecw2	5.49008e-142	0.196	1.09802e-138	Endothelial
Igfbp3	5.53052e-140	0.336	1.1061e-136	Endothelial
Col13a1	1.96284e-139	0.33	3.92568e-136	Endothelial
Tek	2.89203e-139	0.139	5.78407e-136	Endothelial
Rbp7	4.36381e-139	0.25	8.72763e-136	Endothelial
Icam2	1.33678e-137	0.126	2.67356e-134	Endothelial
Slfn5	4.22839e-137	0.327	8.45678e-134	Endothelial
Nfib1	5.5845e-137	0.285	1.1169e-133	Endothelial
Clec1a	1.025e-136	0.178	2.05e-133	Endothelial
Tm4sf1	7.20055e-136	0.394	1.44011e-132	Endothelial
Esam	1.88467e-135	0.395	3.76934e-132	Endothelial
Tnfsf10	5.92206e-134	0.348	1.18441e-130	Endothelial
Sema7a	2.32745e-133	0.16	4.6549e-130	Endothelial
Sox18	2.59372e-132	0.167	5.18743e-129	Endothelial
Ly6e2	9.60594e-132	0.837	1.92119e-128	Endothelial
Id31	3.36869e-131	0.423	6.73739e-128	Endothelial
Epas1	1.05949e-129	0.363	2.11898e-126	Endothelial
Pecam1	1.16493e-129	0.265	2.32985e-126	Endothelial
Acvrl1	3.10692e-128	0.43	6.21384e-125	Endothelial
Exoc3l2	6.21622e-128	0.203	1.24324e-124	Endothelial
Adgrl4	2.45275e-127	0.258	4.90549e-124	Endothelial
Mmrn2	2.99527e-127	0.312	5.99055e-124	Endothelial
Gpihbp1	1.09151e-125	0.178	2.18301e-122	Endothelial
Arap3	1.53701e-125	0.135	3.07403e-122	Endothelial
Podxl	8.53723e-125	0.238	1.70745e-121	Endothelial
Ifitm21	1.02278e-124	0.63	2.04556e-121	Endothelial
Ptprb	1.36291e-124	0.311	2.72582e-121	Endothelial
Arhgap311	1.9939e-124	0.34	3.9878e-121	Endothelial
Pcdh17	3.5353e-124	0.147	7.0706e-121	Endothelial
Rasgrp3	1.6985e-122	0.327	3.397e-119	Endothelial
Cyyr1	2.50865e-122	0.203	5.0173e-119	Endothelial
Ace	1.23452e-121	0.271	2.46903e-118	Endothelial
Id1	1.94399e-120	0.346	3.88797e-117	Endothelial
Dysf	1.12445e-119	0.158	2.2489e-116	Endothelial
Lims2	5.53323e-118	0.188	1.10665e-114	Endothelial
Tmem204	3.04667e-116	0.357	6.09333e-113	Endothelial
Ecscr	3.13475e-116	0.243	6.2695e-113	Endothelial
Rbms11	3.41861e-116	0.488	6.83722e-113	Endothelial
Col4a11	1.48863e-115	0.42	2.97727e-112	Endothelial
Ednrb	2.88106e-115	0.389	5.76212e-112	Endothelial
Cd93	3.10778e-115	0.336	6.21557e-112	Endothelial
Ctla2b	2.69492e-114	0.075	5.38983e-111	Endothelial
Ltbp41	5.30202e-114	0.319	1.0604e-110	Endothelial
Bmpr2	3.79061e-113	0.559	7.58122e-110	Endothelial
Cav2	9.0706e-113	0.271	1.81412e-109	Endothelial
Cavin31	1.94466e-112	0.306	3.88932e-109	Endothelial
Ifitm31	4.66416e-112	0.432	9.32833e-109	Endothelial
Tcim	1.34046e-111	0.324	2.68093e-108	Endothelial
B2m3	5.95538e-111	0.825	1.19108e-107	Endothelial
AU021092	2.11965e-109	0.056	4.23929e-106	Endothelial
Prex2	2.72344e-109	0.256	5.44688e-106	Endothelial
Tbxa2r	2.89314e-109	0.158	5.78629e-106	Endothelial
Sparc1	1.15649e-108	0.362	2.31298e-105	Endothelial
Dlc1	7.21278e-108	0.309	1.44256e-104	Endothelial
Serinc31	1.40927e-104	0.791	2.81853e-101	Endothelial
Tie1	1.50285e-104	0.241	3.00569e-101	Endothelial
Sox17	1.65989e-104	0.025	3.31978e-101	Endothelial
Anxa21	2.31199e-103	0.327	4.62398e-100	Endothelial
AW1120102	6.16497e-103	0.452	1.23299e-99	Endothelial
Shank3	9.84203e-103	0.288	1.96841e-99	Endothelial
Erg	2.49887e-102	0.066	4.99774e-99	Endothelial
Wwc2	3.52545e-102	0.348	7.0509e-99	Endothelial
Rflnb	4.27864e-102	0.447	8.55728e-99	Endothelial
Robo4	6.1519e-102	0.165	1.23038e-98	Endothelial
Itga1	8.73739e-102	0.275	1.74748e-98	Endothelial
Efnb2	1.29835e-101	0.283	2.59671e-98	Endothelial
Ramp3	3.54817e-101	0.287	7.09634e-98	Endothelial
Mfge8	3.56559e-101	0.375	7.13118e-98	Endothelial
Ptprg	1.7228e-100	0.475	3.4456e-97	Endothelial
Vamp5	5.58e-100	0.375	1.116e-96	Endothelial
Bst22	5.68522e-99	0.519	1.13704e-95	Endothelial
Btnl9	7.34478e-99	0.223	1.46896e-95	Endothelial
Dhrs3	9.34394e-99	0.159	1.86879e-95	Endothelial
Afap1l1	1.34899e-98	0.243	2.69797e-95	Endothelial
Tns1	1.44263e-98	0.331	2.88526e-95	Endothelial
Msn2	5.69873e-98	0.345	1.13975e-94	Endothelial
Clic4	6.447e-98	0.629	1.2894e-94	Endothelial
Clec2d	4.33343e-97	0.325	8.66686e-94	Endothelial
Aldh21	2.21916e-95	0.629	4.43832e-92	Endothelial
Gimap61	4.26547e-95	0.395	8.53094e-92	Endothelial
Rasip1	2.83003e-94	0.202	5.66005e-91	Endothelial
Osmr	8.39241e-94	0.14	1.67848e-90	Endothelial
Ces2e	1.4919e-93	0.079	2.9838e-90	Endothelial
Sptbn11	1.50004e-93	0.871	3.00008e-90	Endothelial
Plcb1	1.6127e-92	0.52	3.22539e-89	Endothelial
Mef2c1	3.25088e-92	0.549	6.50176e-89	Endothelial
Crip21	5.80523e-92	0.436	1.16105e-88	Endothelial
Flt4	7.34912e-92	0.199	1.46982e-88	Endothelial
Kctd12b	1.89731e-91	0.546	3.79462e-88	Endothelial
Pltp1	5.84856e-91	0.249	1.16971e-87	Endothelial
Dchs1	6.87104e-91	0.141	1.37421e-87	Endothelial
Thbs1	7.76015e-91	0.271	1.55203e-87	Endothelial
Col4a21	1.21493e-90	0.243	2.42986e-87	Endothelial
Bvht	1.70152e-90	0.277	3.40303e-87	Endothelial
Plxnd1	2.75831e-90	0.259	5.51662e-87	Endothelial
Lama4	4.34764e-90	0.089	8.69528e-87	Endothelial
Lrrc8c	4.95506e-90	0.254	9.91011e-87	Endothelial
Ets11	2.9095e-89	0.38	5.81899e-86	Endothelial
Wwtr11	2.06517e-88	0.277	4.13033e-85	Endothelial
Palmd	9.46438e-88	0.326	1.89288e-84	Endothelial
Fzd4	1.06169e-87	0.365	2.12338e-84	Endothelial
Hip1	3.54962e-87	0.383	7.09923e-84	Endothelial
Sgk1	1.0179e-86	0.345	2.0358e-83	Endothelial
Klf41	1.01524e-85	0.57	2.03048e-82	Endothelial
Heg1	1.38105e-85	0.52	2.76211e-82	Endothelial
S100a161	3.72935e-85	0.394	7.4587e-82	Endothelial
Car4	8.85321e-85	0.073	1.77064e-81	Endothelial
Piezo2	1.09244e-84	0.27	2.18489e-81	Endothelial
Mfng1	1.2759e-83	0.248	2.55181e-80	Endothelial
Cd24a	1.07064e-82	0.463	2.14127e-79	Endothelial
Rdx	1.21132e-82	0.81	2.42265e-79	Endothelial
Elk3	1.7063e-82	0.476	3.4126e-79	Endothelial
Nid2	2.63139e-82	0.173	5.26279e-79	Endothelial
Ahr	4.40324e-82	0.343	8.80648e-79	Endothelial
9930111J21Rik22	1.56274e-81	0.274	3.12549e-78	Endothelial
Crim1	4.81058e-81	0.321	9.62116e-78	Endothelial
Emp21	5.95021e-81	0.252	1.19004e-77	Endothelial
Adgrl2	1.73026e-80	0.361	3.46053e-77	Endothelial
Tspan41	6.55512e-80	0.346	1.31102e-76	Endothelial
Lama3	6.56774e-80	0.295	1.31355e-76	Endothelial
Ahnak2	1.0005e-79	0.4	2.00099e-76	Endothelial
Gimap41	1.10732e-79	0.342	2.21464e-76	Endothelial
Mcc	4.35813e-79	0.478	8.71626e-76	Endothelial
Efna1	4.69185e-79	0.284	9.38371e-76	Endothelial
Dram1	5.21651e-79	0.163	1.0433e-75	Endothelial
Zfp36l13	5.65835e-79	0.337	1.13167e-75	Endothelial
Entpd1	6.50537e-79	0.292	1.30107e-75	Endothelial
Slc44a2	8.62644e-79	0.386	1.72529e-75	Endothelial
Jam3	2.97247e-78	0.47	5.94494e-75	Endothelial
Tmem255b	4.96228e-78	0.062	9.92457e-75	Endothelial
Chst15	5.88997e-78	0.289	1.17799e-74	Endothelial
Arhgap29	6.1884e-78	0.472	1.23768e-74	Endothelial
Dock4	6.33996e-78	0.299	1.26799e-74	Endothelial
Ldb21	1.56174e-77	0.181	3.12348e-74	Endothelial
Snrk	1.64457e-77	0.613	3.28913e-74	Endothelial
B4galt4	5.46038e-77	0.303	1.09208e-73	Endothelial
Lrrc8a	6.62027e-77	0.45	1.32405e-73	Endothelial
Sema3f	1.27305e-76	0.306	2.5461e-73	Endothelial
Rapgef3	1.38003e-76	0.38	2.76007e-73	Endothelial
Lamc11	1.57537e-76	0.42	3.15074e-73	Endothelial
Cavin2	2.2169e-76	0.153	4.4338e-73	Endothelial
Nid11	2.41545e-76	0.463	4.83091e-73	Endothelial
Rapgef5	2.82482e-76	0.394	5.64964e-73	Endothelial
Ldha3	3.45543e-76	0.337	6.91086e-73	Endothelial
Clic5	5.69039e-76	0.375	1.13808e-72	Endothelial
Tcf4	1.0818e-75	0.754	2.1636e-72	Endothelial
Gas61	1.20201e-75	0.305	2.40402e-72	Endothelial
Cav1	2.21801e-75	0.308	4.43602e-72	Endothelial
Arap21	4.15427e-75	0.309	8.30853e-72	Endothelial
Syn3	4.93973e-75	0.326	9.87947e-72	Endothelial
Crispld1	8.19562e-75	0.106	1.63912e-71	Endothelial
Sntb2	1.07243e-74	0.448	2.14486e-71	Endothelial
Gata2	1.45319e-74	0.009	2.90639e-71	Endothelial
Nes	1.7136e-74	0.116	3.4272e-71	Endothelial
Col15a11	3.32409e-74	0.206	6.64818e-71	Endothelial
Endod1	3.38023e-74	0.462	6.76046e-71	Endothelial
Smad6	3.45858e-74	0.187	6.91715e-71	Endothelial
Cmtm8	1.05176e-73	0.311	2.10351e-70	Endothelial
Xdh	1.63019e-73	0.213	3.26038e-70	Endothelial
Dusp3	2.04233e-73	0.628	4.08465e-70	Endothelial
BC0285281	2.58136e-73	0.375	5.16272e-70	Endothelial
Jam2	2.81631e-73	0.45	5.63262e-70	Endothelial
Alpl	2.93622e-73	0.237	5.87243e-70	Endothelial
Notch1	4.8105e-73	0.481	9.62101e-70	Endothelial
Bnip2	8.22209e-73	0.503	1.64442e-69	Endothelial
Scarb1	1.2765e-72	0.391	2.553e-69	Endothelial
Arhgef15	2.56287e-72	0.286	5.12574e-69	Endothelial
Itga6	3.13279e-72	0.4	6.26558e-69	Endothelial
Lepr	6.81374e-72	0.148	1.36275e-68	Endothelial
Tmem88	7.97946e-72	0.265	1.59589e-68	Endothelial
Sema3g	1.16208e-71	0.232	2.32416e-68	Endothelial
Thrsp	1.70477e-71	0.212	3.40954e-68	Endothelial
Ddah21	2.01464e-71	0.313	4.02928e-68	Endothelial
Hspb11	6.74811e-71	0.621	1.34962e-67	Endothelial
Fas	1.02307e-70	0.217	2.04613e-67	Endothelial
Mndal1	1.27281e-70	0.382	2.54562e-67	Endothelial
Gpr146	1.31703e-70	0.395	2.63406e-67	Endothelial
Jag2	4.91077e-70	0.293	9.82153e-67	Endothelial
Meox1	9.55495e-70	0.431	1.91099e-66	Endothelial
Gja1	1.06681e-69	0.252	2.13362e-66	Endothelial
Cldn15	1.13034e-68	0.077	2.26068e-65	Endothelial
Fcgrt1	1.40678e-68	0.283	2.81356e-65	Endothelial
Pdgfb	1.80931e-68	0.266	3.61862e-65	Endothelial
Itprip	2.31107e-68	0.268	4.62213e-65	Endothelial
Cdc14a	1.01579e-67	0.373	2.03159e-64	Endothelial
Lgals9	1.06354e-67	0.334	2.12708e-64	Endothelial
Adcy4	1.51287e-67	0.279	3.02573e-64	Endothelial
Ackr3	1.6993e-67	0.128	3.39859e-64	Endothelial
Phactr2	1.71072e-67	0.415	3.42145e-64	Endothelial
Plk2	6.38412e-67	0.41	1.27682e-63	Endothelial
Dock1	1.22876e-66	0.372	2.45751e-63	Endothelial
Gimap81	1.8704e-66	0.246	3.7408e-63	Endothelial
Rai14	2.41925e-66	0.155	4.8385e-63	Endothelial
Mcam	4.42791e-66	0.213	8.85582e-63	Endothelial
Prkch1	7.95959e-66	0.267	1.59192e-62	Endothelial
Csrp21	3.16849e-65	0.364	6.33697e-62	Endothelial
Smpdl3a	4.3629e-65	0.509	8.72581e-62	Endothelial
Tgfb12	8.09602e-65	0.32	1.6192e-61	Endothelial
Ppic1	1.29212e-64	0.348	2.58424e-61	Endothelial
Actb2	4.3626e-64	0.978	8.72519e-61	Endothelial
Lmo21	7.35125e-64	0.232	1.47025e-60	Endothelial
Nkx2-31	1.1378e-63	0.37	2.27559e-60	Endothelial
Klf21	1.54954e-63	0.587	3.09907e-60	Endothelial
Ebf11	1.7527e-63	0.327	3.5054e-60	Endothelial
Bdkrb2	2.92395e-63	0.102	5.84791e-60	Endothelial
4931406P16Rik	4.95829e-63	0.454	9.91658e-60	Endothelial
Pakap.1	6.81369e-63	0.377	1.36274e-59	Endothelial
Fam43a	7.18636e-63	0.302	1.43727e-59	Endothelial
Stab11	8.86357e-63	0.355	1.77271e-59	Endothelial
B3gnt2	2.20989e-62	0.589	4.41978e-59	Endothelial
Tspan9	3.17001e-62	0.344	6.34001e-59	Endothelial
Dkk2	4.4652e-62	0.077	8.93039e-59	Endothelial
Ifi2031	5.57661e-62	0.259	1.11532e-58	Endothelial
Smagp	6.36944e-62	0.218	1.27389e-58	Endothelial
Adamtsl21	6.53957e-62	0.292	1.30791e-58	Endothelial
Trim471	1.39854e-61	0.32	2.79707e-58	Endothelial
Ivns1abp	1.58819e-61	0.715	3.17638e-58	Endothelial
Tgfb1i1	2.1806e-61	0.274	4.3612e-58	Endothelial
Exoc3l4	2.33556e-61	0.338	4.67113e-58	Endothelial
Tspan12	3.86596e-61	0.511	7.73192e-58	Endothelial
Fscn1	8.95537e-61	0.26	1.79107e-57	Endothelial
Spred1	1.02037e-60	0.438	2.04074e-57	Endothelial
Abi3	1.38276e-60	0.122	2.76553e-57	Endothelial
Smad71	1.56776e-60	0.536	3.13552e-57	Endothelial
Stard8	1.62178e-60	0.333	3.24357e-57	Endothelial
Ephb4	1.78511e-60	0.274	3.57023e-57	Endothelial
Jup	2.40263e-60	0.538	4.80527e-57	Endothelial
Arpc1b3	7.47673e-60	0.627	1.49535e-56	Endothelial
Spry11	2.21447e-59	0.354	4.42893e-56	Endothelial
Kank3	4.5692e-59	0.274	9.1384e-56	Endothelial
Gm4951	5.22305e-59	0.208	1.04461e-55	Endothelial
She	6.71745e-59	0.188	1.34349e-55	Endothelial
Lamb1	9.11128e-59	0.389	1.82226e-55	Endothelial
Qk1	9.6357e-59	0.587	1.92714e-55	Endothelial
Thbd	1.00964e-58	0.346	2.01927e-55	Endothelial
Gbp5	4.19472e-58	0.092	8.38944e-55	Endothelial
Hes1	4.24514e-58	0.356	8.49028e-55	Endothelial
Rras1	4.28366e-58	0.409	8.56732e-55	Endothelial
Stc1	7.63581e-58	0.269	1.52716e-54	Endothelial
Txn12	1.40866e-57	0.893	2.81732e-54	Endothelial
Fli11	9.21153e-57	0.098	1.84231e-53	Endothelial
Col4a3	1.0844e-56	0.071	2.16879e-53	Endothelial
Lpcat1	2.52448e-56	0.497	5.04895e-53	Endothelial
Itpkb1	2.58474e-56	0.59	5.16947e-53	Endothelial
Scn1b1	2.58884e-56	0.361	5.17767e-53	Endothelial
Fxyd52	3.06831e-56	0.344	6.13663e-53	Endothelial
Spry4	4.48665e-56	0.369	8.9733e-53	Endothelial
Sparcl11	4.65489e-56	0.369	9.30978e-53	Endothelial
Synm	5.79016e-56	0.197	1.15803e-52	Endothelial
Nrp2	5.84258e-56	0.282	1.16852e-52	Endothelial
Sncg	9.79903e-56	0.334	1.95981e-52	Endothelial
Kctd121	1.37436e-55	0.612	2.74872e-52	Endothelial
Fmo21	3.60208e-55	0.279	7.20416e-52	Endothelial
Trim30a	4.06629e-55	0.156	8.13258e-52	Endothelial
Psmb92	9.88366e-55	0.556	1.97673e-51	Endothelial
Gng111	1.06599e-54	0.398	2.13198e-51	Endothelial
Cd38	1.08062e-54	0.147	2.16124e-51	Endothelial
Kitl	1.79671e-54	0.334	3.59343e-51	Endothelial
Iigp1	2.67857e-53	0.216	5.35715e-50	Endothelial
Sox7	4.34966e-53	0.056	8.69933e-50	Endothelial
Ceacam1	4.96342e-53	0.268	9.92684e-50	Endothelial
Tnfaip2	8.27961e-53	0.261	1.65592e-49	Endothelial
Jcad	9.27843e-53	0.04	1.85569e-49	Endothelial
Pde2a	1.87584e-52	0.203	3.75168e-49	Endothelial
Swap701	2.95147e-52	0.306	5.90294e-49	Endothelial
Adam15	3.74524e-52	0.328	7.49048e-49	Endothelial
Cdc42ep2	7.00294e-52	0.238	1.40059e-48	Endothelial
Dab2	1.61613e-51	0.11	3.23226e-48	Endothelial
Tns2	1.71258e-51	0.45	3.42515e-48	Endothelial
Fam167b	2.98001e-51	0.185	5.96002e-48	Endothelial
Ppp1r16b1	3.3795e-51	0.201	6.759e-48	Endothelial
Gimap11	7.42324e-51	0.192	1.48465e-47	Endothelial
Chst2	2.34717e-50	0.254	4.69434e-47	Endothelial
Arhgef26	4.4417e-50	0.025	8.88339e-47	Endothelial
Bhlhe401	1.68889e-49	0.398	3.37778e-46	Endothelial
Rhoc1	7.92505e-49	0.539	1.58501e-45	Endothelial
Mal	1.27612e-48	0.146	2.55224e-45	Endothelial
Akap121	1.10695e-47	0.286	2.2139e-44	Endothelial
Fgf1	5.91791e-47	0.45	1.18358e-43	Endothelial
Fmnl3	9.31812e-47	0.271	1.86362e-43	Endothelial
Mecom	1.80345e-46	0.357	3.6069e-43	Endothelial
Cracr2b	2.15618e-46	0.276	4.31236e-43	Endothelial
Abcg2	2.77393e-46	0.367	5.54786e-43	Endothelial
Dusp6	5.43408e-46	0.417	1.08682e-42	Endothelial
Nrarp	5.95598e-46	0.201	1.1912e-42	Endothelial
Enpp6	9.34316e-46	0.274	1.86863e-42	Endothelial
Gngt21	1.04691e-45	0.364	2.09382e-42	Endothelial
Sema5a	1.29427e-45	0.265	2.58854e-42	Endothelial
Pdgfd	1.32301e-45	0.29	2.64601e-42	Endothelial
Cavin11	1.59859e-45	0.305	3.19718e-42	Endothelial
Hlx	2.90174e-45	0.194	5.80347e-42	Endothelial
Smtn	1.48912e-44	0.11	2.97824e-41	Endothelial
Lmcd1	2.6378e-44	0.267	5.27559e-41	Endothelial
Ptgs1	4.11634e-44	0.2	8.23269e-41	Endothelial
Ier31	6.52039e-44	0.347	1.30408e-40	Endothelial
Bcam	7.29281e-44	0.395	1.45856e-40	Endothelial
Ets2	3.14991e-43	0.531	6.29982e-40	Endothelial
Sh3bp51	3.40499e-43	0.413	6.80999e-40	Endothelial
Sat12	7.17621e-43	0.586	1.43524e-39	Endothelial
Zbtb46	8.67825e-43	0.252	1.73565e-39	Endothelial
Slit31	4.06813e-42	0.305	8.13626e-39	Endothelial
Klhl5	6.42481e-42	0.342	1.28496e-38	Endothelial
Adamts11	9.4201e-42	0.265	1.88402e-38	Endothelial
Unc45b	1.23061e-41	0.127	2.46122e-38	Endothelial
Msrb3	1.2825e-41	0.268	2.565e-38	Endothelial
Alox12	1.18351e-40	0.237	2.36703e-37	Endothelial
H2-Q72	1.92206e-40	0.509	3.84412e-37	Endothelial
Inhbb	2.13796e-40	0.178	4.27592e-37	Endothelial
Ier5l	3.5235e-40	0.36	7.04701e-37	Endothelial
Hey1	3.86334e-40	0.128	7.72669e-37	Endothelial
Insr	9.35565e-40	0.489	1.87113e-36	Endothelial
Plat1	1.2237e-39	0.361	2.4474e-36	Endothelial
Ptprr	2.19159e-39	0.383	4.38319e-36	Endothelial
Notch4	5.01958e-39	0.302	1.00392e-35	Endothelial
Itpripl2	6.05099e-39	0.307	1.2102e-35	Endothelial
Samhd12	6.97097e-39	0.498	1.39419e-35	Endothelial
Eogt	9.76414e-39	0.314	1.95283e-35	Endothelial
St8sia6	1.55761e-38	0.3	3.11522e-35	Endothelial
Sema6d	4.73135e-38	0.472	9.4627e-35	Endothelial
Tinagl1	8.89591e-38	0.205	1.77918e-34	Endothelial
Tmsb4x2	1.23817e-37	0.963	2.47634e-34	Endothelial
Dll4	2.49638e-37	0.324	4.99277e-34	Endothelial
Pmp221	2.66902e-37	0.278	5.33804e-34	Endothelial
Agrn1	4.42606e-37	0.313	8.85211e-34	Endothelial
Psmb82	5.00243e-37	0.698	1.00049e-33	Endothelial
Gbp7	5.22866e-37	0.46	1.04573e-33	Endothelial
Gimap51	5.38503e-37	0.107	1.07701e-33	Endothelial
Lamb21	6.79452e-37	0.293	1.3589e-33	Endothelial
Slco2a1	8.11718e-37	0.37	1.62344e-33	Endothelial
Isg151	1.77826e-36	0.331	3.55652e-33	Endothelial
Ehd21	2.02702e-36	0.199	4.05404e-33	Endothelial
Adgre51	2.21929e-36	0.379	4.43858e-33	Endothelial
Mgst11	2.82998e-36	0.311	5.65996e-33	Endothelial
Depp1	4.0836e-36	0.418	8.16721e-33	Endothelial
Ifit31	4.10671e-36	0.164	8.21342e-33	Endothelial
Ablim11	1.0772e-34	0.502	2.15439e-31	Endothelial
Prss231	1.40039e-34	0.447	2.80079e-31	Endothelial
Timeless	1.86534e-34	0.268	3.73069e-31	Endothelial
Rsad2	2.73172e-34	0.287	5.46344e-31	Endothelial
Irf1	2.78903e-34	0.572	5.57806e-31	Endothelial
Prdm1	2.94038e-34	0.355	5.88077e-31	Endothelial
Pmepa12	4.25804e-34	0.394	8.51608e-31	Endothelial
Ier22	4.91341e-34	0.695	9.82681e-31	Endothelial
Zfp366	5.60113e-34	0.192	1.12023e-30	Endothelial
Hspa12b	6.35701e-34	0.367	1.2714e-30	Endothelial
Zfp5031	1.35876e-33	0.303	2.71751e-30	Endothelial
Vwa11	1.51828e-33	0.337	3.03655e-30	Endothelial
Ar2	2.40554e-33	0.27	4.81109e-30	Endothelial
Tgfbr23	3.74069e-33	0.353	7.48138e-30	Endothelial
Icam11	3.95391e-33	0.233	7.90783e-30	Endothelial
Epha4	4.2211e-33	0.18	8.4422e-30	Endothelial
Tmem140	9.0411e-33	0.372	1.80822e-29	Endothelial
Apold1	1.61365e-32	0.367	3.2273e-29	Endothelial
Plxna2	2.11712e-32	0.548	4.23425e-29	Endothelial
Fyn1	2.17536e-32	0.512	4.35072e-29	Endothelial
Rhoj1	3.21376e-32	0.287	6.42751e-29	Endothelial
Prickle2	9.7678e-32	0.344	1.95356e-28	Endothelial
Cyp4b1	1.30639e-31	0.299	2.61278e-28	Endothelial
Gda	1.86573e-31	0.085	3.73147e-28	Endothelial
Tgfb2	2.26513e-31	0.314	4.53026e-28	Endothelial
Peak11	4.00443e-31	0.36	8.00887e-28	Endothelial
Plekho11	5.62745e-31	0.288	1.12549e-27	Endothelial
Cdc42ep1	1.09907e-30	0.234	2.19814e-27	Endothelial
Filip1l	1.52163e-30	0.36	3.04326e-27	Endothelial
Parvb	2.57317e-30	0.265	5.14634e-27	Endothelial
Serpinh11	1.43095e-29	0.45	2.8619e-26	Endothelial
Nr4a12	4.15039e-29	0.498	8.30078e-26	Endothelial
Pdia5	6.00388e-29	0.376	1.20078e-25	Endothelial
Lrrfip11	9.08647e-29	0.427	1.81729e-25	Endothelial
Fstl11	5.41188e-28	0.238	1.08238e-24	Endothelial
1941-09-01	6.01066e-28	0.411	1.20213e-24	Endothelial
Sost	1.08254e-27	0.147	2.16508e-24	Endothelial
Lats2	2.75427e-27	0.413	5.50855e-24	Endothelial
Ltbp11	3.65177e-27	0.212	7.30353e-24	Endothelial
Ifi471	5.82739e-27	0.279	1.16548e-23	Endothelial
Stat11	5.96178e-27	0.504	1.19236e-23	Endothelial
Cd274	6.46409e-27	0.33	1.29282e-23	Endothelial
Lyn1	1.14359e-26	0.317	2.28718e-23	Endothelial
Stard9	2.06443e-26	0.343	4.12886e-23	Endothelial
Ntn41	2.10081e-26	0.384	4.20163e-23	Endothelial
Hey21	3.52144e-26	0.315	7.04287e-23	Endothelial
Tril	8.17381e-26	0.222	1.63476e-22	Endothelial
Trib2	9.86844e-26	0.373	1.97369e-22	Endothelial
Lipa1	1.40491e-25	0.347	2.80982e-22	Endothelial
Lifr	2.52967e-25	0.432	5.05935e-22	Endothelial
Vim3	1.18982e-24	0.431	2.37963e-21	Endothelial
Bmp6	2.33403e-24	0.201	4.66806e-21	Endothelial
Parp14	2.68141e-24	0.459	5.36281e-21	Endothelial
Ifi44	3.7053e-23	0.144	7.4106e-20	Endothelial
Svil1	4.52115e-23	0.455	9.0423e-20	Endothelial
Emp11	5.15423e-23	0.322	1.03085e-19	Endothelial
Csrp11	5.52504e-23	0.536	1.10501e-19	Endothelial
Clca3a1	6.4907e-23	0.055	1.29814e-19	Endothelial
Stmn2	6.625e-23	0.187	1.325e-19	Endothelial
Grn1	3.91329e-22	0.553	7.82658e-19	Endothelial
Grasp	1.27005e-21	0.351	2.5401e-18	Endothelial
Ces2g	2.53158e-21	0.063	5.06317e-18	Endothelial
St8sia41	3.80503e-21	0.331	7.61005e-18	Endothelial
Nfkbia2	3.87019e-21	0.833	7.74038e-18	Endothelial
Pcp4l1	3.87814e-21	0.489	7.75628e-18	Endothelial
Unc5b	1.18577e-20	0.361	2.37153e-17	Endothelial
Gbp4	1.25221e-20	0.351	2.50442e-17	Endothelial
Cnn22	1.88688e-19	0.358	3.77375e-16	Endothelial
Fabp5	3.05188e-19	0.457	6.10377e-16	Endothelial
H2-Q62	3.31468e-18	0.444	6.62936e-15	Endothelial
Ifngr13	5.09594e-18	0.558	1.01919e-14	Endothelial
Epb41l22	7.1192e-18	0.484	1.42384e-14	Endothelial
Nedd91	7.62844e-18	0.382	1.52569e-14	Endothelial
Zfp362	9.47152e-18	0.652	1.8943e-14	Endothelial
Crip12	2.56329e-17	0.77	5.12658e-14	Endothelial
Slfn22	2.91887e-17	0.274	5.83773e-14	Endothelial
Ifi271	6.41744e-17	0.686	1.28349e-13	Endothelial
Tubb52	1.04102e-16	0.791	2.08205e-13	Endothelial
Ntf3	1.12505e-16	0.162	2.2501e-13	Endothelial
Limch1	5.12055e-16	0.447	1.02411e-12	Endothelial
Dusp12	7.46359e-16	0.801	1.49272e-12	Endothelial
F2r1	8.15981e-16	0.303	1.63196e-12	Endothelial
Ssu2	1.06079e-15	0.079	2.12158e-12	Endothelial
Ptp4a3	4.33248e-15	0.626	8.66496e-12	Endothelial
Car8	6.39532e-15	0.555	1.27906e-11	Endothelial
Angpt2	6.92442e-15	0.341	1.38488e-11	Endothelial
Sh3bgrl32	8.25612e-15	0.737	1.65122e-11	Endothelial
Cxcr41	1.39106e-14	0.193	2.78212e-11	Endothelial
Zfp36l22	1.58248e-14	0.692	3.16496e-11	Endothelial
Mxra71	2.49569e-14	0.379	4.99139e-11	Endothelial
Acer2	8.39849e-14	0.454	1.6797e-10	Endothelial
Gja4	1.51095e-13	0.376	3.0219e-10	Endothelial
Dok4	1.52773e-13	0.28	3.05546e-10	Endothelial
Junb3	1.62893e-13	0.84	3.25787e-10	Endothelial
Ier52	2.5133e-13	0.71	5.0266e-10	Endothelial
Ttc281	2.62535e-13	0.615	5.2507e-10	Endothelial
Cyba3	4.45354e-13	0.44	8.90708e-10	Endothelial
Pcdh12	1.55467e-12	0.291	3.10934e-09	Endothelial
Cald11	1.59014e-12	0.547	3.18028e-09	Endothelial
Fbxl7	1.81412e-12	0.395	3.62823e-09	Endothelial
Ccnd1	7.97448e-12	0.566	1.5949e-08	Endothelial
Cd91	5.02297e-11	0.522	1.00459e-07	Endothelial
Rnd1	1.39707e-10	0.308	2.79414e-07	Endothelial
S100a102	1.4336e-10	0.717	2.8672e-07	Endothelial
Tubb4b1	2.21723e-10	0.811	4.43447e-07	Endothelial
Bcr	3.56025e-10	0.604	7.1205e-07	Endothelial
Rtp4	9.36419e-10	0.39	1.87284e-06	Endothelial
Ccn11	5.33746e-09	0.373	1.06749e-05	Endothelial
Tiam1	2.10732e-07	0.364	0.000421464	Endothelial
Cdc42ep31	3.20512e-06	0.437	0.00641024	Endothelial
Hbegf	0.000122503	0.525	0.245006	Endothelial
Proser2	0.000268842	0.385	0.537685	Endothelial
Ppy	8.84038e-43	0.999	1.76808e-39	Gamma-cells
Pyy1	7.36802e-34	0.994	1.4736e-30	Gamma-cells
Ace21	2.12517e-23	0.512	4.25034e-20	Gamma-cells
Spp11	2.19214e-22	0.45	4.38427e-19	Gamma-cells
Arx1	3.6392e-20	0.358	7.27841e-17	Gamma-cells
Ttr1	1.35039e-13	0.944	2.70077e-10	Gamma-cells
Tspan8	9.53416e-13	0.536	1.90683e-09	Gamma-cells
Etv11	1.59126e-09	0.635	3.18253e-06	Gamma-cells
Scg52	1.47392e-07	0.798	0.000294783	Gamma-cells
Nap1l51	4.9671e-07	0.598	0.00099342	Gamma-cells
Tm4sf42	8.35541e-07	0.741	0.00167108	Gamma-cells
Gria21	1.7466e-06	0.527	0.00349319	Gamma-cells
Pappa21	2.81084e-06	0.592	0.00562167	Gamma-cells
Folr1	3.82797e-06	0.584	0.00765595	Gamma-cells
Cltrn2	7.81461e-05	0.794	0.156292	Gamma-cells
Dpp6	4.90116e-138	0.182	9.80232e-135	Delta_cells
Syt1	7.79035e-118	0.223	1.55807e-114	Delta_cells
Shisal2b	2.79005e-115	0.395	5.58009e-112	Delta_cells
Arg1	1.35184e-113	0.309	2.70367e-110	Delta_cells
Cacna2d2	4.59398e-109	0.151	9.18796e-106	Delta_cells
Sst	7.86488e-105	0.897	1.57298e-101	Delta_cells
Rbp41	1.35977e-104	0.596	2.71955e-101	Delta_cells
Pcdh15	7.34431e-104	0.261	1.46886e-100	Delta_cells
Stxbp5l	3.27204e-101	0.329	6.54408e-98	Delta_cells
Spock1	5.29158e-99	0.276	1.05832e-95	Delta_cells
Ptprz1	3.04446e-98	0.188	6.08892e-95	Delta_cells
Ly6h	1.36214e-97	0.212	2.72429e-94	Delta_cells
Lingo1	4.29842e-90	0.201	8.59684e-87	Delta_cells
Clu	1.27605e-89	0.596	2.5521e-86	Delta_cells
Chgb1	3.26968e-89	0.759	6.53935e-86	Delta_cells
Hhex	3.96494e-88	0.34	7.92988e-85	Delta_cells
Sez6l1	1.31864e-87	0.546	2.63729e-84	Delta_cells
Kcnd2	4.04532e-85	0.161	8.09065e-82	Delta_cells
Stk32a	2.97155e-84	0.563	5.9431e-81	Delta_cells
Frzb1	1.0573e-83	0.532	2.1146e-80	Delta_cells
Ocrl1	1.62987e-82	0.569	3.25974e-79	Delta_cells
Rab3b	2.08571e-82	0.56	4.17141e-79	Delta_cells
Ehf	2.74376e-82	0.394	5.48752e-79	Delta_cells
Tspan81	3.97567e-82	0.499	7.95133e-79	Delta_cells
Atp1b11	6.85605e-80	0.661	1.37121e-76	Delta_cells
Ghsr	2.49843e-79	0.052	4.99687e-76	Delta_cells
Rgs9	2.71747e-79	0.436	5.43494e-76	Delta_cells
Neurog3	3.9382e-79	0.29	7.87639e-76	Delta_cells
Cbarp	5.81786e-79	0.488	1.16357e-75	Delta_cells
Ncam2	1.60557e-78	0.169	3.21114e-75	Delta_cells
Bex22	2.12901e-78	0.693	4.25803e-75	Delta_cells
Hap11	1.38442e-76	0.704	2.76885e-73	Delta_cells
Scg21	1.03854e-73	0.839	2.07708e-70	Delta_cells
Tmem59l1	8.27505e-73	0.584	1.65501e-69	Delta_cells
Efnb3	1.11188e-72	0.343	2.22377e-69	Delta_cells
Prnp2	1.26983e-72	0.77	2.53965e-69	Delta_cells
Cpa2	2.39386e-71	0.251	4.78772e-68	Delta_cells
Caly	1.27602e-70	0.248	2.55204e-67	Delta_cells
Cplx22	3.73207e-69	0.695	7.46414e-66	Delta_cells
Ppp1r17	6.28614e-69	0.158	1.25723e-65	Delta_cells
Cadm12	3.06475e-67	0.372	6.1295e-64	Delta_cells
Cd164l2	3.82602e-67	0.276	7.65204e-64	Delta_cells
Nebl	3.70608e-66	0.38	7.41216e-63	Delta_cells
Ctsh2	8.44405e-66	0.317	1.68881e-62	Delta_cells
Gpm6a	1.36026e-65	0.213	2.72052e-62	Delta_cells
Nnat	3.17186e-65	0.348	6.34373e-62	Delta_cells
Cacna1h	2.32512e-64	0.272	4.65023e-61	Delta_cells
Dipk2a	5.58156e-64	0.458	1.11631e-60	Delta_cells
Slc4a4	8.56983e-64	0.243	1.71397e-60	Delta_cells
Sim1	8.99581e-64	0.237	1.79916e-60	Delta_cells
Tent5a1	3.71736e-63	0.571	7.43472e-60	Delta_cells
Tmed6	2.53418e-62	0.328	5.06837e-59	Delta_cells
Unc5c	5.33686e-62	0.294	1.06737e-58	Delta_cells
Fxyd61	5.56083e-62	0.623	1.11217e-58	Delta_cells
Bmp3	8.29435e-62	0.28	1.65887e-58	Delta_cells
Cabp7	5.57697e-60	0.39	1.11539e-56	Delta_cells
Pyy2	8.62418e-60	0.991	1.72484e-56	Delta_cells
Syndig1l	2.40408e-59	0.536	4.80815e-56	Delta_cells
Dscam	4.77766e-59	0.308	9.55532e-56	Delta_cells
Ambp	1.83235e-58	0.326	3.66469e-55	Delta_cells
Sftpd	2.05793e-58	0.214	4.11586e-55	Delta_cells
Enpp2	2.65007e-58	0.581	5.30013e-55	Delta_cells
Ramp11	4.50669e-58	0.431	9.01339e-55	Delta_cells
Ffar4	7.85977e-57	0.414	1.57195e-53	Delta_cells
Mest1	1.23184e-56	0.266	2.46369e-53	Delta_cells
Insm11	1.74199e-56	0.493	3.48399e-53	Delta_cells
Stmn3	1.83125e-56	0.552	3.66249e-53	Delta_cells
Olfm3	1.88772e-56	0.312	3.77545e-53	Delta_cells
Pcbd11	9.86031e-56	0.634	1.97206e-52	Delta_cells
Pdx11	3.80272e-55	0.485	7.60544e-52	Delta_cells
Kctd8	7.52184e-55	0.267	1.50437e-51	Delta_cells
Bambi	1.82054e-54	0.669	3.64108e-51	Delta_cells
Pde10a	1.99006e-54	0.599	3.98012e-51	Delta_cells
Spint21	2.39404e-54	0.686	4.78808e-51	Delta_cells
Rasgef1a	1.71904e-53	0.339	3.43808e-50	Delta_cells
Cpne4	2.96774e-52	0.299	5.93549e-49	Delta_cells
Smarca11	1.36078e-51	0.428	2.72155e-48	Delta_cells
Gpr179	4.07354e-51	0.284	8.14707e-48	Delta_cells
Ache	4.90665e-51	0.366	9.81331e-48	Delta_cells
Slitrk6	9.99408e-51	0.382	1.99882e-47	Delta_cells
Resp182	3.193e-50	0.851	6.38599e-47	Delta_cells
Calb11	3.85247e-50	0.438	7.70493e-47	Delta_cells
Basp12	7.71391e-50	0.451	1.54278e-46	Delta_cells
Trpm3	2.14989e-49	0.375	4.29979e-46	Delta_cells
Krt81	4.36915e-49	0.665	8.73831e-46	Delta_cells
Ndn2	1.41208e-48	0.546	2.82415e-45	Delta_cells
Cd24a1	2.2703e-48	0.492	4.54059e-45	Delta_cells
Nhs	6.08755e-48	0.395	1.21751e-44	Delta_cells
Fermt1	9.58626e-48	0.193	1.91725e-44	Delta_cells
Capsl	8.40815e-47	0.515	1.68163e-43	Delta_cells
Lrp8	1.9896e-46	0.33	3.97921e-43	Delta_cells
Fstl5	2.26351e-46	0.119	4.52702e-43	Delta_cells
Dgkb	2.83999e-46	0.358	5.67999e-43	Delta_cells
Nrg1	2.9369e-46	0.272	5.87379e-43	Delta_cells
Aplp11	4.77684e-46	0.688	9.55368e-43	Delta_cells
Arhgap36	1.72374e-45	0.181	3.44749e-42	Delta_cells
Hadh1	5.717e-45	0.64	1.1434e-41	Delta_cells
Acly1	8.65376e-45	0.803	1.73075e-41	Delta_cells
Alcam1	1.19754e-44	0.606	2.39507e-41	Delta_cells
Pla2g2f	3.06081e-44	0.546	6.12162e-41	Delta_cells
Prox11	3.33049e-44	0.58	6.66098e-41	Delta_cells
Mrln1	4.07699e-44	0.609	8.15398e-41	Delta_cells
Smim6	6.76084e-44	0.406	1.35217e-40	Delta_cells
Rph3al	4.94274e-43	0.574	9.88547e-40	Delta_cells
Oit1	1.1896e-42	0.184	2.37921e-39	Delta_cells
Foxa2	1.4637e-42	0.497	2.9274e-39	Delta_cells
Cntnap2	6.50854e-42	0.39	1.30171e-38	Delta_cells
Gpx32	6.53353e-42	0.654	1.30671e-38	Delta_cells
Ankrd34b	1.09284e-41	0.169	2.18568e-38	Delta_cells
Gm1673	1.64708e-41	0.544	3.29416e-38	Delta_cells
Etv12	2.82617e-41	0.608	5.65235e-38	Delta_cells
Podxl2	3.08757e-41	0.499	6.17515e-38	Delta_cells
Ntm	3.61999e-41	0.284	7.23998e-38	Delta_cells
Kcnip11	4.59622e-41	0.394	9.19243e-38	Delta_cells
Sdk21	1.34282e-40	0.573	2.68564e-37	Delta_cells
Fam183b2	1.77565e-40	0.682	3.5513e-37	Delta_cells
Fabp51	2.41231e-40	0.454	4.82461e-37	Delta_cells
Cd441	2.86069e-40	0.443	5.72138e-37	Delta_cells
Scn9a	3.93186e-40	0.482	7.86371e-37	Delta_cells
Sult1d1	4.41112e-40	0.399	8.82225e-37	Delta_cells
Car81	5.26865e-40	0.534	1.05373e-36	Delta_cells
Hopx1	1.18958e-39	0.5	2.37916e-36	Delta_cells
Ptn1	1.51445e-39	0.331	3.0289e-36	Delta_cells
Grem2	1.51669e-39	0.3	3.03339e-36	Delta_cells
Gm11837	2.09696e-39	0.461	4.19393e-36	Delta_cells
F5	2.28735e-38	0.213	4.57469e-35	Delta_cells
St8sia3	3.99307e-38	0.404	7.98614e-35	Delta_cells
Dbpht21	4.17579e-38	0.644	8.35158e-35	Delta_cells
Filip1	8.4291e-38	0.539	1.68582e-34	Delta_cells
Gap431	1.30745e-37	0.185	2.61489e-34	Delta_cells
Ppy1	1.55304e-37	0.997	3.10608e-34	Delta_cells
C1qa1	1.75659e-37	0.55	3.51318e-34	Delta_cells
Folr11	1.80526e-37	0.556	3.61052e-34	Delta_cells
Adamts181	4.1542e-37	0.364	8.3084e-34	Delta_cells
Serping11	6.45526e-37	0.547	1.29105e-33	Delta_cells
Rasgrf1	8.44966e-37	0.438	1.68993e-33	Delta_cells
Chchd101	8.85194e-37	0.664	1.77039e-33	Delta_cells
Chic11	1.13964e-36	0.721	2.27928e-33	Delta_cells
P2ry1	7.58892e-36	0.298	1.51778e-32	Delta_cells
Chka	1.36893e-35	0.77	2.73786e-32	Delta_cells
Rbms3	1.63653e-35	0.368	3.27306e-32	Delta_cells
Cdk141	3.4408e-35	0.49	6.88161e-32	Delta_cells
Efna5	1.13358e-34	0.398	2.26715e-31	Delta_cells
Hist1h2bc1	2.89576e-34	0.668	5.79153e-31	Delta_cells
Dnaja41	3.82682e-34	0.63	7.65364e-31	Delta_cells
Syp1	4.21691e-34	0.602	8.43383e-31	Delta_cells
A2ml11	8.82267e-34	0.427	1.76453e-30	Delta_cells
Castor21	9.27159e-34	0.633	1.85432e-30	Delta_cells
Grb14	1.06072e-33	0.568	2.12143e-30	Delta_cells
Cxxc41	1.06806e-33	0.602	2.13611e-30	Delta_cells
Arxes2	1.35504e-33	0.483	2.71007e-30	Delta_cells
Cltrn3	1.61054e-33	0.765	3.22109e-30	Delta_cells
Enho1	2.50409e-33	0.578	5.00818e-30	Delta_cells
Mlxipl1	2.50513e-33	0.623	5.01025e-30	Delta_cells
Mreg	2.88858e-33	0.384	5.77716e-30	Delta_cells
Adgrb3	3.81945e-33	0.392	7.6389e-30	Delta_cells
Rgs22	6.29068e-33	0.7	1.25814e-29	Delta_cells
Npnt	7.67918e-33	0.401	1.53584e-29	Delta_cells
Tmem132b	7.7312e-33	0.419	1.54624e-29	Delta_cells
Mageh11	3.43508e-32	0.699	6.87016e-29	Delta_cells
Fkbp21	1.6444e-31	0.754	3.28879e-28	Delta_cells
Pcp41	2.19388e-31	0.512	4.38775e-28	Delta_cells
Mir100hg	2.31178e-31	0.317	4.62356e-28	Delta_cells
Dsp	3.17683e-31	0.333	6.35366e-28	Delta_cells
Tceal3	3.40633e-31	0.495	6.81266e-28	Delta_cells
Egr12	4.78307e-31	0.811	9.56613e-28	Delta_cells
Iapp1	2.36043e-30	0.999	4.72087e-27	Delta_cells
Spock3	3.05646e-30	0.062	6.11291e-27	Delta_cells
Nudt4	4.09192e-30	0.668	8.18384e-27	Delta_cells
Cela1	5.27428e-30	0.26	1.05486e-26	Delta_cells
[truncated: 499 more rows]

## Sheet: 0_Beta_cells
gene	p_val	avg_log2FC	p_val_adj	cluster
Prlr	5.27032e-203	0.401	1.05406e-199	Beta_cells
Ero1lb	6.76023e-185	0.556	1.35205e-181	Beta_cells
G6pc2	1.52978e-183	0.419	3.05956e-180	Beta_cells
Glp1r	6.49203e-180	0.385	1.29841e-176	Beta_cells
Nkx6-1	9.33784e-179	0.412	1.86757e-175	Beta_cells
Iapp	2.00541e-176	0.998	4.01082e-173	Beta_cells
Ins1	6.84723e-165	0.999	1.36945e-161	Beta_cells
Ucn3	7.23282e-164	0.374	1.44656e-160	Beta_cells
Ppp1r1a	2.93911e-161	0.424	5.87823e-158	Beta_cells
Mlxipl	1.20603e-151	0.545	2.41205e-148	Beta_cells
Insrr	1.94484e-146	0.396	3.88969e-143	Beta_cells
Papss2	2.50237e-140	0.492	5.00475e-137	Beta_cells
Phactr1	8.59098e-140	0.503	1.7182e-136	Beta_cells
Pcsk1	2.12351e-139	0.422	4.24701e-136	Beta_cells
Bace2	2.01199e-138	0.451	4.02397e-135	Beta_cells
Spock2	1.43642e-132	0.531	2.87284e-129	Beta_cells
Slc2a2	1.32191e-131	0.511	2.64383e-128	Beta_cells
B830017H08Rik	1.61898e-130	0.416	3.23797e-127	Beta_cells
Pclo	3.59783e-129	0.523	7.19567e-126	Beta_cells
Car10	2.17093e-125	0.254	4.34186e-122	Beta_cells
Hyou1	1.16162e-122	0.622	2.32323e-119	Beta_cells
Gjd2	4.00843e-120	0.422	8.01686e-117	Beta_cells
Hadh	2.7685e-118	0.575	5.537e-115	Beta_cells
Enho	3.61907e-118	0.507	7.23813e-115	Beta_cells
Pde5a	3.99767e-117	0.477	7.99534e-114	Beta_cells
Ntrk2	9.84404e-117	0.374	1.96881e-113	Beta_cells
Ffar1	1.42191e-116	0.39	2.84383e-113	Beta_cells
Scg31	4.33283e-115	0.719	8.66566e-112	Beta_cells
Prss53	7.64316e-114	0.38	1.52863e-110	Beta_cells
Chic1	1.94566e-112	0.67	3.89132e-109	Beta_cells
Pdx1	1.2948e-109	0.41	2.58959e-106	Beta_cells
Syt131	8.45568e-109	0.647	1.69114e-105	Beta_cells
Mafa	1.18336e-106	0.417	2.36672e-103	Beta_cells
Fam151a	1.52402e-106	0.345	3.04803e-103	Beta_cells
Chga1	1.25662e-105	0.925	2.51323e-102	Beta_cells
Scg2	1.40158e-99	0.809	2.80315e-96	Beta_cells
Entpd3	6.20965e-99	0.308	1.24193e-95	Beta_cells
Rgs111	1.82915e-97	0.483	3.6583e-94	Beta_cells
Gpr45	8.37981e-97	0.377	1.67596e-93	Beta_cells
Hepacam2	1.17054e-94	0.552	2.34109e-91	Beta_cells
Gpr158	3.66112e-93	0.232	7.32224e-90	Beta_cells
Tmem215	1.05996e-92	0.252	2.11992e-89	Beta_cells
Slc4a7	1.09467e-92	0.568	2.18935e-89	Beta_cells
Atp2a2	8.64541e-92	0.741	1.72908e-88	Beta_cells
Trpm5	2.17113e-91	0.238	4.34225e-88	Beta_cells
Frzb	2.59965e-91	0.47	5.19931e-88	Beta_cells
Cntn1	5.56497e-91	0.296	1.11299e-87	Beta_cells
Gipr	1.17294e-90	0.369	2.34587e-87	Beta_cells
Sytl4	3.13638e-90	0.386	6.27276e-87	Beta_cells
C2cd4b1	4.57482e-89	0.568	9.14965e-86	Beta_cells
Atp2a3	1.79546e-88	0.606	3.59091e-85	Beta_cells
Sez6l	1.33074e-87	0.477	2.66147e-84	Beta_cells
Ociad21	2.98073e-86	0.587	5.96146e-83	Beta_cells
Sdk2	4.08566e-85	0.514	8.17133e-82	Beta_cells
Zdhhc2	2.50299e-84	0.592	5.00598e-81	Beta_cells
Syp	2.05197e-83	0.537	4.10395e-80	Beta_cells
Nell1	2.42503e-83	0.436	4.85006e-80	Beta_cells
Nipal1	1.46705e-82	0.381	2.93409e-79	Beta_cells
Defb1	2.9805e-81	0.428	5.96101e-78	Beta_cells
Manf	2.97164e-80	0.766	5.94328e-77	Beta_cells
Kcnip1	3.16817e-80	0.327	6.33635e-77	Beta_cells
Fkbp1b	1.16129e-79	0.42	2.32258e-76	Beta_cells
Fxyd6	1.24469e-79	0.563	2.48938e-76	Beta_cells
Acly	2.1241e-79	0.773	4.2482e-76	Beta_cells
Slc30a81	1.59033e-77	0.548	3.18066e-74	Beta_cells
Insm1	4.28722e-77	0.423	8.57443e-74	Beta_cells
Vstm2l	4.37989e-77	0.434	8.75978e-74	Beta_cells
Madd	6.67745e-77	0.525	1.33549e-73	Beta_cells
Cyfip21	1.0337e-76	0.617	2.06741e-73	Beta_cells
Ddc1	6.9147e-76	0.556	1.38294e-72	Beta_cells
Sdf2l1	9.50268e-76	0.618	1.90054e-72	Beta_cells
Vil1	1.03602e-75	0.326	2.07204e-72	Beta_cells
Gng12	6.49444e-75	0.653	1.29889e-71	Beta_cells
Syt41	3.05567e-74	0.546	6.11134e-71	Beta_cells
Sh3pxd2a	8.61824e-72	0.484	1.72365e-68	Beta_cells
Mdm1	1.51292e-71	0.554	3.02585e-68	Beta_cells
Serp11	3.11248e-70	0.708	6.22496e-67	Beta_cells
Prune21	8.64005e-70	0.462	1.72801e-66	Beta_cells
Sstr3	1.52967e-69	0.481	3.05934e-66	Beta_cells
Chgb	1.30333e-68	0.718	2.60666e-65	Beta_cells
Spcs3	1.48805e-68	0.637	2.9761e-65	Beta_cells
Rad51ap2	1.69627e-68	0.342	3.39255e-65	Beta_cells
Tmem163	1.40752e-67	0.47	2.81505e-64	Beta_cells
Wfs1	6.92961e-67	0.49	1.38592e-63	Beta_cells
Tes1	1.01717e-66	0.538	2.03433e-63	Beta_cells
Neurod11	1.09148e-66	0.523	2.18297e-63	Beta_cells
Ufm1	2.05371e-66	0.665	4.10741e-63	Beta_cells
Nucb21	2.10238e-65	0.574	4.20476e-62	Beta_cells
Fkbp11	8.52315e-65	0.561	1.70463e-61	Beta_cells
Scnn1b	2.51831e-64	0.344	5.03662e-61	Beta_cells
Vdr	3.7623e-64	0.492	7.52459e-61	Beta_cells
Mrln	4.54399e-63	0.557	9.08798e-60	Beta_cells
A530058N18Rik	3.28956e-62	0.492	6.57912e-59	Beta_cells
Pcp4	1.56842e-61	0.471	3.13683e-58	Beta_cells
Cxxc4	1.22424e-60	0.535	2.44848e-57	Beta_cells
Krt7	5.84718e-60	0.528	1.16944e-56	Beta_cells
Rnase41	2.28054e-59	0.595	4.56108e-56	Beta_cells
Fkbp2	1.02458e-58	0.718	2.04915e-55	Beta_cells
Sec11c	2.08151e-57	0.729	4.16303e-54	Beta_cells
Wnt41	1.56335e-55	0.536	3.12669e-52	Beta_cells
Il1r1	7.43632e-55	0.679	1.48726e-51	Beta_cells
Tmem65	6.22738e-54	0.591	1.24548e-50	Beta_cells
Tmod21	8.32587e-53	0.572	1.66517e-49	Beta_cells
Dapl1	4.0839e-52	0.42	8.16779e-49	Beta_cells
Lman1	8.63314e-52	0.742	1.72663e-48	Beta_cells
Hist1h2bc	8.80736e-51	0.614	1.76147e-47	Beta_cells
Trabd	1.15218e-50	0.625	2.30437e-47	Beta_cells
Hap1	4.72836e-50	0.66	9.45671e-47	Beta_cells
Mt11	4.24484e-49	0.679	8.48967e-46	Beta_cells
Nkx2-21	6.64772e-49	0.543	1.32954e-45	Beta_cells
Dnajb9	3.36474e-47	0.734	6.72948e-44	Beta_cells
Hook1	4.94244e-47	0.58	9.88488e-44	Beta_cells
Atf5	6.00465e-46	0.367	1.20093e-42	Beta_cells
Creg11	2.09633e-45	0.637	4.19265e-42	Beta_cells
Scgn1	5.00897e-44	0.591	1.00179e-40	Beta_cells
Chchd10	7.40262e-44	0.614	1.48052e-40	Beta_cells
Atp1b1	4.85764e-43	0.616	9.71528e-40	Beta_cells
4833439L19Rik	4.11473e-42	0.654	8.22947e-39	Beta_cells
Sphkap1	4.19044e-42	0.595	8.38087e-39	Beta_cells
Mt21	4.6869e-39	0.56	9.3738e-36	Beta_cells
Krt181	8.61417e-39	0.624	1.72283e-35	Beta_cells
Tm4sf41	8.49962e-38	0.664	1.69992e-34	Beta_cells
Bex21	1.31677e-37	0.646	2.63354e-34	Beta_cells
Pdia61	2.09274e-37	0.788	4.18548e-34	Beta_cells
Glul	1.76924e-35	0.648	3.53848e-32	Beta_cells
Cplx21	6.80931e-35	0.652	1.36186e-31	Beta_cells
Snhg111	1.76518e-32	0.477	3.53035e-29	Beta_cells
Prnp1	1.72005e-30	0.738	3.4401e-27	Beta_cells
Cpe1	2.41743e-28	0.717	4.83485e-25	Beta_cells
Fam183b1	2.77259e-27	0.636	5.54517e-24	Beta_cells
Xbp1	5.96279e-25	0.675	1.19256e-21	Beta_cells
Pdyn	5.03224e-22	0.329	1.00645e-18	Beta_cells
Pcsk1n1	9.54562e-16	0.804	1.90912e-12	Beta_cells
Cltrn1	7.0381e-13	0.73	1.40762e-09	Beta_cells
Scg51	1.26926e-11	0.734	2.53852e-08	Beta_cells
Resp181	1.61103e-09	0.83	3.22206e-06	Beta_cells
Nupr11	1.48756e-08	0.5	2.97512e-05	Beta_cells

## Sheet: 1_Alpha_Cells
gene	p_val	avg_log2FC	p_val_adj	cluster
Ttr	7.65168e-135	0.94	1.53034e-131	Alpha_cells
Gcg	6.13078e-134	0.999	1.22616e-130	Alpha_cells
Hhatl	6.6556e-134	0.203	1.33112e-130	Alpha_cells
Wnk3	2.41014e-131	0.277	4.82029e-128	Alpha_cells
Slc7a2	7.36742e-124	0.582	1.47348e-120	Alpha_cells
Edn3	8.2704e-124	0.221	1.65408e-120	Alpha_cells
Mafb	1.5887e-123	0.392	3.17741e-120	Alpha_cells
Irx1	6.202e-123	0.249	1.2404e-119	Alpha_cells
Tmsb15b2	9.43175e-123	0.61	1.88635e-119	Alpha_cells
Pappa2	4.25297e-120	0.534	8.50594e-117	Alpha_cells
Arx	4.91055e-120	0.295	9.8211e-117	Alpha_cells
Pou6f2	6.61261e-118	0.187	1.32252e-114	Alpha_cells
Cryba2	2.26195e-117	0.469	4.5239e-114	Alpha_cells
Gria2	2.71885e-116	0.461	5.4377e-113	Alpha_cells
Pdk4	8.27105e-114	0.223	1.65421e-110	Alpha_cells
Sfrp5	8.4635e-114	0.407	1.6927e-110	Alpha_cells
Dbpht2	4.17962e-113	0.624	8.35924e-110	Alpha_cells
Cpe	8.3907e-111	0.747	1.67814e-107	Alpha_cells
C8b	7.81551e-110	0.461	1.5631e-106	Alpha_cells
Irx2	8.66149e-110	0.331	1.7323e-106	Alpha_cells
Gpx3	2.82859e-109	0.634	5.65718e-106	Alpha_cells
Pcsk1n	7.72708e-108	0.823	1.54542e-104	Alpha_cells
Ndst4	1.51332e-107	0.327	3.02665e-104	Alpha_cells
Lpl	2.80086e-106	0.485	5.60172e-103	Alpha_cells
Ptprd	2.01723e-105	0.391	4.03446e-102	Alpha_cells
Tmsb15b1	5.10336e-105	0.426	1.02067e-101	Alpha_cells
Map3k15	6.55586e-104	0.558	1.31117e-100	Alpha_cells
Castor2	4.21103e-103	0.61	8.42206e-100	Alpha_cells
Dpp10	1.26558e-102	0.271	2.53117e-99	Alpha_cells
Sphkap	2.30025e-101	0.627	4.6005e-98	Alpha_cells
Aplp1	5.04705e-100	0.671	1.00941e-96	Alpha_cells
Rhou	5.35948e-100	0.301	1.0719e-96	Alpha_cells
Avpr1b	6.55803e-100	0.187	1.31161e-96	Alpha_cells
Kcnk3	1.15013e-99	0.464	2.30026e-96	Alpha_cells
Slc30a8	5.02584e-96	0.594	1.00517e-92	Alpha_cells
Scg5	2.12992e-95	0.761	4.25984e-92	Alpha_cells
Oxtr	2.93389e-95	0.276	5.86777e-92	Alpha_cells
Hist3h2ba	7.54517e-95	0.364	1.50903e-91	Alpha_cells
Etv1	1.10136e-94	0.585	2.20273e-91	Alpha_cells
Adamts18	5.90973e-94	0.323	1.18195e-90	Alpha_cells
Rab3c	7.26231e-94	0.283	1.45246e-90	Alpha_cells
Gria3	1.37261e-92	0.369	2.74522e-89	Alpha_cells
Galnt13	5.53178e-92	0.29	1.10636e-88	Alpha_cells
Higd1a	9.18523e-91	0.49	1.83705e-87	Alpha_cells
Cpq	3.40952e-90	0.661	6.81904e-87	Alpha_cells
Slc7a8	7.70987e-89	0.479	1.54197e-85	Alpha_cells
Wnt4	1.10931e-88	0.571	2.21862e-85	Alpha_cells
Spint2	2.21852e-88	0.671	4.43704e-85	Alpha_cells
Hapln1	1.22393e-87	0.317	2.44786e-84	Alpha_cells
Resp18	3.40727e-84	0.844	6.81454e-81	Alpha_cells
Nap1l5	1.78228e-83	0.544	3.56456e-80	Alpha_cells
Eef1a2	1.50563e-82	0.317	3.01126e-79	Alpha_cells
Gnai1	2.57765e-82	0.435	5.15531e-79	Alpha_cells
Ace2	4.02587e-82	0.462	8.05175e-79	Alpha_cells
Alcam	1.47079e-81	0.586	2.94159e-78	Alpha_cells
Aard	9.96781e-81	0.433	1.99356e-77	Alpha_cells
Ctxn2	2.09241e-79	0.276	4.18482e-76	Alpha_cells
Cltrn	9.00369e-78	0.756	1.80074e-74	Alpha_cells
Smarca1	3.18739e-75	0.406	6.37478e-72	Alpha_cells
Mamld1	4.83161e-75	0.283	9.66322e-72	Alpha_cells
Gm45159	7.69335e-75	0.358	1.53867e-71	Alpha_cells
Slc38a4	6.96118e-74	0.46	1.39224e-70	Alpha_cells
Gc	9.70994e-74	0.48	1.94199e-70	Alpha_cells
Ccnd2	5.05642e-70	0.806	1.01128e-66	Alpha_cells
Cst3	5.79648e-70	0.924	1.1593e-66	Alpha_cells
Rbp4	1.37689e-68	0.577	2.75378e-65	Alpha_cells
Ddc	2.67173e-68	0.59	5.34346e-65	Alpha_cells
Samd5	3.47509e-67	0.197	6.95018e-64	Alpha_cells
Gpr119	4.04166e-66	0.297	8.08331e-63	Alpha_cells
Vwde	9.8564e-66	0.255	1.97128e-62	Alpha_cells
Arhgap6	7.31242e-65	0.373	1.46248e-61	Alpha_cells
Tmed3	4.23313e-64	0.781	8.46626e-61	Alpha_cells
Pak3	2.63888e-61	0.508	5.27777e-58	Alpha_cells
Hsph1	6.3013e-61	0.737	1.26026e-57	Alpha_cells
Irs2	4.36234e-59	0.559	8.72469e-56	Alpha_cells
Ocrl	1.12488e-58	0.549	2.24976e-55	Alpha_cells
Grb10	2.85751e-57	0.45	5.71502e-54	Alpha_cells
Rnf138rt1	3.07527e-57	0.52	6.15054e-54	Alpha_cells
Npas4	6.51383e-56	0.279	1.30277e-52	Alpha_cells
H2-Q2	2.26383e-55	0.522	4.52766e-52	Alpha_cells
Agt	3.87009e-55	0.336	7.74019e-52	Alpha_cells
Fam183b	3.97456e-55	0.671	7.94913e-52	Alpha_cells
Tmod2	6.66834e-55	0.617	1.33367e-51	Alpha_cells
Calb1	1.13348e-54	0.415	2.26696e-51	Alpha_cells
Ociad2	1.64937e-54	0.626	3.29874e-51	Alpha_cells
Pyy	2.02464e-54	0.99	4.04927e-51	Alpha_cells
Tm4sf4	6.8874e-54	0.699	1.37748e-50	Alpha_cells
Scgn	1.51372e-52	0.632	3.02743e-49	Alpha_cells
Dnajb1	1.66764e-52	0.845	3.33527e-49	Alpha_cells
Pde1c	2.48463e-52	0.374	4.96926e-49	Alpha_cells
Prox1	2.87854e-52	0.559	5.75708e-49	Alpha_cells
Dock11	4.42043e-52	0.4	8.84085e-49	Alpha_cells
Krt8	7.55165e-52	0.651	1.51033e-48	Alpha_cells
Basp1	1.12684e-50	0.434	2.25368e-47	Alpha_cells
Ubr4	2.43585e-50	0.743	4.8717e-47	Alpha_cells
Spp1	2.9047e-50	0.417	5.8094e-47	Alpha_cells
Mfap2	3.71135e-50	0.285	7.42271e-47	Alpha_cells
Fev	9.91812e-50	0.36	1.98362e-46	Alpha_cells
Lrpprc	1.05451e-48	0.49	2.10901e-45	Alpha_cells
Atf3	1.33143e-48	0.502	2.66285e-45	Alpha_cells
Ndn	1.65028e-48	0.525	3.30057e-45	Alpha_cells
Cadm1	3.93084e-48	0.359	7.86167e-45	Alpha_cells
Serpina10	2.39099e-47	0.564	4.78198e-44	Alpha_cells
Neurod1	4.71967e-46	0.573	9.43935e-43	Alpha_cells
1700023F06Rik	5.32326e-45	0.609	1.06465e-41	Alpha_cells
Gadd45b	7.05279e-44	0.55	1.41056e-40	Alpha_cells
Spc25	4.7592e-43	0.481	9.51841e-40	Alpha_cells
Hist1h1e	5.43916e-43	0.571	1.08783e-39	Alpha_cells
Rgs4	7.31709e-43	0.464	1.46342e-39	Alpha_cells
A2ml1	1.21813e-42	0.408	2.43626e-39	Alpha_cells
Trp53inp1	1.57433e-42	0.546	3.14867e-39	Alpha_cells
Nfil3	2.10948e-41	0.459	4.21896e-38	Alpha_cells
Hspa4l	1.73997e-40	0.651	3.47994e-37	Alpha_cells
Pcbd1	3.71753e-40	0.623	7.43506e-37	Alpha_cells
Nkx2-2	4.14018e-40	0.573	8.28037e-37	Alpha_cells
Nefm	8.44549e-40	0.373	1.6891e-36	Alpha_cells
Mageh1	8.16499e-37	0.689	1.633e-33	Alpha_cells
Prune2	5.2907e-36	0.513	1.05814e-32	Alpha_cells
Tmem59l	2.21727e-34	0.578	4.43454e-31	Alpha_cells
Btbd8	1.32146e-33	0.424	2.64292e-30	Alpha_cells
Tiparp	9.74723e-32	0.624	1.94945e-28	Alpha_cells
Egr1	2.99883e-30	0.802	5.99765e-27	Alpha_cells
Chga	4.84561e-30	0.934	9.69122e-27	Alpha_cells
Krt18	6.20722e-30	0.656	1.24144e-26	Alpha_cells
Ang	1.01413e-29	0.562	2.02827e-26	Alpha_cells
Dnaja4	3.64395e-28	0.617	7.28791e-25	Alpha_cells
Syt4	5.68687e-25	0.592	1.13737e-21	Alpha_cells
Cplx2	1.05613e-24	0.685	2.11226e-21	Alpha_cells
Gadd45g	6.09074e-23	0.675	1.21815e-19	Alpha_cells
Bex2	4.86486e-22	0.68	9.72972e-19	Alpha_cells
C2cd4b	2.31646e-21	0.617	4.63291e-18	Alpha_cells
Snhg11	3.35489e-19	0.501	6.70978e-16	Alpha_cells
Slc38a5	3.36575e-19	0.303	6.7315e-16	Alpha_cells
Syt13	2.39588e-17	0.686	4.79177e-14	Alpha_cells
Scg3	3.59894e-16	0.748	7.19787e-13	Alpha_cells
Dusp1	1.71372e-15	0.778	3.42745e-12	Alpha_cells

## Sheet: 2_5_Endothelial
gene	p_val	avg_log2FC	p_val_adj	cluster
Plvap	1.24534e-193	0.272	2.49068e-190	Endothelial
Kdr	8.95782e-185	0.265	1.79156e-181	Endothelial
Emcn	2.53829e-184	0.334	5.07658e-181	Endothelial
Ly6c1	6.58506e-177	0.35	1.31701e-173	Endothelial
Egfl7	2.23792e-175	0.313	4.47585e-172	Endothelial
Ly6a	5.06698e-175	0.354	1.0134e-171	Endothelial
Mgll	5.61065e-173	0.252	1.12213e-169	Endothelial
Flt1	4.96743e-172	0.317	9.93486e-169	Endothelial
Clec14a	7.29649e-166	0.233	1.4593e-162	Endothelial
Nrp11	9.217e-164	0.342	1.8434e-160	Endothelial
Esm1	7.70577e-161	0.259	1.54115e-157	Endothelial
Chrm2	4.48216e-160	0.064	8.96432e-157	Endothelial
Plpp3	7.69237e-160	0.389	1.53847e-156	Endothelial
Fgd5	6.2294e-159	0.15	1.24588e-155	Endothelial
Ramp21	1.1598e-158	0.359	2.3196e-155	Endothelial
Plpp1	2.57011e-157	0.308	5.14021e-154	Endothelial
Rgcc	1.437e-155	0.358	2.87401e-152	Endothelial
Fabp4	2.4208e-154	0.376	4.8416e-151	Endothelial
Cdh5	3.12408e-154	0.291	6.24817e-151	Endothelial
Hspg21	3.70579e-153	0.204	7.41158e-150	Endothelial
Cd300lg	2.06928e-152	0.247	4.13857e-149	Endothelial
Eng	1.59291e-150	0.314	3.18582e-147	Endothelial
Cd34	8.4102e-150	0.228	1.68204e-146	Endothelial
Igfbp71	8.96876e-150	0.833	1.79375e-146	Endothelial
Anxa3	5.19303e-148	0.239	1.03861e-144	Endothelial
Slc43a31	3.706e-147	0.234	7.412e-144	Endothelial
Ushbp1	1.93701e-146	0.256	3.87402e-143	Endothelial
Ehd4	5.58175e-146	0.442	1.11635e-142	Endothelial
S1pr1	1.14831e-145	0.242	2.29663e-142	Endothelial
Ctla2a1	1.64936e-145	0.396	3.29871e-142	Endothelial
Calcrl	4.63319e-145	0.274	9.26638e-142	Endothelial
Timp31	5.54422e-145	0.345	1.10884e-141	Endothelial
Srgn2	4.64525e-144	0.37	9.29049e-141	Endothelial
Slc9a3r2	5.78659e-144	0.434	1.15732e-140	Endothelial
Myct1	8.98563e-144	0.18	1.79713e-140	Endothelial
Plscr2	1.80218e-143	0.246	3.60436e-140	Endothelial
Adgrf5	1.60259e-142	0.335	3.20518e-139	Endothelial
Hecw2	5.49008e-142	0.196	1.09802e-138	Endothelial
Igfbp3	5.53052e-140	0.336	1.1061e-136	Endothelial
Col13a1	1.96284e-139	0.33	3.92568e-136	Endothelial
Tek	2.89203e-139	0.139	5.78407e-136	Endothelial
Rbp7	4.36381e-139	0.25	8.72763e-136	Endothelial
Icam2	1.33678e-137	0.126	2.67356e-134	Endothelial
Slfn5	4.22839e-137	0.327	8.45678e-134	Endothelial
Nfib1	5.5845e-137	0.285	1.1169e-133	Endothelial
Clec1a	1.025e-136	0.178	2.05e-133	Endothelial
Tm4sf1	7.20055e-136	0.394	1.44011e-132	Endothelial
Esam	1.88467e-135	0.395	3.76934e-132	Endothelial
Tnfsf10	5.92206e-134	0.348	1.18441e-130	Endothelial
Sema7a	2.32745e-133	0.16	4.6549e-130	Endothelial
Sox18	2.59372e-132	0.167	5.18743e-129	Endothelial
Ly6e2	9.60594e-132	0.837	1.92119e-128	Endothelial
Id31	3.36869e-131	0.423	6.73739e-128	Endothelial
Epas1	1.05949e-129	0.363	2.11898e-126	Endothelial
Pecam1	1.16493e-129	0.265	2.32985e-126	Endothelial
Acvrl1	3.10692e-128	0.43	6.21384e-125	Endothelial
Exoc3l2	6.21622e-128	0.203	1.24324e-124	Endothelial
Adgrl4	2.45275e-127	0.258	4.90549e-124	Endothelial
Mmrn2	2.99527e-127	0.312	5.99055e-124	Endothelial
Gpihbp1	1.09151e-125	0.178	2.18301e-122	Endothelial
Arap3	1.53701e-125	0.135	3.07403e-122	Endothelial
Podxl	8.53723e-125	0.238	1.70745e-121	Endothelial
Ifitm21	1.02278e-124	0.63	2.04556e-121	Endothelial
Ptprb	1.36291e-124	0.311	2.72582e-121	Endothelial
Arhgap311	1.9939e-124	0.34	3.9878e-121	Endothelial
Pcdh17	3.5353e-124	0.147	7.0706e-121	Endothelial
Rasgrp3	1.6985e-122	0.327	3.397e-119	Endothelial
Cyyr1	2.50865e-122	0.203	5.0173e-119	Endothelial
Ace	1.23452e-121	0.271	2.46903e-118	Endothelial
Id1	1.94399e-120	0.346	3.88797e-117	Endothelial
Dysf	1.12445e-119	0.158	2.2489e-116	Endothelial
Lims2	5.53323e-118	0.188	1.10665e-114	Endothelial
Tmem204	3.04667e-116	0.357	6.09333e-113	Endothelial
Ecscr	3.13475e-116	0.243	6.2695e-113	Endothelial
Rbms11	3.41861e-116	0.488	6.83722e-113	Endothelial
Col4a11	1.48863e-115	0.42	2.97727e-112	Endothelial
Ednrb	2.88106e-115	0.389	5.76212e-112	Endothelial
Cd93	3.10778e-115	0.336	6.21557e-112	Endothelial
Ctla2b	2.69492e-114	0.075	5.38983e-111	Endothelial
Ltbp41	5.30202e-114	0.319	1.0604e-110	Endothelial
Bmpr2	3.79061e-113	0.559	7.58122e-110	Endothelial
Cav2	9.0706e-113	0.271	1.81412e-109	Endothelial
Cavin31	1.94466e-112	0.306	3.88932e-109	Endothelial
Ifitm31	4.66416e-112	0.432	9.32833e-109	Endothelial
Tcim	1.34046e-111	0.324	2.68093e-108	Endothelial
B2m3	5.95538e-111	0.825	1.19108e-107	Endothelial
AU021092	2.11965e-109	0.056	4.23929e-106	Endothelial
Prex2	2.72344e-109	0.256	5.44688e-106	Endothelial
Tbxa2r	2.89314e-109	0.158	5.78629e-106	Endothelial
Sparc1	1.15649e-108	0.362	2.31298e-105	Endothelial
Dlc1	7.21278e-108	0.309	1.44256e-104	Endothelial
Serinc31	1.40927e-104	0.791	2.81853e-101	Endothelial
Tie1	1.50285e-104	0.241	3.00569e-101	Endothelial
Sox17	1.65989e-104	0.025	3.31978e-101	Endothelial
Anxa21	2.31199e-103	0.327	4.62398e-100	Endothelial
AW1120102	6.16497e-103	0.452	1.23299e-99	Endothelial
Shank3	9.84203e-103	0.288	1.96841e-99	Endothelial
Erg	2.49887e-102	0.066	4.99774e-99	Endothelial
Wwc2	3.52545e-102	0.348	7.0509e-99	Endothelial
Rflnb	4.27864e-102	0.447	8.55728e-99	Endothelial
Robo4	6.1519e-102	0.165	1.23038e-98	Endothelial
Itga1	8.73739e-102	0.275	1.74748e-98	Endothelial
Efnb2	1.29835e-101	0.283	2.59671e-98	Endothelial
Ramp3	3.54817e-101	0.287	7.09634e-98	Endothelial
Mfge8	3.56559e-101	0.375	7.13118e-98	Endothelial
Ptprg	1.7228e-100	0.475	3.4456e-97	Endothelial
Vamp5	5.58e-100	0.375	1.116e-96	Endothelial
Bst22	5.68522e-99	0.519	1.13704e-95	Endothelial
Btnl9	7.34478e-99	0.223	1.46896e-95	Endothelial
Dhrs3	9.34394e-99	0.159	1.86879e-95	Endothelial
Afap1l1	1.34899e-98	0.243	2.69797e-95	Endothelial
Tns1	1.44263e-98	0.331	2.88526e-95	Endothelial
Msn2	5.69873e-98	0.345	1.13975e-94	Endothelial
Clic4	6.447e-98	0.629	1.2894e-94	Endothelial
Clec2d	4.33343e-97	0.325	8.66686e-94	Endothelial
Aldh21	2.21916e-95	0.629	4.43832e-92	Endothelial
Gimap61	4.26547e-95	0.395	8.53094e-92	Endothelial
Rasip1	2.83003e-94	0.202	5.66005e-91	Endothelial
Osmr	8.39241e-94	0.14	1.67848e-90	Endothelial
Ces2e	1.4919e-93	0.079	2.9838e-90	Endothelial
Sptbn11	1.50004e-93	0.871	3.00008e-90	Endothelial
Plcb1	1.6127e-92	0.52	3.22539e-89	Endothelial
Mef2c1	3.25088e-92	0.549	6.50176e-89	Endothelial
Crip21	5.80523e-92	0.436	1.16105e-88	Endothelial
Flt4	7.34912e-92	0.199	1.46982e-88	Endothelial
Kctd12b	1.89731e-91	0.546	3.79462e-88	Endothelial
Pltp1	5.84856e-91	0.249	1.16971e-87	Endothelial
Dchs1	6.87104e-91	0.141	1.37421e-87	Endothelial
Thbs1	7.76015e-91	0.271	1.55203e-87	Endothelial
Col4a21	1.21493e-90	0.243	2.42986e-87	Endothelial
Bvht	1.70152e-90	0.277	3.40303e-87	Endothelial
Plxnd1	2.75831e-90	0.259	5.51662e-87	Endothelial
Lama4	4.34764e-90	0.089	8.69528e-87	Endothelial
Lrrc8c	4.95506e-90	0.254	9.91011e-87	Endothelial
Ets11	2.9095e-89	0.38	5.81899e-86	Endothelial
Wwtr11	2.06517e-88	0.277	4.13033e-85	Endothelial
Palmd	9.46438e-88	0.326	1.89288e-84	Endothelial
Fzd4	1.06169e-87	0.365	2.12338e-84	Endothelial
Hip1	3.54962e-87	0.383	7.09923e-84	Endothelial
Sgk1	1.0179e-86	0.345	2.0358e-83	Endothelial
Klf41	1.01524e-85	0.57	2.03048e-82	Endothelial
Heg1	1.38105e-85	0.52	2.76211e-82	Endothelial
S100a161	3.72935e-85	0.394	7.4587e-82	Endothelial
Car4	8.85321e-85	0.073	1.77064e-81	Endothelial
Piezo2	1.09244e-84	0.27	2.18489e-81	Endothelial
Mfng1	1.2759e-83	0.248	2.55181e-80	Endothelial
Cd24a	1.07064e-82	0.463	2.14127e-79	Endothelial
Rdx	1.21132e-82	0.81	2.42265e-79	Endothelial
Elk3	1.7063e-82	0.476	3.4126e-79	Endothelial
Nid2	2.63139e-82	0.173	5.26279e-79	Endothelial
Ahr	4.40324e-82	0.343	8.80648e-79	Endothelial
9930111J21Rik22	1.56274e-81	0.274	3.12549e-78	Endothelial
Crim1	4.81058e-81	0.321	9.62116e-78	Endothelial
Emp21	5.95021e-81	0.252	1.19004e-77	Endothelial
Adgrl2	1.73026e-80	0.361	3.46053e-77	Endothelial
Tspan41	6.55512e-80	0.346	1.31102e-76	Endothelial
Lama3	6.56774e-80	0.295	1.31355e-76	Endothelial
Ahnak2	1.0005e-79	0.4	2.00099e-76	Endothelial
Gimap41	1.10732e-79	0.342	2.21464e-76	Endothelial
Mcc	4.35813e-79	0.478	8.71626e-76	Endothelial
Efna1	4.69185e-79	0.284	9.38371e-76	Endothelial
Dram1	5.21651e-79	0.163	1.0433e-75	Endothelial
Zfp36l13	5.65835e-79	0.337	1.13167e-75	Endothelial
Entpd1	6.50537e-79	0.292	1.30107e-75	Endothelial
Slc44a2	8.62644e-79	0.386	1.72529e-75	Endothelial
Jam3	2.97247e-78	0.47	5.94494e-75	Endothelial
Tmem255b	4.96228e-78	0.062	9.92457e-75	Endothelial
Chst15	5.88997e-78	0.289	1.17799e-74	Endothelial
Arhgap29	6.1884e-78	0.472	1.23768e-74	Endothelial
Dock4	6.33996e-78	0.299	1.26799e-74	Endothelial
Ldb21	1.56174e-77	0.181	3.12348e-74	Endothelial
Snrk	1.64457e-77	0.613	3.28913e-74	Endothelial
B4galt4	5.46038e-77	0.303	1.09208e-73	Endothelial
Lrrc8a	6.62027e-77	0.45	1.32405e-73	Endothelial
Sema3f	1.27305e-76	0.306	2.5461e-73	Endothelial
Rapgef3	1.38003e-76	0.38	2.76007e-73	Endothelial
Lamc11	1.57537e-76	0.42	3.15074e-73	Endothelial
Cavin2	2.2169e-76	0.153	4.4338e-73	Endothelial
Nid11	2.41545e-76	0.463	4.83091e-73	Endothelial
Rapgef5	2.82482e-76	0.394	5.64964e-73	Endothelial
Ldha3	3.45543e-76	0.337	6.91086e-73	Endothelial
Clic5	5.69039e-76	0.375	1.13808e-72	Endothelial
Tcf4	1.0818e-75	0.754	2.1636e-72	Endothelial
Gas61	1.20201e-75	0.305	2.40402e-72	Endothelial
Cav1	2.21801e-75	0.308	4.43602e-72	Endothelial
Arap21	4.15427e-75	0.309	8.30853e-72	Endothelial
Syn3	4.93973e-75	0.326	9.87947e-72	Endothelial
Crispld1	8.19562e-75	0.106	1.63912e-71	Endothelial
Sntb2	1.07243e-74	0.448	2.14486e-71	Endothelial
Gata2	1.45319e-74	0.009	2.90639e-71	Endothelial
Nes	1.7136e-74	0.116	3.4272e-71	Endothelial
Col15a11	3.32409e-74	0.206	6.64818e-71	Endothelial
Endod1	3.38023e-74	0.462	6.76046e-71	Endothelial
Smad6	3.45858e-74	0.187	6.91715e-71	Endothelial
Cmtm8	1.05176e-73	0.311	2.10351e-70	Endothelial
Xdh	1.63019e-73	0.213	3.26038e-70	Endothelial
Dusp3	2.04233e-73	0.628	4.08465e-70	Endothelial
BC0285281	2.58136e-73	0.375	5.16272e-70	Endothelial
Jam2	2.81631e-73	0.45	5.63262e-70	Endothelial
Alpl	2.93622e-73	0.237	5.87243e-70	Endothelial
Notch1	4.8105e-73	0.481	9.62101e-70	Endothelial
Bnip2	8.22209e-73	0.503	1.64442e-69	Endothelial
Scarb1	1.2765e-72	0.391	2.553e-69	Endothelial
Arhgef15	2.56287e-72	0.286	5.12574e-69	Endothelial
Itga6	3.13279e-72	0.4	6.26558e-69	Endothelial
Lepr	6.81374e-72	0.148	1.36275e-68	Endothelial
Tmem88	7.97946e-72	0.265	1.59589e-68	Endothelial
Sema3g	1.16208e-71	0.232	2.32416e-68	Endothelial
Thrsp	1.70477e-71	0.212	3.40954e-68	Endothelial
Ddah21	2.01464e-71	0.313	4.02928e-68	Endothelial
Hspb11	6.74811e-71	0.621	1.34962e-67	Endothelial
Fas	1.02307e-70	0.217	2.04613e-67	Endothelial
Mndal1	1.27281e-70	0.382	2.54562e-67	Endothelial
Gpr146	1.31703e-70	0.395	2.63406e-67	Endothelial
Jag2	4.91077e-70	0.293	9.82153e-67	Endothelial
Meox1	9.55495e-70	0.431	1.91099e-66	Endothelial
Gja1	1.06681e-69	0.252	2.13362e-66	Endothelial
Cldn15	1.13034e-68	0.077	2.26068e-65	Endothelial
Fcgrt1	1.40678e-68	0.283	2.81356e-65	Endothelial
Pdgfb	1.80931e-68	0.266	3.61862e-65	Endothelial
Itprip	2.31107e-68	0.268	4.62213e-65	Endothelial
Cdc14a	1.01579e-67	0.373	2.03159e-64	Endothelial
Lgals9	1.06354e-67	0.334	2.12708e-64	Endothelial
Adcy4	1.51287e-67	0.279	3.02573e-64	Endothelial
Ackr3	1.6993e-67	0.128	3.39859e-64	Endothelial
Phactr2	1.71072e-67	0.415	3.42145e-64	Endothelial
Plk2	6.38412e-67	0.41	1.27682e-63	Endothelial
Dock1	1.22876e-66	0.372	2.45751e-63	Endothelial
Gimap81	1.8704e-66	0.246	3.7408e-63	Endothelial
Rai14	2.41925e-66	0.155	4.8385e-63	Endothelial
Mcam	4.42791e-66	0.213	8.85582e-63	Endothelial
Prkch1	7.95959e-66	0.267	1.59192e-62	Endothelial
Csrp21	3.16849e-65	0.364	6.33697e-62	Endothelial
Smpdl3a	4.3629e-65	0.509	8.72581e-62	Endothelial
Tgfb12	8.09602e-65	0.32	1.6192e-61	Endothelial
Ppic1	1.29212e-64	0.348	2.58424e-61	Endothelial
Actb2	4.3626e-64	0.978	8.72519e-61	Endothelial
Lmo21	7.35125e-64	0.232	1.47025e-60	Endothelial
Nkx2-31	1.1378e-63	0.37	2.27559e-60	Endothelial
Klf21	1.54954e-63	0.587	3.09907e-60	Endothelial
Ebf11	1.7527e-63	0.327	3.5054e-60	Endothelial
Bdkrb2	2.92395e-63	0.102	5.84791e-60	Endothelial
4931406P16Rik	4.95829e-63	0.454	9.91658e-60	Endothelial
Pakap.1	6.81369e-63	0.377	1.36274e-59	Endothelial
Fam43a	7.18636e-63	0.302	1.43727e-59	Endothelial
Stab11	8.86357e-63	0.355	1.77271e-59	Endothelial
B3gnt2	2.20989e-62	0.589	4.41978e-59	Endothelial
Tspan9	3.17001e-62	0.344	6.34001e-59	Endothelial
Dkk2	4.4652e-62	0.077	8.93039e-59	Endothelial
Ifi2031	5.57661e-62	0.259	1.11532e-58	Endothelial
Smagp	6.36944e-62	0.218	1.27389e-58	Endothelial
Adamtsl21	6.53957e-62	0.292	1.30791e-58	Endothelial
Trim471	1.39854e-61	0.32	2.79707e-58	Endothelial
Ivns1abp	1.58819e-61	0.715	3.17638e-58	Endothelial
Tgfb1i1	2.1806e-61	0.274	4.3612e-58	Endothelial
Exoc3l4	2.33556e-61	0.338	4.67113e-58	Endothelial
Tspan12	3.86596e-61	0.511	7.73192e-58	Endothelial
Fscn1	8.95537e-61	0.26	1.79107e-57	Endothelial
Spred1	1.02037e-60	0.438	2.04074e-57	Endothelial
Abi3	1.38276e-60	0.122	2.76553e-57	Endothelial
Smad71	1.56776e-60	0.536	3.13552e-57	Endothelial
Stard8	1.62178e-60	0.333	3.24357e-57	Endothelial
Ephb4	1.78511e-60	0.274	3.57023e-57	Endothelial
Jup	2.40263e-60	0.538	4.80527e-57	Endothelial
Arpc1b3	7.47673e-60	0.627	1.49535e-56	Endothelial
Spry11	2.21447e-59	0.354	4.42893e-56	Endothelial
Kank3	4.5692e-59	0.274	9.1384e-56	Endothelial
Gm4951	5.22305e-59	0.208	1.04461e-55	Endothelial
She	6.71745e-59	0.188	1.34349e-55	Endothelial
Lamb1	9.11128e-59	0.389	1.82226e-55	Endothelial
Qk1	9.6357e-59	0.587	1.92714e-55	Endothelial
Thbd	1.00964e-58	0.346	2.01927e-55	Endothelial
Gbp5	4.19472e-58	0.092	8.38944e-55	Endothelial
Hes1	4.24514e-58	0.356	8.49028e-55	Endothelial
Rras1	4.28366e-58	0.409	8.56732e-55	Endothelial
Stc1	7.63581e-58	0.269	1.52716e-54	Endothelial
Txn12	1.40866e-57	0.893	2.81732e-54	Endothelial
Fli11	9.21153e-57	0.098	1.84231e-53	Endothelial
Col4a3	1.0844e-56	0.071	2.16879e-53	Endothelial
Lpcat1	2.52448e-56	0.497	5.04895e-53	Endothelial
Itpkb1	2.58474e-56	0.59	5.16947e-53	Endothelial
Scn1b1	2.58884e-56	0.361	5.17767e-53	Endothelial
Fxyd52	3.06831e-56	0.344	6.13663e-53	Endothelial
Spry4	4.48665e-56	0.369	8.9733e-53	Endothelial
Sparcl11	4.65489e-56	0.369	9.30978e-53	Endothelial
Synm	5.79016e-56	0.197	1.15803e-52	Endothelial
Nrp2	5.84258e-56	0.282	1.16852e-52	Endothelial
Sncg	9.79903e-56	0.334	1.95981e-52	Endothelial
Kctd121	1.37436e-55	0.612	2.74872e-52	Endothelial
Fmo21	3.60208e-55	0.279	7.20416e-52	Endothelial
Trim30a	4.06629e-55	0.156	8.13258e-52	Endothelial
Psmb92	9.88366e-55	0.556	1.97673e-51	Endothelial
Gng111	1.06599e-54	0.398	2.13198e-51	Endothelial
Cd38	1.08062e-54	0.147	2.16124e-51	Endothelial
Kitl	1.79671e-54	0.334	3.59343e-51	Endothelial
Iigp1	2.67857e-53	0.216	5.35715e-50	Endothelial
Sox7	4.34966e-53	0.056	8.69933e-50	Endothelial
Ceacam1	4.96342e-53	0.268	9.92684e-50	Endothelial
Tnfaip2	8.27961e-53	0.261	1.65592e-49	Endothelial
Jcad	9.27843e-53	0.04	1.85569e-49	Endothelial
Pde2a	1.87584e-52	0.203	3.75168e-49	Endothelial
Swap701	2.95147e-52	0.306	5.90294e-49	Endothelial
Adam15	3.74524e-52	0.328	7.49048e-49	Endothelial
Cdc42ep2	7.00294e-52	0.238	1.40059e-48	Endothelial
Dab2	1.61613e-51	0.11	3.23226e-48	Endothelial
Tns2	1.71258e-51	0.45	3.42515e-48	Endothelial
Fam167b	2.98001e-51	0.185	5.96002e-48	Endothelial
Ppp1r16b1	3.3795e-51	0.201	6.759e-48	Endothelial
Gimap11	7.42324e-51	0.192	1.48465e-47	Endothelial
Chst2	2.34717e-50	0.254	4.69434e-47	Endothelial
Arhgef26	4.4417e-50	0.025	8.88339e-47	Endothelial
Bhlhe401	1.68889e-49	0.398	3.37778e-46	Endothelial
Rhoc1	7.92505e-49	0.539	1.58501e-45	Endothelial
Mal	1.27612e-48	0.146	2.55224e-45	Endothelial
Akap121	1.10695e-47	0.286	2.2139e-44	Endothelial
Fgf1	5.91791e-47	0.45	1.18358e-43	Endothelial
Fmnl3	9.31812e-47	0.271	1.86362e-43	Endothelial
Mecom	1.80345e-46	0.357	3.6069e-43	Endothelial
Cracr2b	2.15618e-46	0.276	4.31236e-43	Endothelial
Abcg2	2.77393e-46	0.367	5.54786e-43	Endothelial
Dusp6	5.43408e-46	0.417	1.08682e-42	Endothelial
Nrarp	5.95598e-46	0.201	1.1912e-42	Endothelial
Enpp6	9.34316e-46	0.274	1.86863e-42	Endothelial
Gngt21	1.04691e-45	0.364	2.09382e-42	Endothelial
Sema5a	1.29427e-45	0.265	2.58854e-42	Endothelial
Pdgfd	1.32301e-45	0.29	2.64601e-42	Endothelial
Cavin11	1.59859e-45	0.305	3.19718e-42	Endothelial
Hlx	2.90174e-45	0.194	5.80347e-42	Endothelial
Smtn	1.48912e-44	0.11	2.97824e-41	Endothelial
Lmcd1	2.6378e-44	0.267	5.27559e-41	Endothelial
Ptgs1	4.11634e-44	0.2	8.23269e-41	Endothelial
Ier31	6.52039e-44	0.347	1.30408e-40	Endothelial
Bcam	7.29281e-44	0.395	1.45856e-40	Endothelial
Ets2	3.14991e-43	0.531	6.29982e-40	Endothelial
Sh3bp51	3.40499e-43	0.413	6.80999e-40	Endothelial
Sat12	7.17621e-43	0.586	1.43524e-39	Endothelial
Zbtb46	8.67825e-43	0.252	1.73565e-39	Endothelial
Slit31	4.06813e-42	0.305	8.13626e-39	Endothelial
Klhl5	6.42481e-42	0.342	1.28496e-38	Endothelial
Adamts11	9.4201e-42	0.265	1.88402e-38	Endothelial
Unc45b	1.23061e-41	0.127	2.46122e-38	Endothelial
Msrb3	1.2825e-41	0.268	2.565e-38	Endothelial
Alox12	1.18351e-40	0.237	2.36703e-37	Endothelial
H2-Q72	1.92206e-40	0.509	3.84412e-37	Endothelial
Inhbb	2.13796e-40	0.178	4.27592e-37	Endothelial
Ier5l	3.5235e-40	0.36	7.04701e-37	Endothelial
Hey1	3.86334e-40	0.128	7.72669e-37	Endothelial
Insr	9.35565e-40	0.489	1.87113e-36	Endothelial
Plat1	1.2237e-39	0.361	2.4474e-36	Endothelial
Ptprr	2.19159e-39	0.383	4.38319e-36	Endothelial
Notch4	5.01958e-39	0.302	1.00392e-35	Endothelial
Itpripl2	6.05099e-39	0.307	1.2102e-35	Endothelial
Samhd12	6.97097e-39	0.498	1.39419e-35	Endothelial
Eogt	9.76414e-39	0.314	1.95283e-35	Endothelial
St8sia6	1.55761e-38	0.3	3.11522e-35	Endothelial
Sema6d	4.73135e-38	0.472	9.4627e-35	Endothelial
Tinagl1	8.89591e-38	0.205	1.77918e-34	Endothelial
Tmsb4x2	1.23817e-37	0.963	2.47634e-34	Endothelial
Dll4	2.49638e-37	0.324	4.99277e-34	Endothelial
Pmp221	2.66902e-37	0.278	5.33804e-34	Endothelial
Agrn1	4.42606e-37	0.313	8.85211e-34	Endothelial
Psmb82	5.00243e-37	0.698	1.00049e-33	Endothelial
Gbp7	5.22866e-37	0.46	1.04573e-33	Endothelial
Gimap51	5.38503e-37	0.107	1.07701e-33	Endothelial
Lamb21	6.79452e-37	0.293	1.3589e-33	Endothelial
Slco2a1	8.11718e-37	0.37	1.62344e-33	Endothelial
Isg151	1.77826e-36	0.331	3.55652e-33	Endothelial
Ehd21	2.02702e-36	0.199	4.05404e-33	Endothelial
Adgre51	2.21929e-36	0.379	4.43858e-33	Endothelial
Mgst11	2.82998e-36	0.311	5.65996e-33	Endothelial
Depp1	4.0836e-36	0.418	8.16721e-33	Endothelial
Ifit31	4.10671e-36	0.164	8.21342e-33	Endothelial
Ablim11	1.0772e-34	0.502	2.15439e-31	Endothelial
Prss231	1.40039e-34	0.447	2.80079e-31	Endothelial
Timeless	1.86534e-34	0.268	3.73069e-31	Endothelial
Rsad2	2.73172e-34	0.287	5.46344e-31	Endothelial
Irf1	2.78903e-34	0.572	5.57806e-31	Endothelial
Prdm1	2.94038e-34	0.355	5.88077e-31	Endothelial
Pmepa12	4.25804e-34	0.394	8.51608e-31	Endothelial
Ier22	4.91341e-34	0.695	9.82681e-31	Endothelial
Zfp366	5.60113e-34	0.192	1.12023e-30	Endothelial
Hspa12b	6.35701e-34	0.367	1.2714e-30	Endothelial
Zfp5031	1.35876e-33	0.303	2.71751e-30	Endothelial
Vwa11	1.51828e-33	0.337	3.03655e-30	Endothelial
Ar2	2.40554e-33	0.27	4.81109e-30	Endothelial
Tgfbr23	3.74069e-33	0.353	7.48138e-30	Endothelial
Icam11	3.95391e-33	0.233	7.90783e-30	Endothelial
Epha4	4.2211e-33	0.18	8.4422e-30	Endothelial
Tmem140	9.0411e-33	0.372	1.80822e-29	Endothelial
Apold1	1.61365e-32	0.367	3.2273e-29	Endothelial
Plxna2	2.11712e-32	0.548	4.23425e-29	Endothelial
Fyn1	2.17536e-32	0.512	4.35072e-29	Endothelial
Rhoj1	3.21376e-32	0.287	6.42751e-29	Endothelial
Prickle2	9.7678e-32	0.344	1.95356e-28	Endothelial
Cyp4b1	1.30639e-31	0.299	2.61278e-28	Endothelial
Gda	1.86573e-31	0.085	3.73147e-28	Endothelial
Tgfb2	2.26513e-31	0.314	4.53026e-28	Endothelial
Peak11	4.00443e-31	0.36	8.00887e-28	Endothelial
Plekho11	5.62745e-31	0.288	1.12549e-27	Endothelial
Cdc42ep1	1.09907e-30	0.234	2.19814e-27	Endothelial
Filip1l	1.52163e-30	0.36	3.04326e-27	Endothelial
Parvb	2.57317e-30	0.265	5.14634e-27	Endothelial
Serpinh11	1.43095e-29	0.45	2.8619e-26	Endothelial
Nr4a12	4.15039e-29	0.498	8.30078e-26	Endothelial
Pdia5	6.00388e-29	0.376	1.20078e-25	Endothelial
Lrrfip11	9.08647e-29	0.427	1.81729e-25	Endothelial
Fstl11	5.41188e-28	0.238	1.08238e-24	Endothelial
1941-09-01	6.01066e-28	0.411	1.20213e-24	Endothelial
Sost	1.08254e-27	0.147	2.16508e-24	Endothelial
Lats2	2.75427e-27	0.413	5.50855e-24	Endothelial
Ltbp11	3.65177e-27	0.212	7.30353e-24	Endothelial
Ifi471	5.82739e-27	0.279	1.16548e-23	Endothelial
Stat11	5.96178e-27	0.504	1.19236e-23	Endothelial
Cd274	6.46409e-27	0.33	1.29282e-23	Endothelial
Lyn1	1.14359e-26	0.317	2.28718e-23	Endothelial
Stard9	2.06443e-26	0.343	4.12886e-23	Endothelial
Ntn41	2.10081e-26	0.384	4.20163e-23	Endothelial
Hey21	3.52144e-26	0.315	7.04287e-23	Endothelial
Tril	8.17381e-26	0.222	1.63476e-22	Endothelial
Trib2	9.86844e-26	0.373	1.97369e-22	Endothelial
Lipa1	1.40491e-25	0.347	2.80982e-22	Endothelial
Lifr	2.52967e-25	0.432	5.05935e-22	Endothelial
Vim3	1.18982e-24	0.431	2.37963e-21	Endothelial
Bmp6	2.33403e-24	0.201	4.66806e-21	Endothelial
Parp14	2.68141e-24	0.459	5.36281e-21	Endothelial
Ifi44	3.7053e-23	0.144	7.4106e-20	Endothelial
Svil1	4.52115e-23	0.455	9.0423e-20	Endothelial
Emp11	5.15423e-23	0.322	1.03085e-19	Endothelial
Csrp11	5.52504e-23	0.536	1.10501e-19	Endothelial
Clca3a1	6.4907e-23	0.055	1.29814e-19	Endothelial
Stmn2	6.625e-23	0.187	1.325e-19	Endothelial
Grn1	3.91329e-22	0.553	7.82658e-19	Endothelial
Grasp	1.27005e-21	0.351	2.5401e-18	Endothelial
Ces2g	2.53158e-21	0.063	5.06317e-18	Endothelial
St8sia41	3.80503e-21	0.331	7.61005e-18	Endothelial
Nfkbia2	3.87019e-21	0.833	7.74038e-18	Endothelial
Pcp4l1	3.87814e-21	0.489	7.75628e-18	Endothelial
Unc5b	1.18577e-20	0.361	2.37153e-17	Endothelial
Gbp4	1.25221e-20	0.351	2.50442e-17	Endothelial
Cnn22	1.88688e-19	0.358	3.77375e-16	Endothelial
Fabp5	3.05188e-19	0.457	6.10377e-16	Endothelial
H2-Q62	3.31468e-18	0.444	6.62936e-15	Endothelial
Ifngr13	5.09594e-18	0.558	1.01919e-14	Endothelial
Epb41l22	7.1192e-18	0.484	1.42384e-14	Endothelial
Nedd91	7.62844e-18	0.382	1.52569e-14	Endothelial
Zfp362	9.47152e-18	0.652	1.8943e-14	Endothelial
Crip12	2.56329e-17	0.77	5.12658e-14	Endothelial
Slfn22	2.91887e-17	0.274	5.83773e-14	Endothelial
Ifi271	6.41744e-17	0.686	1.28349e-13	Endothelial
Tubb52	1.04102e-16	0.791	2.08205e-13	Endothelial
Ntf3	1.12505e-16	0.162	2.2501e-13	Endothelial
Limch1	5.12055e-16	0.447	1.02411e-12	Endothelial
Dusp12	7.46359e-16	0.801	1.49272e-12	Endothelial
F2r1	8.15981e-16	0.303	1.63196e-12	Endothelial
Ssu2	1.06079e-15	0.079	2.12158e-12	Endothelial
Ptp4a3	4.33248e-15	0.626	8.66496e-12	Endothelial
Car8	6.39532e-15	0.555	1.27906e-11	Endothelial
Angpt2	6.92442e-15	0.341	1.38488e-11	Endothelial
Sh3bgrl32	8.25612e-15	0.737	1.65122e-11	Endothelial
Cxcr41	1.39106e-14	0.193	2.78212e-11	Endothelial
Zfp36l22	1.58248e-14	0.692	3.16496e-11	Endothelial
Mxra71	2.49569e-14	0.379	4.99139e-11	Endothelial
Acer2	8.39849e-14	0.454	1.6797e-10	Endothelial
Gja4	1.51095e-13	0.376	3.0219e-10	Endothelial
Dok4	1.52773e-13	0.28	3.05546e-10	Endothelial
Junb3	1.62893e-13	0.84	3.25787e-10	Endothelial
Ier52	2.5133e-13	0.71	5.0266e-10	Endothelial
Ttc281	2.62535e-13	0.615	5.2507e-10	Endothelial
Cyba3	4.45354e-13	0.44	8.90708e-10	Endothelial
Pcdh12	1.55467e-12	0.291	3.10934e-09	Endothelial
Cald11	1.59014e-12	0.547	3.18028e-09	Endothelial
Fbxl7	1.81412e-12	0.395	3.62823e-09	Endothelial
Ccnd1	7.97448e-12	0.566	1.5949e-08	Endothelial
Cd91	5.02297e-11	0.522	1.00459e-07	Endothelial
Rnd1	1.39707e-10	0.308	2.79414e-07	Endothelial
S100a102	1.4336e-10	0.717	2.8672e-07	Endothelial
Tubb4b1	2.21723e-10	0.811	4.43447e-07	Endothelial
Bcr	3.56025e-10	0.604	7.1205e-07	Endothelial
Rtp4	9.36419e-10	0.39	1.87284e-06	Endothelial
Ccn11	5.33746e-09	0.373	1.06749e-05	Endothelial
Tiam1	2.10732e-07	0.364	0.000421464	Endothelial
Cdc42ep31	3.20512e-06	0.437	0.00641024	Endothelial
Hbegf	0.000122503	0.525	0.245006	Endothelial
Proser2	0.000268842	0.385	0.537685	Endothelial

## Sheet: 3_Delta_cells
gene	p_val	avg_log2FC	p_val_adj	cluster
Dpp6	4.90116e-138	0.182	9.80232e-135	Delta_cells
Syt1	7.79035e-118	0.223	1.55807e-114	Delta_cells
Shisal2b	2.79005e-115	0.395	5.58009e-112	Delta_cells
Arg1	1.35184e-113	0.309	2.70367e-110	Delta_cells
Cacna2d2	4.59398e-109	0.151	9.18796e-106	Delta_cells
Sst	7.86488e-105	0.897	1.57298e-101	Delta_cells
Rbp41	1.35977e-104	0.596	2.71955e-101	Delta_cells
Pcdh15	7.34431e-104	0.261	1.46886e-100	Delta_cells
Stxbp5l	3.27204e-101	0.329	6.54408e-98	Delta_cells
Spock1	5.29158e-99	0.276	1.05832e-95	Delta_cells
Ptprz1	3.04446e-98	0.188	6.08892e-95	Delta_cells
Ly6h	1.36214e-97	0.212	2.72429e-94	Delta_cells
Lingo1	4.29842e-90	0.201	8.59684e-87	Delta_cells
Clu	1.27605e-89	0.596	2.5521e-86	Delta_cells
Chgb1	3.26968e-89	0.759	6.53935e-86	Delta_cells
Hhex	3.96494e-88	0.34	7.92988e-85	Delta_cells
Sez6l1	1.31864e-87	0.546	2.63729e-84	Delta_cells
Kcnd2	4.04532e-85	0.161	8.09065e-82	Delta_cells
Stk32a	2.97155e-84	0.563	5.9431e-81	Delta_cells
Frzb1	1.0573e-83	0.532	2.1146e-80	Delta_cells
Ocrl1	1.62987e-82	0.569	3.25974e-79	Delta_cells
Rab3b	2.08571e-82	0.56	4.17141e-79	Delta_cells
Ehf	2.74376e-82	0.394	5.48752e-79	Delta_cells
Tspan81	3.97567e-82	0.499	7.95133e-79	Delta_cells
Atp1b11	6.85605e-80	0.661	1.37121e-76	Delta_cells
Ghsr	2.49843e-79	0.052	4.99687e-76	Delta_cells
Rgs9	2.71747e-79	0.436	5.43494e-76	Delta_cells
Neurog3	3.9382e-79	0.29	7.87639e-76	Delta_cells
Cbarp	5.81786e-79	0.488	1.16357e-75	Delta_cells
Ncam2	1.60557e-78	0.169	3.21114e-75	Delta_cells
Bex22	2.12901e-78	0.693	4.25803e-75	Delta_cells
Hap11	1.38442e-76	0.704	2.76885e-73	Delta_cells
Scg21	1.03854e-73	0.839	2.07708e-70	Delta_cells
Tmem59l1	8.27505e-73	0.584	1.65501e-69	Delta_cells
Efnb3	1.11188e-72	0.343	2.22377e-69	Delta_cells
Prnp2	1.26983e-72	0.77	2.53965e-69	Delta_cells
Cpa2	2.39386e-71	0.251	4.78772e-68	Delta_cells
Caly	1.27602e-70	0.248	2.55204e-67	Delta_cells
Cplx22	3.73207e-69	0.695	7.46414e-66	Delta_cells
Ppp1r17	6.28614e-69	0.158	1.25723e-65	Delta_cells
Cadm12	3.06475e-67	0.372	6.1295e-64	Delta_cells
Cd164l2	3.82602e-67	0.276	7.65204e-64	Delta_cells
Nebl	3.70608e-66	0.38	7.41216e-63	Delta_cells
Ctsh2	8.44405e-66	0.317	1.68881e-62	Delta_cells
Gpm6a	1.36026e-65	0.213	2.72052e-62	Delta_cells
Nnat	3.17186e-65	0.348	6.34373e-62	Delta_cells
Cacna1h	2.32512e-64	0.272	4.65023e-61	Delta_cells
Dipk2a	5.58156e-64	0.458	1.11631e-60	Delta_cells
Slc4a4	8.56983e-64	0.243	1.71397e-60	Delta_cells
Sim1	8.99581e-64	0.237	1.79916e-60	Delta_cells
Tent5a1	3.71736e-63	0.571	7.43472e-60	Delta_cells
Tmed6	2.53418e-62	0.328	5.06837e-59	Delta_cells
Unc5c	5.33686e-62	0.294	1.06737e-58	Delta_cells
Fxyd61	5.56083e-62	0.623	1.11217e-58	Delta_cells
Bmp3	8.29435e-62	0.28	1.65887e-58	Delta_cells
Cabp7	5.57697e-60	0.39	1.11539e-56	Delta_cells
Pyy2	8.62418e-60	0.991	1.72484e-56	Delta_cells
Syndig1l	2.40408e-59	0.536	4.80815e-56	Delta_cells
Dscam	4.77766e-59	0.308	9.55532e-56	Delta_cells
Ambp	1.83235e-58	0.326	3.66469e-55	Delta_cells
Sftpd	2.05793e-58	0.214	4.11586e-55	Delta_cells
Enpp2	2.65007e-58	0.581	5.30013e-55	Delta_cells
Ramp11	4.50669e-58	0.431	9.01339e-55	Delta_cells
Ffar4	7.85977e-57	0.414	1.57195e-53	Delta_cells
Mest1	1.23184e-56	0.266	2.46369e-53	Delta_cells
Insm11	1.74199e-56	0.493	3.48399e-53	Delta_cells
Stmn3	1.83125e-56	0.552	3.66249e-53	Delta_cells
Olfm3	1.88772e-56	0.312	3.77545e-53	Delta_cells
Pcbd11	9.86031e-56	0.634	1.97206e-52	Delta_cells
Pdx11	3.80272e-55	0.485	7.60544e-52	Delta_cells
Kctd8	7.52184e-55	0.267	1.50437e-51	Delta_cells
Bambi	1.82054e-54	0.669	3.64108e-51	Delta_cells
Pde10a	1.99006e-54	0.599	3.98012e-51	Delta_cells
Spint21	2.39404e-54	0.686	4.78808e-51	Delta_cells
Rasgef1a	1.71904e-53	0.339	3.43808e-50	Delta_cells
Cpne4	2.96774e-52	0.299	5.93549e-49	Delta_cells
Smarca11	1.36078e-51	0.428	2.72155e-48	Delta_cells
Gpr179	4.07354e-51	0.284	8.14707e-48	Delta_cells
Ache	4.90665e-51	0.366	9.81331e-48	Delta_cells
Slitrk6	9.99408e-51	0.382	1.99882e-47	Delta_cells
Resp182	3.193e-50	0.851	6.38599e-47	Delta_cells
Calb11	3.85247e-50	0.438	7.70493e-47	Delta_cells
Basp12	7.71391e-50	0.451	1.54278e-46	Delta_cells
Trpm3	2.14989e-49	0.375	4.29979e-46	Delta_cells
Krt81	4.36915e-49	0.665	8.73831e-46	Delta_cells
Ndn2	1.41208e-48	0.546	2.82415e-45	Delta_cells
Cd24a1	2.2703e-48	0.492	4.54059e-45	Delta_cells
Nhs	6.08755e-48	0.395	1.21751e-44	Delta_cells
Fermt1	9.58626e-48	0.193	1.91725e-44	Delta_cells
Capsl	8.40815e-47	0.515	1.68163e-43	Delta_cells
Lrp8	1.9896e-46	0.33	3.97921e-43	Delta_cells
Fstl5	2.26351e-46	0.119	4.52702e-43	Delta_cells
Dgkb	2.83999e-46	0.358	5.67999e-43	Delta_cells
Nrg1	2.9369e-46	0.272	5.87379e-43	Delta_cells
Aplp11	4.77684e-46	0.688	9.55368e-43	Delta_cells
Arhgap36	1.72374e-45	0.181	3.44749e-42	Delta_cells
Hadh1	5.717e-45	0.64	1.1434e-41	Delta_cells
Acly1	8.65376e-45	0.803	1.73075e-41	Delta_cells
Alcam1	1.19754e-44	0.606	2.39507e-41	Delta_cells
Pla2g2f	3.06081e-44	0.546	6.12162e-41	Delta_cells
Prox11	3.33049e-44	0.58	6.66098e-41	Delta_cells
Mrln1	4.07699e-44	0.609	8.15398e-41	Delta_cells
Smim6	6.76084e-44	0.406	1.35217e-40	Delta_cells
Rph3al	4.94274e-43	0.574	9.88547e-40	Delta_cells
Oit1	1.1896e-42	0.184	2.37921e-39	Delta_cells
Foxa2	1.4637e-42	0.497	2.9274e-39	Delta_cells
Cntnap2	6.50854e-42	0.39	1.30171e-38	Delta_cells
Gpx32	6.53353e-42	0.654	1.30671e-38	Delta_cells
Ankrd34b	1.09284e-41	0.169	2.18568e-38	Delta_cells
Gm1673	1.64708e-41	0.544	3.29416e-38	Delta_cells
Etv12	2.82617e-41	0.608	5.65235e-38	Delta_cells
Podxl2	3.08757e-41	0.499	6.17515e-38	Delta_cells
Ntm	3.61999e-41	0.284	7.23998e-38	Delta_cells
Kcnip11	4.59622e-41	0.394	9.19243e-38	Delta_cells
Sdk21	1.34282e-40	0.573	2.68564e-37	Delta_cells
Fam183b2	1.77565e-40	0.682	3.5513e-37	Delta_cells
Fabp51	2.41231e-40	0.454	4.82461e-37	Delta_cells
Cd441	2.86069e-40	0.443	5.72138e-37	Delta_cells
Scn9a	3.93186e-40	0.482	7.86371e-37	Delta_cells
Sult1d1	4.41112e-40	0.399	8.82225e-37	Delta_cells
Car81	5.26865e-40	0.534	1.05373e-36	Delta_cells
Hopx1	1.18958e-39	0.5	2.37916e-36	Delta_cells
Ptn1	1.51445e-39	0.331	3.0289e-36	Delta_cells
Grem2	1.51669e-39	0.3	3.03339e-36	Delta_cells
Gm11837	2.09696e-39	0.461	4.19393e-36	Delta_cells
F5	2.28735e-38	0.213	4.57469e-35	Delta_cells
St8sia3	3.99307e-38	0.404	7.98614e-35	Delta_cells
Dbpht21	4.17579e-38	0.644	8.35158e-35	Delta_cells
Filip1	8.4291e-38	0.539	1.68582e-34	Delta_cells
Gap431	1.30745e-37	0.185	2.61489e-34	Delta_cells
Ppy1	1.55304e-37	0.997	3.10608e-34	Delta_cells
C1qa1	1.75659e-37	0.55	3.51318e-34	Delta_cells
Folr11	1.80526e-37	0.556	3.61052e-34	Delta_cells
Adamts181	4.1542e-37	0.364	8.3084e-34	Delta_cells
Serping11	6.45526e-37	0.547	1.29105e-33	Delta_cells
Rasgrf1	8.44966e-37	0.438	1.68993e-33	Delta_cells
Chchd101	8.85194e-37	0.664	1.77039e-33	Delta_cells
Chic11	1.13964e-36	0.721	2.27928e-33	Delta_cells
P2ry1	7.58892e-36	0.298	1.51778e-32	Delta_cells
Chka	1.36893e-35	0.77	2.73786e-32	Delta_cells
Rbms3	1.63653e-35	0.368	3.27306e-32	Delta_cells
Cdk141	3.4408e-35	0.49	6.88161e-32	Delta_cells
Efna5	1.13358e-34	0.398	2.26715e-31	Delta_cells
Hist1h2bc1	2.89576e-34	0.668	5.79153e-31	Delta_cells
Dnaja41	3.82682e-34	0.63	7.65364e-31	Delta_cells
Syp1	4.21691e-34	0.602	8.43383e-31	Delta_cells
A2ml11	8.82267e-34	0.427	1.76453e-30	Delta_cells
Castor21	9.27159e-34	0.633	1.85432e-30	Delta_cells
Grb14	1.06072e-33	0.568	2.12143e-30	Delta_cells
Cxxc41	1.06806e-33	0.602	2.13611e-30	Delta_cells
Arxes2	1.35504e-33	0.483	2.71007e-30	Delta_cells
Cltrn3	1.61054e-33	0.765	3.22109e-30	Delta_cells
Enho1	2.50409e-33	0.578	5.00818e-30	Delta_cells
Mlxipl1	2.50513e-33	0.623	5.01025e-30	Delta_cells
Mreg	2.88858e-33	0.384	5.77716e-30	Delta_cells
Adgrb3	3.81945e-33	0.392	7.6389e-30	Delta_cells
Rgs22	6.29068e-33	0.7	1.25814e-29	Delta_cells
Npnt	7.67918e-33	0.401	1.53584e-29	Delta_cells
Tmem132b	7.7312e-33	0.419	1.54624e-29	Delta_cells
Mageh11	3.43508e-32	0.699	6.87016e-29	Delta_cells
Fkbp21	1.6444e-31	0.754	3.28879e-28	Delta_cells
Pcp41	2.19388e-31	0.512	4.38775e-28	Delta_cells
Mir100hg	2.31178e-31	0.317	4.62356e-28	Delta_cells
Dsp	3.17683e-31	0.333	6.35366e-28	Delta_cells
Tceal3	3.40633e-31	0.495	6.81266e-28	Delta_cells
Egr12	4.78307e-31	0.811	9.56613e-28	Delta_cells
Iapp1	2.36043e-30	0.999	4.72087e-27	Delta_cells
Spock3	3.05646e-30	0.062	6.11291e-27	Delta_cells
Nudt4	4.09192e-30	0.668	8.18384e-27	Delta_cells
Cela1	5.27428e-30	0.26	1.05486e-26	Delta_cells
Pcsk1n2	5.37054e-30	0.831	1.07411e-26	Delta_cells
Pak31	1.35982e-29	0.538	2.71965e-26	Delta_cells
Gria22	2.14456e-29	0.494	4.28912e-26	Delta_cells
Krt182	1.43502e-28	0.67	2.87003e-25	Delta_cells
Nbl11	7.76222e-28	0.396	1.55244e-24	Delta_cells
Dut	1.85839e-27	0.584	3.71678e-24	Delta_cells
Txndc51	2.58677e-27	0.682	5.17355e-24	Delta_cells
Syt132	4.68454e-27	0.7	9.36908e-24	Delta_cells
Krt71	7.44147e-27	0.596	1.48829e-23	Delta_cells
Sfrp51	2.06143e-26	0.447	4.12285e-23	Delta_cells
Olfm1	2.62231e-26	0.333	5.24462e-23	Delta_cells
2010204K13Rik	3.41548e-26	0.382	6.83096e-23	Delta_cells
Gm26802	5.28113e-26	0.316	1.05623e-22	Delta_cells
Gc1	8.66005e-26	0.512	1.73201e-22	Delta_cells
Wfs11	1.73181e-24	0.552	3.46363e-21	Delta_cells
Kctd1	1.96551e-24	0.34	3.93102e-21	Delta_cells
Cldn3	2.02094e-24	0.414	4.04189e-21	Delta_cells
Errfi11	2.05558e-24	0.53	4.11116e-21	Delta_cells
Anpep	2.02825e-23	0.434	4.05649e-20	Delta_cells
Cpq2	3.49044e-23	0.678	6.98089e-20	Delta_cells
Scg53	1.0048e-22	0.773	2.00959e-19	Delta_cells
Pclo1	1.05256e-21	0.602	2.10513e-18	Delta_cells
Scgn2	4.35796e-21	0.656	8.71593e-18	Delta_cells
Lgi1	8.82196e-21	0.542	1.76439e-17	Delta_cells
Pnmal1	1.03102e-20	0.56	2.06203e-17	Delta_cells
Mdm11	1.95522e-20	0.616	3.91044e-17	Delta_cells
Hspa4l1	4.68914e-20	0.673	9.37828e-17	Delta_cells
Syt42	5.14473e-20	0.612	1.02895e-16	Delta_cells
Zdhhc21	6.26463e-20	0.652	1.25293e-16	Delta_cells
Hook11	1.06139e-19	0.64	2.12277e-16	Delta_cells
Scnn1b1	1.94856e-19	0.412	3.89712e-16	Delta_cells
Xbp11	2.83466e-19	0.722	5.66932e-16	Delta_cells
Rgs17	5.55493e-19	0.373	1.11099e-15	Delta_cells
Nefm1	6.91878e-19	0.401	1.38376e-15	Delta_cells
Scg32	7.84774e-19	0.76	1.56955e-15	Delta_cells
Tmem651	7.37258e-18	0.65	1.47452e-14	Delta_cells
Sstr31	8.31569e-18	0.56	1.66314e-14	Delta_cells
Spock21	1.00667e-16	0.61	2.01334e-13	Delta_cells
Vstm2l1	1.97624e-16	0.5	3.95248e-13	Delta_cells
Tm4sf43	2.42175e-16	0.714	4.8435e-13	Delta_cells
Neurod12	3.68342e-16	0.602	7.36684e-13	Delta_cells
5330439M10Rik	2.85009e-15	0.296	5.70018e-12	Delta_cells
Dnajb13	8.03793e-15	0.858	1.60759e-11	Delta_cells
Btg22	1.51783e-14	0.875	3.03566e-11	Delta_cells
Hsph12	3.47231e-13	0.759	6.94463e-10	Delta_cells
Chga2	9.38428e-13	0.937	1.87686e-09	Delta_cells
Cpe2	3.04783e-10	0.757	6.09567e-07	Delta_cells
Hspb12	4.77526e-08	0.66	9.55052e-05	Delta_cells

## Sheet: 4_Gamma_cells
gene	p_val	avg_log2FC	p_val_adj	cluster
Ppy	8.84038e-43	0.999	1.76808e-39	Gamma-cells
Pyy1	7.36802e-34	0.994	1.4736e-30	Gamma-cells
Ace21	2.12517e-23	0.512	4.25034e-20	Gamma-cells
Spp11	2.19214e-22	0.45	4.38427e-19	Gamma-cells
Arx1	3.6392e-20	0.358	7.27841e-17	Gamma-cells
Ttr1	1.35039e-13	0.944	2.70077e-10	Gamma-cells
Tspan8	9.53416e-13	0.536	1.90683e-09	Gamma-cells
Etv11	1.59126e-09	0.635	3.18253e-06	Gamma-cells
Scg52	1.47392e-07	0.798	0.000294783	Gamma-cells
Nap1l51	4.9671e-07	0.598	0.00099342	Gamma-cells
Tm4sf42	8.35541e-07	0.741	0.00167108	Gamma-cells
Gria21	1.7466e-06	0.527	0.00349319	Gamma-cells
Pappa21	2.81084e-06	0.592	0.00562167	Gamma-cells
Folr1	3.82797e-06	0.584	0.00765595	Gamma-cells
Cltrn2	7.81461e-05	0.794	0.156292	Gamma-cells

## Sheet: 6_Lymphocytes
gene	p_val	avg_log2FC	p_val_adj	cluster
Cd3e	1.79808e-230	0.018	3.59616e-227	Lymphocytes
Cd28	1.55735e-181	0.015	3.1147e-178	Lymphocytes
Ltb	3.8738e-142	0.039	7.74761e-139	Lymphocytes
Itk	6.09993e-136	0.026	1.21999e-132	Lymphocytes
Ms4a4b	8.10092e-135	0.068	1.62018e-131	Lymphocytes
Cxcr3	2.74532e-118	0.029	5.49063e-115	Lymphocytes
Grap2	2.20193e-114	0.025	4.40385e-111	Lymphocytes
Spn	8.80552e-112	0.025	1.7611e-108	Lymphocytes
Cd3g	8.74361e-94	0.124	1.74872e-90	Lymphocytes
Rhoh	9.12898e-93	0.114	1.8258e-89	Lymphocytes
Zap70	1.64027e-80	0.076	3.28053e-77	Lymphocytes
Ptprcap	4.24166e-77	0.256	8.48332e-74	Lymphocytes
Hcst	5.71364e-72	0.198	1.14273e-68	Lymphocytes
Trbc2	6.28114e-71	0.276	1.25623e-67	Lymphocytes
Bcl11b	1.09486e-70	0.207	2.18972e-67	Lymphocytes
Ms4a6b	1.84517e-70	0.135	3.69034e-67	Lymphocytes
Ms4a6b	2.53318e-70	0.339	5.06637e-67	Lymphocytes
Cd3d	4.56671e-70	0.245	9.13342e-67	Lymphocytes
Coro1a	9.1921e-70	0.377	1.83842e-66	Lymphocytes
Ptpn22	1.6669e-69	0.152	3.33379e-66	Lymphocytes
Gm15472	9.52035e-69	0.06	1.90407e-65	Lymphocytes
Dock2	3.71272e-68	0.161	7.42543e-65	Lymphocytes
Rac2	6.64397e-67	0.291	1.32879e-63	Lymphocytes
Lat	9.15211e-67	0.234	1.83042e-63	Lymphocytes
Cd52	3.56753e-65	0.428	7.13507e-62	Lymphocytes
Sh2d2a	3.78119e-63	0.167	7.56237e-60	Lymphocytes
Fyb	3.75965e-61	0.26	7.5193e-58	Lymphocytes
Lcp1	7.58738e-60	0.28	1.51748e-56	Lymphocytes
Cd53	2.52324e-59	0.096	5.04647e-56	Lymphocytes
Stk17b	1.15846e-58	0.287	2.31691e-55	Lymphocytes
H2-Q7	2.06754e-58	0.534	4.13507e-55	Lymphocytes
Laptm5	2.4882e-58	0.33	4.9764e-55	Lymphocytes
Cd48	2.67424e-58	0.152	5.34847e-55	Lymphocytes
Ikzf1	1.60433e-57	0.13	3.20865e-54	Lymphocytes
Pfn1	5.77365e-57	0.874	1.15473e-53	Lymphocytes
Il7r	7.59124e-57	0.076	1.51825e-53	Lymphocytes
Thy1	2.94493e-56	0.2	5.88985e-53	Lymphocytes
Arhgdib	6.88152e-56	0.296	1.3763e-52	Lymphocytes
Tmsb10	9.42e-56	0.753	1.884e-52	Lymphocytes
Ptpn18	1.3335e-55	0.37	2.66701e-52	Lymphocytes
Lck	3.4027e-55	0.25	6.80541e-52	Lymphocytes
Bcl2a1d	4.2483e-55	0.03	8.4966e-52	Lymphocytes
Cd226	3.26662e-54	0.096	6.53324e-51	Lymphocytes
Lcp2	4.84423e-54	0.121	9.68846e-51	Lymphocytes
Il2rg	2.97324e-53	0.194	5.94649e-50	Lymphocytes
Cytip	3.4068e-53	0.255	6.81359e-50	Lymphocytes
Itgb7	5.9133e-53	0.215	1.18266e-49	Lymphocytes
Nkg7	7.8292e-53	0.298	1.56584e-49	Lymphocytes
Rgs1	8.5696e-53	0.323	1.71392e-49	Lymphocytes
Sh3bgrl3	3.72311e-52	0.728	7.44623e-49	Lymphocytes
Selplg	7.16296e-52	0.253	1.43259e-48	Lymphocytes
Itgal	6.32783e-51	0.217	1.26557e-47	Lymphocytes
Cotl1	1.0432e-50	0.675	2.08639e-47	Lymphocytes
Dusp2	1.78033e-50	0.275	3.56067e-47	Lymphocytes
Il2rb	2.09027e-50	0.251	4.18053e-47	Lymphocytes
Bcl2a1b	4.79725e-50	0.059	9.59449e-47	Lymphocytes
Tmsb4x	2.5406e-48	0.963	5.08121e-45	Lymphocytes
Rbm3	1.62659e-46	0.876	3.25319e-43	Lymphocytes
B4galnt1	2.03163e-46	0.187	4.06326e-43	Lymphocytes
Lsp1	6.31493e-46	0.382	1.26299e-42	Lymphocytes
Trac	7.67939e-46	0.372	1.53588e-42	Lymphocytes
Fxyd5	2.33718e-45	0.406	4.67436e-42	Lymphocytes
Runx1	2.75761e-45	0.087	5.51522e-42	Lymphocytes
Slc38a1	1.23482e-44	0.196	2.46963e-41	Lymphocytes
Tnfaip3	1.24521e-44	0.396	2.49042e-41	Lymphocytes
AW112010	5.43147e-44	0.521	1.08629e-40	Lymphocytes
Cd2	5.75727e-44	0.307	1.15145e-40	Lymphocytes
Actb	7.15305e-44	0.979	1.43061e-40	Lymphocytes
Gimap7	8.95736e-44	0.11	1.79147e-40	Lymphocytes
Sept1	2.61632e-43	0.322	5.23265e-40	Lymphocytes
S100a10	2.68622e-43	0.711	5.37243e-40	Lymphocytes
Il10ra	3.38894e-43	0.061	6.77787e-40	Lymphocytes
Pstpip1	4.92402e-43	0.193	9.84805e-40	Lymphocytes
Ctsw	6.2578e-43	0.154	1.25156e-39	Lymphocytes
Zfp36l2	8.42132e-43	0.69	1.68426e-39	Lymphocytes
Gimap5	4.21063e-42	0.174	8.42125e-39	Lymphocytes
S100a4	6.57688e-42	0.357	1.31538e-38	Lymphocytes
Gmfg	7.25054e-42	0.339	1.45011e-38	Lymphocytes
Hmgb2	1.32747e-40	0.738	2.65494e-37	Lymphocytes
Klf6	2.28674e-40	0.762	4.57349e-37	Lymphocytes
Themis	3.48422e-40	0.107	6.96843e-37	Lymphocytes
S100a6	1.175e-39	0.479	2.35e-36	Lymphocytes
Arhgap30	1.73588e-39	0.159	3.47175e-36	Lymphocytes
H2-Q6	2.40969e-39	0.455	4.81939e-36	Lymphocytes
Cst7	2.64416e-39	0.008	5.28833e-36	Lymphocytes
Sash3	8.87561e-39	0.144	1.77512e-35	Lymphocytes
Arhgap45	2.16078e-38	0.38	4.32156e-35	Lymphocytes
Epsti1	2.99599e-38	0.287	5.99198e-35	Lymphocytes
Ablim1	3.88113e-38	0.531	7.76226e-35	Lymphocytes
Psmb8	4.46215e-38	0.712	8.9243e-35	Lymphocytes
Ppp1r18	4.87167e-38	0.283	9.74333e-35	Lymphocytes
Ccl5	7.84943e-38	0.464	1.56989e-34	Lymphocytes
Apbb1ip	1.87598e-37	0.104	3.75196e-34	Lymphocytes
Itgb2	1.93458e-37	0.199	3.86915e-34	Lymphocytes
Sp100	2.38807e-37	0.325	4.77613e-34	Lymphocytes
Arhgap15	2.81059e-37	0.174	5.62118e-34	Lymphocytes
Adam19	4.0753e-37	0.114	8.15061e-34	Lymphocytes
Vps37b	5.68446e-37	0.412	1.13689e-33	Lymphocytes
Gimap3	2.08948e-36	0.298	4.17895e-33	Lymphocytes
Cyba	2.36396e-36	0.459	4.72791e-33	Lymphocytes
Emp3	2.81598e-35	0.462	5.63197e-32	Lymphocytes
Lgals1	3.75739e-35	0.33	7.51478e-32	Lymphocytes
Itga4	4.59139e-35	0.326	9.18279e-32	Lymphocytes
Cnn2	1.21227e-34	0.39	2.42454e-31	Lymphocytes
Cd37	1.85773e-34	0.326	3.71546e-31	Lymphocytes
Jpt1	3.0541e-34	0.476	6.1082e-31	Lymphocytes
Junb	2.80105e-33	0.823	5.6021e-30	Lymphocytes
Vim	3.75894e-33	0.463	7.51787e-30	Lymphocytes
B2m	5.92619e-33	0.846	1.18524e-29	Lymphocytes
Cd69	4.95009e-32	0.311	9.90018e-29	Lymphocytes
Odc1	6.55461e-32	0.694	1.31092e-28	Lymphocytes
Arpc1b	9.8561e-32	0.661	1.97122e-28	Lymphocytes
Runx3	1.82816e-31	0.256	3.65631e-28	Lymphocytes
Tbc1d10c	4.36761e-31	0.303	8.73521e-28	Lymphocytes
Sytl3	8.49114e-31	0.272	1.69823e-27	Lymphocytes
Gm8369	1.13684e-30	0.082	2.27368e-27	Lymphocytes
Gimap4	2.12191e-30	0.411	4.24383e-27	Lymphocytes
Traf1	3.09504e-30	0.1	6.19008e-27	Lymphocytes
Gimap1	5.177e-29	0.262	1.0354e-25	Lymphocytes
Fyn	5.47408e-29	0.539	1.09482e-25	Lymphocytes
Samsn1	2.63354e-27	0.107	5.26707e-24	Lymphocytes
Bin2	2.82444e-27	0.113	5.64889e-24	Lymphocytes
Dock10	3.21977e-27	0.351	6.43954e-24	Lymphocytes
Stat4	4.29822e-27	0.165	8.59645e-24	Lymphocytes
Srgn	5.65344e-27	0.463	1.13069e-23	Lymphocytes
Ets1	6.71602e-27	0.454	1.3432e-23	Lymphocytes
Gpr132	8.17709e-27	0.221	1.63542e-23	Lymphocytes
Maf	2.16438e-26	0.174	4.32875e-23	Lymphocytes
Tcf7	6.27618e-26	0.1	1.25524e-22	Lymphocytes
Gimap6	9.22505e-26	0.467	1.84501e-22	Lymphocytes
Ezr	2.21402e-25	0.444	4.42804e-22	Lymphocytes
Sla	4.29749e-25	0.212	8.59498e-22	Lymphocytes
Inpp5d	5.01779e-25	0.159	1.00356e-21	Lymphocytes
Rinl	5.17067e-25	0.348	1.03413e-21	Lymphocytes
Id2	1.53209e-24	0.584	3.06418e-21	Lymphocytes
Fermt3	1.71325e-24	0.36	3.4265e-21	Lymphocytes
Cd247	2.40626e-24	0.356	4.81252e-21	Lymphocytes
Gpr65	3.60883e-24	0.024	7.21767e-21	Lymphocytes
Ahnak	7.08895e-24	0.473	1.41779e-20	Lymphocytes
Pim1	7.26978e-24	0.528	1.45396e-20	Lymphocytes
Bhlhe40	8.01537e-24	0.452	1.60307e-20	Lymphocytes
Ifng	8.78449e-23	0.204	1.7569e-19	Lymphocytes
Malt1	1.20895e-22	0.467	2.4179e-19	Lymphocytes
Ikzf3	1.25381e-22	0.213	2.50762e-19	Lymphocytes
Ppp1r15a	6.18688e-22	0.764	1.23738e-18	Lymphocytes
Anp32b	8.90883e-22	0.79	1.78177e-18	Lymphocytes
Ptpn7	8.94499e-22	0.146	1.789e-18	Lymphocytes
Adcy7	1.10829e-21	0.119	2.21659e-18	Lymphocytes
Gm26740	1.84571e-21	0.03	3.69142e-18	Lymphocytes
Fth1	2.55008e-21	0.96	5.10016e-18	Lymphocytes
Crip1	4.88949e-21	0.768	9.77898e-18	Lymphocytes
Nr4a2	1.54936e-20	0.433	3.09873e-17	Lymphocytes
Kcnn4	1.64395e-20	0.232	3.28791e-17	Lymphocytes
Tespa1	6.21388e-20	0.14	1.24278e-16	Lymphocytes
2006-09-01	7.21327e-20	0.207	1.44265e-16	Lymphocytes
Slfn2	1.16292e-19	0.313	2.32583e-16	Lymphocytes
Ifngr1	1.83741e-19	0.567	3.67481e-16	Lymphocytes
Gata3	1.86622e-19	0.227	3.73243e-16	Lymphocytes
Ppp1r16b	2.30671e-19	0.272	4.61342e-16	Lymphocytes
Ccr5	2.46653e-19	0.119	4.93306e-16	Lymphocytes
Gpsm3	2.90531e-19	0.32	5.81061e-16	Lymphocytes
Tnfaip8l2	3.49046e-19	0.037	6.98093e-16	Lymphocytes
Glipr2	4.92689e-19	0.178	9.85378e-16	Lymphocytes
Cd84	7.71015e-19	0.087	1.54203e-15	Lymphocytes
4930523C07Rik	1.07033e-18	0.443	2.14066e-15	Lymphocytes
Gna15	1.96911e-18	0.104	3.93822e-15	Lymphocytes
Cish	2.49403e-18	0.383	4.98807e-15	Lymphocytes
Fli1	3.26461e-18	0.19	6.52922e-15	Lymphocytes
Ctsd	3.82717e-18	0.843	7.65433e-15	Lymphocytes
Smad7	4.34075e-18	0.578	8.68149e-15	Lymphocytes
Prkch	6.29181e-18	0.346	1.25836e-14	Lymphocytes
Dnajb11	8.5676e-18	0.862	1.71352e-14	Lymphocytes
Arl4c	8.68968e-18	0.373	1.73794e-14	Lymphocytes
Ctla2a	1.30488e-17	0.489	2.60976e-14	Lymphocytes
Gimap8	2.09869e-17	0.322	4.19738e-14	Lymphocytes
Cmtm7	2.5333e-17	0.413	5.06661e-14	Lymphocytes
Sp140	3.21e-17	0.176	6.41999e-14	Lymphocytes
Lrrfip1	7.71079e-17	0.466	1.54216e-13	Lymphocytes
Csrnp1	8.73698e-17	0.557	1.7474e-13	Lymphocytes
AI662270	9.06534e-17	0.226	1.81307e-13	Lymphocytes
Ldha	9.79066e-17	0.421	1.95813e-13	Lymphocytes
Gna13	7.57679e-16	0.646	1.51536e-12	Lymphocytes
Ifi203	7.60436e-16	0.339	1.52087e-12	Lymphocytes
Baz1a	9.36977e-16	0.35	1.87395e-12	Lymphocytes
Apobec3	1.03689e-15	0.485	2.07378e-12	Lymphocytes
Gpr183	1.13281e-15	0.161	2.26562e-12	Lymphocytes
Atad2	2.38011e-15	0.449	4.76021e-12	Lymphocytes
Hcls1	2.64585e-15	0.364	5.2917e-12	Lymphocytes
Tnfrsf18	7.30665e-15	0.258	1.46133e-11	Lymphocytes
Zfp36l1	1.06897e-14	0.423	2.13794e-11	Lymphocytes
Ly6e	1.24904e-14	0.862	2.49809e-11	Lymphocytes
Acp5	1.66085e-14	0.206	3.3217e-11	Lymphocytes
Psmb9	1.86549e-14	0.599	3.73097e-11	Lymphocytes
H2afz	2.3973e-14	0.879	4.79459e-11	Lymphocytes
Inpp4b	5.52331e-14	0.332	1.10466e-10	Lymphocytes
Msn	5.69296e-14	0.426	1.13859e-10	Lymphocytes
Higd1a1	6.12122e-14	0.55	1.22424e-10	Lymphocytes
Metrnl	6.98399e-14	0.207	1.3968e-10	Lymphocytes
Ncf4	8.10126e-14	0.083	1.62025e-10	Lymphocytes
Myo1g	8.45112e-14	0.032	1.69022e-10	Lymphocytes
Adgre5	9.34808e-14	0.429	1.86962e-10	Lymphocytes
Zyx	9.90863e-14	0.435	1.98173e-10	Lymphocytes
Ier5	1.07054e-13	0.707	2.14108e-10	Lymphocytes
P2ry10	1.34514e-13	0.088	2.69028e-10	Lymphocytes
Nfkbia	1.40777e-13	0.828	2.81554e-10	Lymphocytes
Gng2	2.18688e-13	0.462	4.37376e-10	Lymphocytes
Nedd9	2.72523e-13	0.407	5.45046e-10	Lymphocytes
Ube2s	4.8125e-13	0.848	9.625e-10	Lymphocytes
Cd44	2.23089e-12	0.476	4.46178e-09	Lymphocytes
Smc4	4.09402e-12	0.428	8.18804e-09	Lymphocytes
Lmnb1	8.43201e-12	0.339	1.6864e-08	Lymphocytes
Snx20	1.83378e-11	0.287	3.66757e-08	Lymphocytes
Dusp5	1.90884e-11	0.582	3.81769e-08	Lymphocytes
Ifi206	2.0422e-11	0.174	4.0844e-08	Lymphocytes
Tap1	2.24551e-11	0.407	4.49102e-08	Lymphocytes
Tnfaip8	4.53154e-11	0.477	9.06308e-08	Lymphocytes
Tgfbr2	5.15916e-11	0.404	1.03183e-07	Lymphocytes
Ccl4	5.48553e-11	0.276	1.09711e-07	Lymphocytes
Txn1	5.99961e-11	0.891	1.19992e-07	Lymphocytes
Tubb5	6.85387e-11	0.78	1.37077e-07	Lymphocytes
Ptpre	8.01134e-11	0.293	1.60227e-07	Lymphocytes
Iqgap2	1.39403e-10	0.232	2.78806e-07	Lymphocytes
Grap	2.25946e-10	0.329	4.51893e-07	Lymphocytes
Ifi27l2a	2.42377e-10	0.246	4.84755e-07	Lymphocytes
Acap1	2.4341e-10	0.162	4.86821e-07	Lymphocytes
Itpkb	3.02294e-10	0.634	6.04588e-07	Lymphocytes
Frat2	3.93777e-10	0.29	7.87553e-07	Lymphocytes
Gtf2b	4.85635e-10	0.671	9.7127e-07	Lymphocytes
Mndal	4.86e-10	0.457	9.72e-07	Lymphocytes
Chsy1	8.59243e-10	0.292	1.71849e-06	Lymphocytes
Tes	1.16648e-09	0.623	2.33296e-06	Lymphocytes
AU020206	2.46305e-09	0.399	4.92609e-06	Lymphocytes
Arhgap31	3.07807e-09	0.44	6.15614e-06	Lymphocytes
Evi2a	6.04673e-09	0.235	1.20935e-05	Lymphocytes
Siah2	6.32087e-09	0.587	1.26417e-05	Lymphocytes
Fosl2	7.73854e-09	0.409	1.54771e-05	Lymphocytes
Btg2	7.86296e-09	0.888	1.57259e-05	Lymphocytes
Txk	2.07747e-08	0.133	4.15494e-05	Lymphocytes
Ran	2.26931e-08	0.824	4.53861e-05	Lymphocytes
Pcna	3.10297e-08	0.618	6.20593e-05	Lymphocytes
Qpct	4.21424e-08	0.252	8.42848e-05	Lymphocytes
Samhd1	5.62637e-08	0.545	0.000112527	Lymphocytes
Gm2682	6.64929e-08	0.107	0.000132986	Lymphocytes
Rgs2	1.07493e-07	0.727	0.000214986	Lymphocytes
Gimap9	1.74307e-07	0.342	0.000348615	Lymphocytes
Mfng	1.75127e-07	0.336	0.000350254	Lymphocytes
Sh3bp1	3.07545e-07	0.339	0.000615089	Lymphocytes
Otulinl	3.61807e-07	0.427	0.000723614	Lymphocytes
Dock111	3.76897e-07	0.457	0.000753795	Lymphocytes
Taf4b	5.01342e-07	0.289	0.00100268	Lymphocytes
Cyfip2	5.07353e-07	0.699	0.00101471	Lymphocytes
Tgfb1	5.18679e-07	0.401	0.00103736	Lymphocytes
Arap2	7.04498e-07	0.393	0.001409	Lymphocytes
Efhd2	1.11418e-06	0.57	0.00222836	Lymphocytes
Cited2	1.35136e-06	0.679	0.00270273	Lymphocytes
9930111J21Rik2	1.49953e-06	0.371	0.00299905	Lymphocytes
Rgs10	1.55432e-06	0.311	0.00310865	Lymphocytes
Sytl2	1.67851e-06	0.226	0.00335702	Lymphocytes
Flna	1.84586e-06	0.414	0.00369172	Lymphocytes
Hvcn1	3.26717e-06	0.174	0.00653433	Lymphocytes
Hsph11	3.86784e-06	0.775	0.00773569	Lymphocytes
Gem	4.58902e-06	0.572	0.00917804	Lymphocytes
Ifi47	6.00236e-06	0.333	0.0120047	Lymphocytes
Cyth4	6.75079e-06	0.32	0.0135016	Lymphocytes
Smc2	6.90755e-06	0.321	0.0138151	Lymphocytes
Ccl3	7.43782e-06	0.265	0.0148756	Lymphocytes
Cenpa	9.5331e-06	0.32	0.0190662	Lymphocytes
Sat1	1.22636e-05	0.628	0.0245273	Lymphocytes
Capg	1.26639e-05	0.429	0.0253278	Lymphocytes
Slc1a5	1.56577e-05	0.356	0.0313154	Lymphocytes
Dbf4	1.61328e-05	0.296	0.0322657	Lymphocytes
Ptger4	2.0122e-05	0.292	0.040244	Lymphocytes
Nasp	2.11021e-05	0.557	0.0422042	Lymphocytes
Gng10	2.49592e-05	0.561	0.0499184	Lymphocytes
Cdc42ep3	4.51557e-05	0.455	0.0903113	Lymphocytes
Hsd11b1	5.09957e-05	0.16	0.101991	Lymphocytes
Alyref	6.47869e-05	0.682	0.129574	Lymphocytes
Dusp11	0.000122409	0.806	0.244818	Lymphocytes
Map3k8	0.000136651	0.364	0.273301	Lymphocytes
Nr4a1	0.000150905	0.541	0.30181	Lymphocytes
Ddx39	0.000169275	0.469	0.33855	Lymphocytes
Hopx	0.000171246	0.542	0.342491	Lymphocytes
Jaml	0.00027676	0.148	0.55352	Lymphocytes
Ubash3a	0.000278841	0.234	0.557682	Lymphocytes
Neurl3	0.000285229	0.328	0.570459	Lymphocytes
Lbr	0.000317917	0.497	0.635833	Lymphocytes
Rnf19b	0.000337157	0.447	0.674314	Lymphocytes
St8sia4	0.000389426	0.373	0.778852	Lymphocytes
Slbp	0.000563119	0.574	1	Lymphocytes
Tagap	0.000675864	0.143	1	Lymphocytes
Ly6c2	0.000729135	0.205	1	Lymphocytes
Coro2a	0.000768287	0.34	1	Lymphocytes
Stat1	0.000830056	0.544	1	Lymphocytes
Ier2	0.00111912	0.725	1	Lymphocytes
Pycard	0.00139322	0.41	1	Lymphocytes
Cdk2ap2	0.00152254	0.709	1	Lymphocytes
Socs3	0.00160522	0.461	1	Lymphocytes
Rel	0.00200488	0.454	1	Lymphocytes
Ptpn6	0.00207515	0.442	1	Lymphocytes
Tle3	0.00260419	0.491	1	Lymphocytes
Ar	0.00320605	0.337	1	Lymphocytes
Vsir	0.00345636	0.311	1	Lymphocytes
Il16	0.00378951	0.198	1	Lymphocytes
Plk3	0.00505082	0.442	1	Lymphocytes
Tiparp1	0.00721238	0.67	1	Lymphocytes

## Sheet: 7_q_stellate_cells
gene	p_val	avg_log2FC	p_val_adj	cluster
Htr1b	6.23991e-243	0.006	1.24798e-239	q_stellate_cells
Pcdh18	4.09181e-231	0.007	8.18362e-228	q_stellate_cells
B130024G19Rik	5.45363e-193	0.008	1.09073e-189	q_stellate_cells
Slc2a4	1.39745e-177	0.01	2.7949e-174	q_stellate_cells
Tcf211	4.56435e-158	0.02	9.1287e-155	q_stellate_cells
Sod31	1.48636e-157	0.022	2.97273e-154	q_stellate_cells
Bmp5	1.13755e-146	0.01	2.2751e-143	q_stellate_cells
Pcdh191	1.97159e-125	0.035	3.94319e-122	q_stellate_cells
Ccl111	7.44815e-123	0.016	1.48963e-119	q_stellate_cells
Tbx3os1	1.07886e-114	0.055	2.15772e-111	q_stellate_cells
Trarg1	6.77752e-114	0.107	1.3555e-110	q_stellate_cells
Heyl1	1.31402e-113	0.075	2.62805e-110	q_stellate_cells
Lamc31	1.52676e-110	0.031	3.05351e-107	q_stellate_cells
Ebf2	2.13418e-100	0.082	4.26835e-97	q_stellate_cells
Adap21	3.00636e-100	0.113	6.01272e-97	q_stellate_cells
Jph2	1.95716e-99	0.064	3.91433e-96	q_stellate_cells
Cspg4	1.30986e-97	0.148	2.61973e-94	q_stellate_cells
Cox4i2	3.85826e-91	0.18	7.71652e-88	q_stellate_cells
Myh11	1.18899e-90	0.169	2.37798e-87	q_stellate_cells
Col6a21	1.23874e-90	0.089	2.47748e-87	q_stellate_cells
Olfr558	3.16614e-87	0.156	6.33227e-84	q_stellate_cells
Naalad21	3.38601e-85	0.147	6.77203e-82	q_stellate_cells
Fbn11	2.29679e-82	0.08	4.59358e-79	q_stellate_cells
Rasl12	1.93988e-81	0.09	3.87976e-78	q_stellate_cells
Myl91	4.10554e-78	0.128	8.21109e-75	q_stellate_cells
Aspn1	4.30353e-75	0.231	8.60705e-72	q_stellate_cells
Foxs11	3.04754e-74	0.212	6.09508e-71	q_stellate_cells
Higd1b	4.76376e-72	0.212	9.52752e-69	q_stellate_cells
Pdgfrb1	4.10553e-71	0.249	8.21105e-68	q_stellate_cells
Rem11	5.46125e-70	0.113	1.09225e-66	q_stellate_cells
Kcnj8	9.11633e-69	0.1	1.82327e-65	q_stellate_cells
Mrvi1	3.34202e-68	0.118	6.68403e-65	q_stellate_cells
Ndufa4l21	2.45343e-66	0.222	4.90686e-63	q_stellate_cells
Notch3	7.85527e-66	0.262	1.57105e-62	q_stellate_cells
Rarres21	8.23501e-66	0.18	1.647e-62	q_stellate_cells
Art31	2.9196e-65	0.225	5.8392e-62	q_stellate_cells
Tbx3	7.15557e-65	0.127	1.43111e-61	q_stellate_cells
Prrx11	1.14859e-64	0.239	2.29717e-61	q_stellate_cells
Atp1a21	6.36261e-64	0.132	1.27252e-60	q_stellate_cells
Ggt51	1.76266e-63	0.229	3.52531e-60	q_stellate_cells
Vtn1	5.3225e-63	0.178	1.0645e-59	q_stellate_cells
Cygb1	8.63363e-63	0.281	1.72673e-59	q_stellate_cells
Gpc31	1.13822e-62	0.156	2.27643e-59	q_stellate_cells
Ano1	1.23338e-62	0.291	2.46675e-59	q_stellate_cells
Casq2	4.01537e-62	0.148	8.03073e-59	q_stellate_cells
Rgs5	4.34952e-62	0.287	8.69905e-59	q_stellate_cells
Nr2f1	4.69163e-62	0.091	9.38326e-59	q_stellate_cells
Agtr1a	5.93803e-62	0.115	1.18761e-58	q_stellate_cells
Cd2481	5.94666e-62	0.137	1.18933e-58	q_stellate_cells
G0s21	3.05227e-61	0.323	6.10455e-58	q_stellate_cells
Nr2f21	5.06783e-61	0.338	1.01357e-57	q_stellate_cells
Gjc1	9.2734e-61	0.391	1.85468e-57	q_stellate_cells
Mylk	1.05868e-60	0.325	2.11736e-57	q_stellate_cells
Ifitm11	3.74866e-60	0.178	7.49732e-57	q_stellate_cells
Gucy1b1	5.98931e-60	0.333	1.19786e-56	q_stellate_cells
1942-09-01	2.47146e-59	0.436	4.94293e-56	q_stellate_cells
Des1	2.82415e-59	0.257	5.64831e-56	q_stellate_cells
Axl2	7.16319e-59	0.256	1.43264e-55	q_stellate_cells
Tpm21	7.89449e-59	0.288	1.5789e-55	q_stellate_cells
Zeb22	1.57934e-58	0.404	3.15868e-55	q_stellate_cells
Fads3	1.72306e-58	0.221	3.44611e-55	q_stellate_cells
Arhgap42	2.12267e-58	0.019	4.24534e-55	q_stellate_cells
Abcc9	2.30094e-58	0.213	4.60188e-55	q_stellate_cells
Gm13889	1.54925e-57	0.272	3.09849e-54	q_stellate_cells
Aoc3	3.05583e-57	0.192	6.11165e-54	q_stellate_cells
Cald12	3.35479e-57	0.546	6.70957e-54	q_stellate_cells
Mgp1	3.59302e-57	0.417	7.18605e-54	q_stellate_cells
Lhfp1	3.65587e-57	0.37	7.31175e-54	q_stellate_cells
Gm15270	1.43964e-56	0.124	2.87927e-53	q_stellate_cells
Spon11	2.67174e-56	0.19	5.34348e-53	q_stellate_cells
Lsamp	3.46931e-56	0.023	6.93863e-53	q_stellate_cells
Pde3a1	8.25977e-56	0.213	1.65195e-52	q_stellate_cells
Slc12a2	1.04398e-55	0.422	2.08795e-52	q_stellate_cells
Tbx2	1.48712e-55	0.279	2.97424e-52	q_stellate_cells
Cfh1	1.6701e-55	0.325	3.3402e-52	q_stellate_cells
Steap4	4.73324e-55	0.181	9.46648e-52	q_stellate_cells
Ackr31	7.00451e-55	0.195	1.4009e-51	q_stellate_cells
Ecm11	9.33603e-55	0.319	1.86721e-51	q_stellate_cells
Htra11	1.20439e-54	0.135	2.40878e-51	q_stellate_cells
Lmod1	1.97177e-54	0.09	3.94354e-51	q_stellate_cells
Ndrg21	3.34361e-54	0.308	6.68721e-51	q_stellate_cells
C1s11	4.87085e-54	0.354	9.7417e-51	q_stellate_cells
Gucy1a11	6.65544e-54	0.301	1.33109e-50	q_stellate_cells
Tinagl11	1.25125e-53	0.26	2.5025e-50	q_stellate_cells
Fam162a1	2.19216e-53	0.615	4.38431e-50	q_stellate_cells
Carmn	2.65145e-53	0.244	5.3029e-50	q_stellate_cells
Atp1b21	2.86816e-53	0.417	5.73632e-50	q_stellate_cells
Mfge81	3.17128e-53	0.455	6.34255e-50	q_stellate_cells
Ednra	3.19802e-53	0.232	6.39603e-50	q_stellate_cells
Crip13	4.18603e-53	0.765	8.37205e-50	q_stellate_cells
Fstl12	8.00732e-53	0.28	1.60146e-49	q_stellate_cells
Ebf12	1.152e-52	0.389	2.304e-49	q_stellate_cells
Pdgfa	1.22347e-52	0.598	2.44694e-49	q_stellate_cells
Gas11	1.34251e-52	0.23	2.68501e-49	q_stellate_cells
Fxyd11	3.72071e-52	0.178	7.44142e-49	q_stellate_cells
Itpripl21	4.56705e-52	0.35	9.1341e-49	q_stellate_cells
Plat2	5.53749e-52	0.396	1.1075e-48	q_stellate_cells
Gng112	8.20809e-52	0.449	1.64162e-48	q_stellate_cells
Bgn1	8.8076e-52	0.379	1.76152e-48	q_stellate_cells
Rbpms2	1.47926e-51	0.028	2.95853e-48	q_stellate_cells
Jag1	1.49201e-51	0.298	2.98403e-48	q_stellate_cells
Pid11	2.59577e-51	0.434	5.19154e-48	q_stellate_cells
Lrp11	2.65605e-51	0.466	5.31209e-48	q_stellate_cells
Lgals12	5.5822e-51	0.325	1.11644e-47	q_stellate_cells
Mustn1	7.31993e-51	0.162	1.46399e-47	q_stellate_cells
Plxdc21	1.25704e-50	0.291	2.51409e-47	q_stellate_cells
Ccn21	8.00009e-50	0.284	1.60002e-46	q_stellate_cells
Gja41	8.99064e-50	0.384	1.79813e-46	q_stellate_cells
Cp1	1.63042e-49	0.126	3.26084e-46	q_stellate_cells
Plce11	2.09234e-49	0.187	4.18468e-46	q_stellate_cells
Cavin12	3.34485e-49	0.358	6.6897e-46	q_stellate_cells
Mcam1	3.54193e-49	0.288	7.08385e-46	q_stellate_cells
Arhgef17	3.72365e-49	0.564	7.44729e-46	q_stellate_cells
Gsn1	4.14153e-49	0.623	8.28307e-46	q_stellate_cells
Sparcl12	4.6696e-49	0.424	9.33921e-46	q_stellate_cells
Myo1b	9.68077e-49	0.509	1.93615e-45	q_stellate_cells
Trabd2b	9.91102e-49	0.154	1.9822e-45	q_stellate_cells
S1pr31	1.88359e-48	0.171	3.76718e-45	q_stellate_cells
Pcolce1	3.0742e-48	0.202	6.14839e-45	q_stellate_cells
Tns11	4.84446e-48	0.41	9.68893e-45	q_stellate_cells
Itga11	1.07875e-47	0.362	2.1575e-44	q_stellate_cells
Pdzd2	1.25356e-46	0.296	2.50711e-43	q_stellate_cells
Col1a21	1.48467e-46	0.254	2.96933e-43	q_stellate_cells
Egflam1	2.69933e-46	0.285	5.39866e-43	q_stellate_cells
Vstm41	2.99666e-46	0.199	5.99333e-43	q_stellate_cells
Tpm1	4.05262e-46	0.707	8.10524e-43	q_stellate_cells
Hrct1	4.7721e-46	0.186	9.54419e-43	q_stellate_cells
Plekhg21	1.35707e-45	0.294	2.71414e-42	q_stellate_cells
Plcl1	1.43612e-45	0.22	2.87224e-42	q_stellate_cells
Olfml2a1	8.28866e-45	0.112	1.65773e-41	q_stellate_cells
Hoxb3	1.61798e-44	0.122	3.23596e-41	q_stellate_cells
Sncg1	1.65817e-44	0.385	3.31635e-41	q_stellate_cells
Wtip	3.62148e-44	0.384	7.24296e-41	q_stellate_cells
Ptp4a31	6.19688e-44	0.623	1.23938e-40	q_stellate_cells
Ppp1r14a1	6.7196e-44	0.23	1.34392e-40	q_stellate_cells
Nbl12	6.7999e-44	0.407	1.35998e-40	q_stellate_cells
Col18a11	1.19162e-43	0.234	2.38324e-40	q_stellate_cells
Emid1	1.24186e-43	0.326	2.48372e-40	q_stellate_cells
Col5a21	1.9374e-43	0.058	3.8748e-40	q_stellate_cells
Pdlim1	3.5604e-43	0.371	7.12079e-40	q_stellate_cells
Prelp1	6.05722e-43	0.143	1.21144e-39	q_stellate_cells
Acta2	9.72668e-43	0.349	1.94534e-39	q_stellate_cells
Slc11a12	1.55725e-42	0.05	3.1145e-39	q_stellate_cells
Postn1	3.144e-42	0.151	6.288e-39	q_stellate_cells
Serping12	3.75602e-42	0.565	7.51204e-39	q_stellate_cells
Mxra72	4.48838e-42	0.39	8.97676e-39	q_stellate_cells
Nkx2-32	4.81552e-42	0.419	9.63104e-39	q_stellate_cells
Rasgrp21	9.07014e-42	0.324	1.81403e-38	q_stellate_cells
Lama21	9.20526e-42	0.311	1.84105e-38	q_stellate_cells
Il341	1.20127e-41	0.172	2.40253e-38	q_stellate_cells
Epas11	3.31724e-41	0.453	6.63448e-38	q_stellate_cells
F2r2	1.1705e-40	0.328	2.34101e-37	q_stellate_cells
Crip22	1.58029e-40	0.502	3.16059e-37	q_stellate_cells
Meox2	2.249e-40	0.088	4.49799e-37	q_stellate_cells
Col6a11	8.49967e-40	0.242	1.69993e-36	q_stellate_cells
Ednrb1	8.50614e-40	0.468	1.70123e-36	q_stellate_cells
Itgb52	9.51764e-40	0.512	1.90353e-36	q_stellate_cells
Kitl1	9.74739e-40	0.384	1.94948e-36	q_stellate_cells
Hand2os11	1.25173e-39	0.301	2.50346e-36	q_stellate_cells
Inpp4b1	2.01562e-39	0.318	4.03125e-36	q_stellate_cells
Serpine21	1.96455e-38	0.411	3.9291e-35	q_stellate_cells
Ccdc801	1.98011e-38	0.284	3.96022e-35	q_stellate_cells
Thy12	2.41847e-38	0.205	4.83694e-35	q_stellate_cells
Nes1	3.93495e-38	0.2	7.8699e-35	q_stellate_cells
Tnxb1	4.05919e-38	0.23	8.11838e-35	q_stellate_cells
Nrip2	6.14768e-38	0.083	1.22954e-34	q_stellate_cells
Kcnq4	6.22863e-38	0.25	1.24573e-34	q_stellate_cells
Filip1l1	7.86848e-38	0.394	1.5737e-34	q_stellate_cells
Flna1	1.42991e-37	0.395	2.85983e-34	q_stellate_cells
Cryab1	1.50458e-37	0.279	3.00917e-34	q_stellate_cells
Phlda31	2.21086e-37	0.419	4.42171e-34	q_stellate_cells
Efhd22	2.46661e-37	0.553	4.93322e-34	q_stellate_cells
Ace22	2.91052e-37	0.515	5.82104e-34	q_stellate_cells
Dbndd21	2.95928e-37	0.478	5.91857e-34	q_stellate_cells
Daam2	3.78196e-37	0.008	7.56392e-34	q_stellate_cells
Ehd22	1.30346e-36	0.257	2.60692e-33	q_stellate_cells
Akap122	1.47563e-36	0.339	2.95126e-33	q_stellate_cells
Serpini1	1.54644e-36	0.513	3.09287e-33	q_stellate_cells
Rgs41	1.56697e-36	0.498	3.13394e-33	q_stellate_cells
Pi151	1.67038e-36	0.205	3.34076e-33	q_stellate_cells
Tagln1	2.06497e-36	0.278	4.12993e-33	q_stellate_cells
Sparc2	2.21018e-36	0.452	4.42036e-33	q_stellate_cells
Pde5a1	1.01416e-35	0.57	2.02832e-32	q_stellate_cells
Col4a22	1.08013e-35	0.33	2.16027e-32	q_stellate_cells
Gpc6	1.46437e-35	0.158	2.92873e-32	q_stellate_cells
C1qtnf71	1.68172e-35	0.151	3.36344e-32	q_stellate_cells
Pakap.11	2.72893e-35	0.429	5.45785e-32	q_stellate_cells
Serpinh12	9.55818e-35	0.48	1.91164e-31	q_stellate_cells
Rras2	2.99682e-34	0.456	5.99363e-31	q_stellate_cells
Esam1	6.59858e-34	0.478	1.31972e-30	q_stellate_cells
Tm4sf11	6.78267e-34	0.482	1.35653e-30	q_stellate_cells
Smim31	9.82447e-34	0.228	1.96489e-30	q_stellate_cells
Ifitm32	1.11553e-33	0.509	2.23107e-30	q_stellate_cells
Col4a12	1.131e-33	0.495	2.26199e-30	q_stellate_cells
Tgm21	1.66458e-33	0.31	3.32917e-30	q_stellate_cells
Arhgdib2	2.56395e-33	0.303	5.12791e-30	q_stellate_cells
Fblim11	2.88383e-33	0.225	5.76765e-30	q_stellate_cells
Rhoj2	4.25072e-33	0.334	8.50144e-30	q_stellate_cells
Cavin32	4.43012e-33	0.397	8.86024e-30	q_stellate_cells
Vasn	4.89755e-33	0.341	9.7951e-30	q_stellate_cells
Timp32	5.71809e-33	0.443	1.14362e-29	q_stellate_cells
Id32	5.72902e-33	0.507	1.1458e-29	q_stellate_cells
Mrap	7.59084e-33	0.19	1.51817e-29	q_stellate_cells
Ldha4	1.2749e-32	0.412	2.5498e-29	q_stellate_cells
Phlda1	1.8072e-32	0.508	3.6144e-29	q_stellate_cells
Col3a11	2.59773e-32	0.261	5.19545e-29	q_stellate_cells
Rhoc2	3.21955e-32	0.568	6.43911e-29	q_stellate_cells
Enpep	3.26815e-32	0.468	6.5363e-29	q_stellate_cells
Ngf	7.45937e-32	0.225	1.49187e-28	q_stellate_cells
Ephx3	1.11695e-31	0.161	2.23389e-28	q_stellate_cells
Pear1	6.69259e-31	0.335	1.33852e-27	q_stellate_cells
Tns21	6.95563e-31	0.493	1.39113e-27	q_stellate_cells
Cd3021	6.95607e-31	0.367	1.39121e-27	q_stellate_cells
Angptl21	1.01395e-30	0.141	2.02789e-27	q_stellate_cells
Oaf1	1.04292e-30	0.392	2.08584e-27	q_stellate_cells
Pth1r1	3.25477e-30	0.139	6.50955e-27	q_stellate_cells
Tcf15	4.5604e-30	0.252	9.12081e-27	q_stellate_cells
Pmp222	6.05453e-30	0.325	1.21091e-26	q_stellate_cells
P2ry14	7.77116e-30	0.228	1.55423e-26	q_stellate_cells
Mnd1	9.42473e-30	0.28	1.88495e-26	q_stellate_cells
Sema5a1	1.01558e-29	0.313	2.03117e-26	q_stellate_cells
Igfbp5	3.31609e-29	0.284	6.63219e-26	q_stellate_cells
Itga7	3.5951e-29	0.29	7.19019e-26	q_stellate_cells
Slc38a111	4.82207e-29	0.213	9.64414e-26	q_stellate_cells
Scn1b2	5.0028e-29	0.412	1.00056e-25	q_stellate_cells
Tril1	6.21896e-29	0.267	1.24379e-25	q_stellate_cells
Anxa11	6.39568e-29	0.262	1.27914e-25	q_stellate_cells
Aldh22	8.94707e-29	0.667	1.78941e-25	q_stellate_cells
Map3k20	1.51319e-28	0.381	3.02638e-25	q_stellate_cells
Emp33	2.04324e-28	0.464	4.08647e-25	q_stellate_cells
Gpx81	2.19289e-28	0.181	4.38578e-25	q_stellate_cells
Ccdc141	2.38695e-28	0.272	4.7739e-25	q_stellate_cells
Fcgrt2	2.56114e-28	0.354	5.12227e-25	q_stellate_cells
Mef2c2	3.7268e-28	0.602	7.4536e-25	q_stellate_cells
Hes11	4.73064e-28	0.409	9.46128e-25	q_stellate_cells
Cdc42ep11	7.73243e-28	0.281	1.54649e-24	q_stellate_cells
Col16a11	8.08407e-28	0.085	1.61681e-24	q_stellate_cells
Actb3	1.59759e-27	0.979	3.19518e-24	q_stellate_cells
Tcf41	1.69153e-27	0.761	3.38307e-24	q_stellate_cells
Gdf101	1.69303e-27	0.284	3.38606e-24	q_stellate_cells
Col4a4	1.76157e-27	0.329	3.52314e-24	q_stellate_cells
Timp22	1.98686e-27	0.557	3.97372e-24	q_stellate_cells
Adamts12	2.51774e-27	0.316	5.03549e-24	q_stellate_cells
Msx11	4.14674e-27	0.256	8.29347e-24	q_stellate_cells
Ifitm22	4.56917e-27	0.682	9.13835e-24	q_stellate_cells
Ltbp42	5.30064e-27	0.409	1.06013e-23	q_stellate_cells
Klhl23	5.35986e-27	0.284	1.07197e-23	q_stellate_cells
Pdlim3	6.35807e-27	0.24	1.27161e-23	q_stellate_cells
Dlc11	1.32121e-26	0.392	2.64242e-23	q_stellate_cells
Spred11	1.51431e-26	0.486	3.02861e-23	q_stellate_cells
Vim4	2.87187e-26	0.465	5.74374e-23	q_stellate_cells
Ctsc2	5.36935e-26	0.288	1.07387e-22	q_stellate_cells
Igfbp72	6.49817e-26	0.861	1.29963e-22	q_stellate_cells
Ltbp12	8.4522e-26	0.26	1.69044e-22	q_stellate_cells
Csrp12	1.04781e-25	0.557	2.09562e-22	q_stellate_cells
Hoxb2	1.36524e-25	0.32	2.73048e-22	q_stellate_cells
Inka2	2.14302e-25	0.317	4.28603e-22	q_stellate_cells
Pmepa13	1.00991e-24	0.438	2.01981e-21	q_stellate_cells
Lamb22	1.05315e-24	0.343	2.1063e-21	q_stellate_cells
Fbxl22	2.5078e-24	0.248	5.0156e-21	q_stellate_cells
Fth13	2.54603e-24	0.96	5.09207e-21	q_stellate_cells
Snhg181	3.81384e-24	0.451	7.62768e-21	q_stellate_cells
Sptbn12	4.25973e-24	0.878	8.51946e-21	q_stellate_cells
Gm340301	5.16422e-24	0.18	1.03284e-20	q_stellate_cells
Spry41	5.79806e-24	0.421	1.15961e-20	q_stellate_cells
Pde8b	6.24247e-24	0.125	1.24849e-20	q_stellate_cells
Cnn23	8.24883e-24	0.393	1.64977e-20	q_stellate_cells
Ajuba	1.19272e-23	0.097	2.38543e-20	q_stellate_cells
Rapgef51	1.26778e-23	0.456	2.53557e-20	q_stellate_cells
Bcam1	1.43582e-23	0.439	2.87165e-20	q_stellate_cells
Smtn1	2.05942e-23	0.175	4.11884e-20	q_stellate_cells
Jam31	2.79534e-23	0.522	5.59068e-20	q_stellate_cells
Hspb21	3.26951e-23	0.105	6.53901e-20	q_stellate_cells
Tspan42	3.36818e-23	0.414	6.73636e-20	q_stellate_cells
Tgfb1i11	3.66585e-23	0.338	7.3317e-20	q_stellate_cells
Aebp11	4.08071e-23	0.262	8.16141e-20	q_stellate_cells
S100a62	7.16169e-23	0.483	1.43234e-19	q_stellate_cells
Psap2	8.43954e-23	0.913	1.68791e-19	q_stellate_cells
Peak12	9.12276e-23	0.397	1.82455e-19	q_stellate_cells
Snrk1	1.00931e-22	0.649	2.01862e-19	q_stellate_cells
Nid12	1.31726e-22	0.521	2.63452e-19	q_stellate_cells
Runx12	6.72396e-22	0.089	1.34479e-18	q_stellate_cells
Tmsb4x3	7.413e-22	0.963	1.4826e-18	q_stellate_cells
Zfp7031	8.33339e-22	0.407	1.66668e-18	q_stellate_cells
Ntm1	1.23777e-21	0.311	2.47554e-18	q_stellate_cells
Wwtr12	1.27841e-21	0.359	2.55681e-18	q_stellate_cells
Lrrc321	1.99645e-21	0.23	3.9929e-18	q_stellate_cells
Lin7a	2.61482e-21	0.296	5.22965e-18	q_stellate_cells
Impa2	2.64417e-21	0.252	5.28833e-18	q_stellate_cells
Lamc12	2.71923e-21	0.481	5.43847e-18	q_stellate_cells
Zcchc241	3.24575e-21	0.195	6.4915e-18	q_stellate_cells
Pcp4l11	3.33287e-21	0.51	6.66574e-18	q_stellate_cells
9930111J21Rik23	3.59532e-21	0.359	7.19063e-18	q_stellate_cells
Capg3	4.38712e-21	0.414	8.77424e-18	q_stellate_cells
Map3k7cl	7.87671e-21	0.008	1.57534e-17	q_stellate_cells
Snai1	8.25036e-21	0.322	1.65007e-17	q_stellate_cells
Rcn31	1.0833e-20	0.452	2.16659e-17	q_stellate_cells
Tuba1b2	1.49015e-20	0.598	2.9803e-17	q_stellate_cells
Msn3	2.5614e-20	0.423	5.12279e-17	q_stellate_cells
Slc5a5	3.44266e-20	0.14	6.88531e-17	q_stellate_cells
Ctsd1	8.16573e-20	0.838	1.63315e-16	q_stellate_cells
Ccnd11	1.04278e-19	0.574	2.08556e-16	q_stellate_cells
Cav21	1.14643e-19	0.364	2.29287e-16	q_stellate_cells
Anxa22	1.18283e-19	0.413	2.36566e-16	q_stellate_cells
Rbms31	1.34449e-19	0.398	2.68898e-16	q_stellate_cells
Nudt41	1.8425e-19	0.685	3.68499e-16	q_stellate_cells
Fhl21	2.69774e-19	0.329	5.39547e-16	q_stellate_cells
Unc5b1	4.87135e-19	0.388	9.7427e-16	q_stellate_cells
Adgre52	9.61231e-19	0.423	1.92246e-15	q_stellate_cells
Eng1	9.70416e-19	0.416	1.94083e-15	q_stellate_cells
4930523C07Rik1	1.20828e-18	0.441	2.41657e-15	q_stellate_cells
Col15a12	1.32971e-18	0.289	2.65943e-15	q_stellate_cells
Rbp11	1.5164e-18	0.34	3.03279e-15	q_stellate_cells
Txn13	2.37587e-18	0.888	4.75174e-15	q_stellate_cells
Epb41l23	4.02265e-18	0.503	8.04529e-15	q_stellate_cells
Eps8	4.10291e-18	0.5	8.20582e-15	q_stellate_cells
Kirrel1	5.80945e-18	0.114	1.16189e-14	q_stellate_cells
Ttc282	6.34447e-18	0.624	1.26889e-14	q_stellate_cells
Endod11	7.17887e-18	0.517	1.43577e-14	q_stellate_cells
Cacna1h1	1.31342e-17	0.309	2.62685e-14	q_stellate_cells
Id11	1.4779e-17	0.434	2.95581e-14	q_stellate_cells
Tfpi1	1.5207e-17	0.439	3.0414e-14	q_stellate_cells
Hspb13	1.61913e-17	0.666	3.23825e-14	q_stellate_cells
Trib21	2.65074e-17	0.409	5.30149e-14	q_stellate_cells
Pfn13	3.79905e-17	0.878	7.5981e-14	q_stellate_cells
Parm1	5.58123e-17	0.263	1.11625e-13	q_stellate_cells
Emp12	6.55618e-17	0.357	1.31124e-13	q_stellate_cells
Tmem2041	9.85758e-17	0.441	1.97152e-13	q_stellate_cells
Gm13861	9.97102e-17	0.132	1.9942e-13	q_stellate_cells
Clec2d1	1.31434e-16	0.411	2.62868e-13	q_stellate_cells
Ephx11	1.37836e-16	0.402	2.75673e-13	q_stellate_cells
Nrp12	1.53829e-16	0.446	3.07658e-13	q_stellate_cells
Sema6d1	1.71312e-16	0.502	3.42623e-13	q_stellate_cells
B3gnt21	1.80078e-16	0.618	3.60157e-13	q_stellate_cells
Rap1a1	2.7193e-16	0.758	5.43861e-13	q_stellate_cells
St8sia42	6.17933e-16	0.358	1.23587e-12	q_stellate_cells
Hspb8	1.05859e-15	0.391	2.11718e-12	q_stellate_cells
Ahnak3	1.19118e-15	0.474	2.38237e-12	q_stellate_cells
Anpep1	1.44686e-15	0.453	2.89372e-12	q_stellate_cells
Slc9a3r21	1.48719e-15	0.518	2.97437e-12	q_stellate_cells
Apold11	1.55046e-15	0.41	3.10092e-12	q_stellate_cells
Ar3	1.6199e-15	0.322	3.23981e-12	q_stellate_cells
Pde1a	2.42753e-15	0.129	4.85505e-12	q_stellate_cells
Stard81	3.17531e-15	0.396	6.35061e-12	q_stellate_cells
Prss232	3.48056e-15	0.478	6.96111e-12	q_stellate_cells
Ddah22	4.24726e-15	0.383	8.49451e-12	q_stellate_cells
C1ra1	5.35718e-15	0.277	1.07144e-11	q_stellate_cells
Lrrc8a1	5.66935e-15	0.508	1.13387e-11	q_stellate_cells
Spry12	6.12735e-15	0.415	1.22547e-11	q_stellate_cells
Ncf21	6.23018e-15	0.218	1.24604e-11	q_stellate_cells
Cyp4b11	7.13885e-15	0.342	1.42777e-11	q_stellate_cells
Col4a31	9.5246e-15	0.151	1.90492e-11	q_stellate_cells
Cdkn1c1	1.10861e-14	0.333	2.21722e-11	q_stellate_cells
Hand21	1.26615e-14	0.119	2.53229e-11	q_stellate_cells
Tcim1	1.58571e-14	0.411	3.17143e-11	q_stellate_cells
Tubb53	2.92105e-14	0.773	5.84209e-11	q_stellate_cells
Adcyap1r11	3.19952e-14	0.178	6.39904e-11	q_stellate_cells
Cyba4	4.50642e-14	0.466	9.01284e-11	q_stellate_cells
Hey22	6.2145e-14	0.353	1.2429e-10	q_stellate_cells
Rrad1	6.33896e-14	0.294	1.26779e-10	q_stellate_cells
Svil2	6.90154e-14	0.483	1.38031e-10	q_stellate_cells
Ndufs2	9.01643e-14	0.79	1.80329e-10	q_stellate_cells
Emilin11	9.48297e-14	0.489	1.89659e-10	q_stellate_cells
Ddr21	1.90975e-13	0.108	3.8195e-10	q_stellate_cells
Npy1r	2.57131e-13	0.01	5.14262e-10	q_stellate_cells
Cdkn2d	2.91872e-13	0.473	5.83744e-10	q_stellate_cells
Foxc1	4.39704e-13	0.166	8.79408e-10	q_stellate_cells
Gstp11	5.68576e-13	0.79	1.13715e-09	q_stellate_cells
Ets12	6.03191e-13	0.459	1.20638e-09	q_stellate_cells
1961-09-01	8.06532e-13	0.208	1.61306e-09	q_stellate_cells
Prkg1	1.397e-12	0.304	2.79401e-09	q_stellate_cells
Apobec11	1.51823e-12	0.443	3.03646e-09	q_stellate_cells
Filip11	1.51988e-12	0.561	3.03975e-09	q_stellate_cells
Thsd4	1.76318e-12	0.27	3.52636e-09	q_stellate_cells
Cav11	1.92055e-12	0.385	3.84111e-09	q_stellate_cells
Serinc32	2.96838e-12	0.807	5.93676e-09	q_stellate_cells
Plxnd11	3.35854e-12	0.35	6.71709e-09	q_stellate_cells
Ccn12	4.84533e-12	0.389	9.69066e-09	q_stellate_cells
Zfp36l14	5.16721e-12	0.419	1.03344e-08	q_stellate_cells
Ifi272	5.17586e-12	0.694	1.03517e-08	q_stellate_cells
Sntb21	5.53292e-12	0.507	1.10658e-08	q_stellate_cells
Mmp141	8.6772e-12	0.242	1.73544e-08	q_stellate_cells
Lgmn2	1.10424e-11	0.456	2.20849e-08	q_stellate_cells
Wwc21	1.47457e-11	0.433	2.94915e-08	q_stellate_cells
Hspb7	2.15798e-11	0.112	4.31597e-08	q_stellate_cells
Notch11	2.4394e-11	0.543	4.8788e-08	q_stellate_cells
Socs33	2.4732e-11	0.447	4.9464e-08	q_stellate_cells
Mir99ahg1	7.77023e-11	0.301	1.55405e-07	q_stellate_cells
Itpkb2	8.01894e-11	0.627	1.60379e-07	q_stellate_cells
Ifi2032	8.43383e-11	0.338	1.68677e-07	q_stellate_cells
Dock12	1.05015e-10	0.437	2.10031e-07	q_stellate_cells
Gpr20	1.19256e-10	0.083	2.38512e-07	q_stellate_cells
Ranbp1	1.20951e-10	0.82	2.41901e-07	q_stellate_cells
Ppp1r182	1.77408e-10	0.294	3.54816e-07	q_stellate_cells
Nrarp1	2.07242e-10	0.267	4.14485e-07	q_stellate_cells
Nfix1	2.88076e-10	0.465	5.76152e-07	q_stellate_cells
Ccrl21	4.23356e-10	0.413	8.46711e-07	q_stellate_cells
Rbms12	4.26593e-10	0.559	8.53185e-07	q_stellate_cells
Dgkb1	4.66801e-10	0.39	9.33601e-07	q_stellate_cells
Gpsm32	5.722e-10	0.323	1.1444e-06	q_stellate_cells
Tmsb103	7.91373e-10	0.76	1.58275e-06	q_stellate_cells
Emp22	9.10761e-10	0.34	1.82152e-06	q_stellate_cells
Msrb31	1.21505e-09	0.326	2.4301e-06	q_stellate_cells
Slfn51	1.86695e-09	0.43	3.7339e-06	q_stellate_cells
Ier32	1.91692e-09	0.403	3.83384e-06	q_stellate_cells
Agrn2	2.38986e-09	0.363	4.77972e-06	q_stellate_cells
Trim472	3.39104e-09	0.387	6.78208e-06	q_stellate_cells
Rbm32	5.02282e-09	0.88	1.00456e-05	q_stellate_cells
Bcr1	5.75891e-09	0.613	1.15178e-05	q_stellate_cells
Sgip1	5.85925e-09	0.399	1.17185e-05	q_stellate_cells
Bnip21	5.86321e-09	0.556	1.17264e-05	q_stellate_cells
Junb4	6.38524e-09	0.828	1.27705e-05	q_stellate_cells
Rasl11a1	7.76506e-09	0.205	1.55301e-05	q_stellate_cells
Cebpd1	9.67332e-09	0.506	1.93466e-05	q_stellate_cells
Qk2	1.05409e-08	0.622	2.10819e-05	q_stellate_cells
Ube2s1	1.58312e-08	0.842	3.16624e-05	q_stellate_cells
Gdf15	1.61584e-08	0.25	3.23169e-05	q_stellate_cells
Abcg21	3.52624e-08	0.419	7.05248e-05	q_stellate_cells
Ecm21	4.97015e-08	0.26	9.94029e-05	q_stellate_cells
Hsd11b12	6.60392e-08	0.153	0.000132078	q_stellate_cells
Zfp5032	9.69027e-08	0.354	0.000193805	q_stellate_cells
Tmem1401	1.15164e-07	0.416	0.000230329	q_stellate_cells
Mndal2	1.30884e-07	0.454	0.000261767	q_stellate_cells
Dbi2	1.79645e-07	0.729	0.000359289	q_stellate_cells
Slit32	2.3193e-07	0.364	0.000463861	q_stellate_cells
Ckb2	3.93e-07	0.589	0.000785999	q_stellate_cells
Arhgap291	5.44539e-07	0.527	0.00108908	q_stellate_cells
Syn31	5.85759e-07	0.402	0.00117152	q_stellate_cells
Col27a11	1.01679e-06	0.415	0.00203359	q_stellate_cells
Maged21	1.09288e-06	0.689	0.00218577	q_stellate_cells
Dusp31	1.09488e-06	0.666	0.00218975	q_stellate_cells
Angpt1	2.1748e-06	0.311	0.00434959	q_stellate_cells
Clic41	3.29846e-06	0.674	0.00659691	q_stellate_cells
Cxcl121	6.65348e-06	0.324	0.013307	q_stellate_cells
Atf51	7.13382e-06	0.427	0.0142676	q_stellate_cells
Thbd1	1.09086e-05	0.412	0.0218171	q_stellate_cells
Bmpr21	1.26571e-05	0.625	0.0253141	q_stellate_cells
Kcnk31	1.29098e-05	0.531	0.0258196	q_stellate_cells
Hbegf1	3.65764e-05	0.519	0.0731528	q_stellate_cells
Gm13470	9.46054e-05	0.05	0.189211	q_stellate_cells
Ppfibp2	0.000105885	0.195	0.211771	q_stellate_cells
Tnfaip82	0.00012082	0.479	0.24164	q_stellate_cells
Lats21	0.000122928	0.451	0.245857	q_stellate_cells
Irf81	0.00013119	0.325	0.26238	q_stellate_cells
Arhgap61	0.000176104	0.438	0.352208	q_stellate_cells
Ldhb1	0.000486674	0.442	0.973348	q_stellate_cells
Msrb1	0.000790978	0.502	1	q_stellate_cells
Arhgap101	0.00213272	0.293	1	q_stellate_cells
Car2	0.00605456	0.174	1	q_stellate_cells
BC0285282	0.00658816	0.448	1	q_stellate_cells
Arap22	0.00942154	0.393	1	q_stellate_cells

## Sheet: 8_Myelocytes
gene	p_val	avg_log2FC	p_val_adj	cluster
Siglece	1.02095e-158	0.004	2.0419e-155	Myelocytes
Slamf7	5.13481e-148	0.021	1.02696e-144	Myelocytes
Themis2	2.95126e-147	0.004	5.90252e-144	Myelocytes
Cd33	1.62618e-135	0.008	3.25236e-132	Myelocytes
Wdfy4	4.68204e-123	0.009	9.36408e-120	Myelocytes
Arhgap22	2.1663e-114	0.003	4.33261e-111	Myelocytes
Ncf41	1.81205e-110	0.063	3.6241e-107	Myelocytes
Spi1	3.5597e-108	0.065	7.1194e-105	Myelocytes
Fcgr4	2.04684e-105	0.008	4.09368e-102	Myelocytes
Bcl2a1b1	2.6275e-99	0.051	5.255e-96	Myelocytes
Il10ra1	5.76123e-95	0.052	1.15225e-91	Myelocytes
Lilra5	2.47657e-94	0.003	4.95313e-91	Myelocytes
Pirb	2.02108e-91	0.066	4.04217e-88	Myelocytes
Hck	2.09215e-89	0.012	4.18429e-86	Myelocytes
Fcgr2b	1.37035e-88	0.016	2.7407e-85	Myelocytes
Ly86	9.39482e-86	0.155	1.87896e-82	Myelocytes
Arl11	6.98887e-85	0.026	1.39777e-81	Myelocytes
Gm267401	2.27381e-84	0.019	4.54762e-81	Myelocytes
Rab7b	5.609e-78	0.048	1.1218e-74	Myelocytes
Ms4a4c	1.37866e-76	0.028	2.75732e-73	Myelocytes
Tnfaip8l21	1.03124e-71	0.022	2.06248e-68	Myelocytes
Pou2f2	3.10657e-70	0.133	6.21314e-67	Myelocytes
Cybb	1.56239e-68	0.111	3.12478e-65	Myelocytes
Nckap1l	2.06231e-67	0.031	4.12462e-64	Myelocytes
Myo1g1	4.51577e-66	0.021	9.03155e-63	Myelocytes
Napsa	6.73905e-66	0.155	1.34781e-62	Myelocytes
Ltb1	9.64978e-64	0.056	1.92996e-60	Myelocytes
Cd300c2	2.87501e-63	0.033	5.75002e-60	Myelocytes
Ciita	5.99402e-63	0.107	1.1988e-59	Myelocytes
H2-Oa	2.3395e-61	0.043	4.67901e-58	Myelocytes
Bin21	6.1841e-61	0.107	1.23682e-57	Myelocytes
Cd180	8.84015e-58	0.076	1.76803e-54	Myelocytes
Pld4	1.33692e-57	0.113	2.67385e-54	Myelocytes
Bcl2a1d1	2.50469e-57	0.026	5.00938e-54	Myelocytes
H2-Aa	4.12574e-57	0.363	8.25148e-54	Myelocytes
Lrrc25	5.0638e-57	0.033	1.01276e-53	Myelocytes
Scimp	6.06714e-57	0.048	1.21343e-53	Myelocytes
Cd74	6.66113e-57	0.344	1.33223e-53	Myelocytes
H2-Eb1	8.12738e-57	0.412	1.62548e-53	Myelocytes
Rnase6	8.8754e-57	0.103	1.77508e-53	Myelocytes
Cyp4f18	1.71619e-56	0.127	3.43238e-53	Myelocytes
H2-Ab1	3.96467e-56	0.413	7.92934e-53	Myelocytes
Ms4a6c	8.52939e-56	0.041	1.70588e-52	Myelocytes
Plbd1	1.94004e-55	0.163	3.88007e-52	Myelocytes
Ctss	3.95502e-54	0.281	7.91005e-51	Myelocytes
Slc11a1	8.79817e-53	0.052	1.75963e-49	Myelocytes
Ms4a6d	1.05406e-52	0.028	2.10812e-49	Myelocytes
Asb2	2.14241e-52	0.043	4.28482e-49	Myelocytes
H2-DMa	3.75195e-52	0.335	7.50391e-49	Myelocytes
Mpeg1	3.87347e-52	0.088	7.74693e-49	Myelocytes
Irf5	6.66086e-52	0.043	1.33217e-48	Myelocytes
P2ry101	8.86128e-52	0.078	1.77226e-48	Myelocytes
Apbb1ip1	1.70897e-51	0.099	3.41794e-48	Myelocytes
Hvcn11	6.40168e-51	0.156	1.28034e-47	Myelocytes
Wfdc17	2.55485e-50	0.126	5.10969e-47	Myelocytes
Cd521	3.74527e-50	0.434	7.49054e-47	Myelocytes
H2-DMb1	9.46858e-49	0.226	1.89372e-45	Myelocytes
Laptm51	4.05214e-48	0.337	8.10427e-45	Myelocytes
Cd531	2.32424e-47	0.101	4.64849e-44	Myelocytes
Ikzf11	3.16645e-46	0.133	6.3329e-43	Myelocytes
Tifab	1.6681e-45	0.038	3.3362e-42	Myelocytes
Coro1a1	2.98646e-45	0.385	5.97291e-42	Myelocytes
Ptprc1	3.93276e-45	0.347	7.86551e-42	Myelocytes
Unc93b1	1.47237e-44	0.489	2.94474e-41	Myelocytes
Itgax	1.74344e-44	0.003	3.48689e-41	Myelocytes
Arhgdib1	7.25981e-44	0.301	1.45196e-40	Myelocytes
Tmsb4x1	8.63614e-44	0.963	1.72723e-40	Myelocytes
Lat2	9.93093e-44	0.213	1.98619e-40	Myelocytes
Adgre1	1.10033e-43	0.079	2.20065e-40	Myelocytes
Ppfia4	1.92955e-43	0.155	3.85909e-40	Myelocytes
Ccl6	2.21814e-43	0.133	4.43628e-40	Myelocytes
Ms4a7	2.9676e-43	0.029	5.9352e-40	Myelocytes
Acp51	5.23343e-43	0.196	1.04669e-39	Myelocytes
C1qc	5.78318e-43	0.15	1.15664e-39	Myelocytes
Blnk	4.20929e-42	0.104	8.41857e-39	Myelocytes
Aif1	8.96425e-42	0.275	1.79285e-38	Myelocytes
Lpcat2	2.16617e-41	0.033	4.33234e-38	Myelocytes
Ctsh	4.39107e-41	0.351	8.78214e-38	Myelocytes
Ncf1	1.23946e-40	0.185	2.47892e-37	Myelocytes
Glipr1	1.4482e-40	0.173	2.89639e-37	Myelocytes
Cyba1	4.20974e-40	0.462	8.41949e-37	Myelocytes
Rac21	1.24638e-38	0.301	2.49275e-35	Myelocytes
Zeb2os	2.93514e-38	0.04	5.87029e-35	Myelocytes
Fcer1g	3.03837e-38	0.31	6.07675e-35	Myelocytes
Sh3bgrl31	5.58399e-38	0.732	1.1168e-34	Myelocytes
Ptpn61	7.78885e-38	0.422	1.55777e-34	Myelocytes
Cd481	1.37242e-37	0.158	2.74485e-34	Myelocytes
Lilr4b	2.42028e-37	0.113	4.84055e-34	Myelocytes
Il2ra	1.9702e-36	0.108	3.9404e-33	Myelocytes
Lcp11	2.97356e-36	0.291	5.94713e-33	Myelocytes
Tyrobp	3.79023e-36	0.283	7.58046e-33	Myelocytes
Hk2	4.1661e-36	0.052	8.33221e-33	Myelocytes
Fth11	4.35771e-36	0.961	8.71542e-33	Myelocytes
Lyz2	9.34705e-36	0.26	1.86941e-32	Myelocytes
Nfam1	8.7597e-35	0.131	1.75194e-31	Myelocytes
Pik3ap1	1.00673e-34	0.128	2.01345e-31	Myelocytes
Gpsm31	1.50783e-34	0.312	3.01565e-31	Myelocytes
Arhgap451	1.87333e-34	0.382	3.74666e-31	Myelocytes
Actb1	5.50975e-34	0.979	1.10195e-30	Myelocytes
Plek	7.96274e-34	0.265	1.59255e-30	Myelocytes
Ifi30	1.29021e-33	0.517	2.58042e-30	Myelocytes
Cd72	1.31019e-33	0.176	2.62039e-30	Myelocytes
Irf8	2.31544e-33	0.31	4.63088e-30	Myelocytes
Rgs101	2.92843e-33	0.296	5.85685e-30	Myelocytes
Ptpn181	4.19325e-33	0.378	8.38651e-30	Myelocytes
Lair1	5.86089e-33	0.025	1.17218e-29	Myelocytes
Il1b	7.06209e-33	0.064	1.41242e-29	Myelocytes
Tgfbi	1.94144e-32	0.142	3.88288e-29	Myelocytes
Itgb21	6.00588e-32	0.201	1.20118e-28	Myelocytes
Runx11	1.10011e-31	0.089	2.20022e-28	Myelocytes
Gm83691	1.75499e-30	0.082	3.50997e-27	Myelocytes
Csf1r	2.24684e-30	0.161	4.49367e-27	Myelocytes
Map4k1	2.27825e-30	0.109	4.5565e-27	Myelocytes
Ighm	3.0867e-30	0.51	6.1734e-27	Myelocytes
Hcls11	6.25961e-30	0.356	1.25192e-26	Myelocytes
Fyb1	2.963e-29	0.275	5.92601e-26	Myelocytes
Ncf2	4.269e-29	0.214	8.538e-26	Myelocytes
Slc38a11	4.49477e-29	0.205	8.98954e-26	Myelocytes
Arhgap301	5.98518e-29	0.163	1.19704e-25	Myelocytes
Epsti11	6.49219e-29	0.291	1.29844e-25	Myelocytes
Selplg1	4.76028e-28	0.263	9.52055e-25	Myelocytes
Lgals3	6.67767e-28	0.222	1.33553e-24	Myelocytes
Inpp5d1	8.60596e-28	0.154	1.72119e-24	Myelocytes
Traf11	1.47335e-27	0.103	2.9467e-24	Myelocytes
Slamf9	1.54346e-27	0.035	3.08691e-24	Myelocytes
Gm2a	2.3332e-27	0.575	4.6664e-24	Myelocytes
Rhoh1	2.81974e-27	0.133	5.63948e-24	Myelocytes
Adcy71	4.56523e-27	0.116	9.13045e-24	Myelocytes
Cd68	6.24021e-27	0.263	1.24804e-23	Myelocytes
Snx5	5.76116e-26	0.577	1.15223e-22	Myelocytes
Gpx1	9.06823e-26	0.781	1.81365e-22	Myelocytes
Lgmn	1.32313e-25	0.453	2.64626e-22	Myelocytes
Cebpa	1.35589e-25	0.271	2.71178e-22	Myelocytes
Arhgap151	1.74521e-25	0.177	3.49041e-22	Myelocytes
Vsir1	2.03524e-25	0.293	4.07048e-22	Myelocytes
Ctsz	2.34364e-25	0.764	4.68729e-22	Myelocytes
Apobec31	1.36375e-24	0.477	2.72751e-21	Myelocytes
Ctsc	1.73387e-24	0.29	3.46773e-21	Myelocytes
Cotl11	3.68173e-24	0.682	7.36345e-21	Myelocytes
Sla1	4.67895e-24	0.21	9.3579e-21	Myelocytes
Syk	5.13301e-24	0.164	1.0266e-20	Myelocytes
Havcr2	7.02982e-24	0.088	1.40596e-20	Myelocytes
H2-Ob	9.60286e-24	0.085	1.92057e-20	Myelocytes
Cd841	1.58662e-23	0.081	3.17324e-20	Myelocytes
Cmtm71	2.34422e-23	0.407	4.68845e-20	Myelocytes
Cd371	2.5425e-23	0.33	5.08499e-20	Myelocytes
Gmfg1	5.24456e-23	0.346	1.04891e-19	Myelocytes
Plekho2	6.56366e-23	0.269	1.31273e-19	Myelocytes
Qpct1	9.56375e-23	0.238	1.91275e-19	Myelocytes
Nfkbie	1.39648e-22	0.323	2.79296e-19	Myelocytes
Fcgr1	1.46172e-22	0.069	2.92344e-19	Myelocytes
Fcgr3	1.84745e-22	0.187	3.69491e-19	Myelocytes
Lst1	1.86869e-22	0.3	3.73737e-19	Myelocytes
Cxcl16	2.6807e-22	0.415	5.3614e-19	Myelocytes
Sat11	3.16834e-22	0.617	6.33668e-19	Myelocytes
Lyn	3.55232e-22	0.353	7.10463e-19	Myelocytes
Gng101	4.13909e-22	0.547	8.27817e-19	Myelocytes
Ccr51	4.95866e-22	0.114	9.91732e-19	Myelocytes
Apoe	5.53838e-22	0.588	1.10768e-18	Myelocytes
Fam129a	8.80843e-22	0.338	1.76169e-18	Myelocytes
Ccl9	1.08312e-21	0.099	2.16625e-18	Myelocytes
C3ar1	1.11674e-21	0.163	2.23347e-18	Myelocytes
Arpc1b1	1.16652e-21	0.665	2.33305e-18	Myelocytes
Il2rg1	1.29206e-21	0.206	2.58413e-18	Myelocytes
Fxyd51	1.35796e-21	0.417	2.71592e-18	Myelocytes
Psap	1.77781e-21	0.914	3.55562e-18	Myelocytes
Ppp1r181	2.54583e-21	0.289	5.09166e-18	Myelocytes
Cd86	4.02126e-21	0.153	8.04252e-18	Myelocytes
Lilrb4a	4.19575e-21	0.091	8.39149e-18	Myelocytes
Gng21	4.3711e-21	0.455	8.7422e-18	Myelocytes
Pla2g7	5.50636e-21	0.206	1.10127e-17	Myelocytes
Otulinl1	8.43949e-21	0.416	1.6879e-17	Myelocytes
Rin3	1.82315e-20	0.166	3.64629e-17	Myelocytes
Csf2ra	1.89388e-20	0.549	3.78775e-17	Myelocytes
Arl5c	2.84417e-20	0.193	5.68833e-17	Myelocytes
Maf1	3.04237e-20	0.176	6.08475e-17	Myelocytes
Tnfaip81	5.24277e-20	0.469	1.04855e-16	Myelocytes
Apobec1	5.50603e-20	0.442	1.10121e-16	Myelocytes
Alox5ap	5.96787e-20	0.321	1.19357e-16	Myelocytes
Psmb91	8.44299e-20	0.594	1.6886e-16	Myelocytes
Phf11b	1.14919e-19	0.129	2.29838e-16	Myelocytes
Dusp21	1.91277e-19	0.288	3.82555e-16	Myelocytes
Cyth41	2.55216e-19	0.308	5.10433e-16	Myelocytes
Cd14	2.61782e-19	0.311	5.23564e-16	Myelocytes
Neurl31	4.17281e-19	0.315	8.34563e-16	Myelocytes
Trf	1.04423e-18	0.292	2.08847e-15	Myelocytes
Cfp	1.1112e-18	0.218	2.2224e-15	Myelocytes
B2m1	1.29961e-18	0.85	2.59921e-15	Myelocytes
Ier51	1.63024e-18	0.704	3.26049e-15	Myelocytes
Hexb	3.66616e-18	0.59	7.33233e-15	Myelocytes
Dock21	6.4557e-18	0.176	1.29114e-14	Myelocytes
Pfn11	1.61379e-17	0.881	3.22759e-14	Myelocytes
Cnn21	1.69892e-17	0.395	3.39784e-14	Myelocytes
Psmb81	1.89072e-17	0.715	3.78145e-14	Myelocytes
Cxcr4	1.93752e-17	0.234	3.87503e-14	Myelocytes
C1qb	2.03001e-17	0.291	4.06002e-14	Myelocytes
Prkcd	2.64719e-17	0.435	5.29438e-14	Myelocytes
Evi2a1	2.78285e-17	0.227	5.5657e-14	Myelocytes
Srgn1	3.66559e-17	0.468	7.33119e-14	Myelocytes
Tmsb101	4.38408e-17	0.759	8.76816e-14	Myelocytes
Dock101	5.16484e-17	0.355	1.03297e-13	Myelocytes
Ifi27l2a1	9.18203e-17	0.24	1.83641e-13	Myelocytes
Slco2b1	1.16504e-16	0.229	2.33007e-13	Myelocytes
Vav1	1.25061e-16	0.109	2.50121e-13	Myelocytes
Stk17b1	1.34583e-16	0.306	2.69166e-13	Myelocytes
Gngt2	1.96305e-16	0.416	3.9261e-13	Myelocytes
Zfp36l11	3.52331e-16	0.418	7.04662e-13	Myelocytes
Cd83	4.89961e-16	0.23	9.79922e-13	Myelocytes
Snx201	5.01428e-16	0.28	1.00286e-12	Myelocytes
Creb5	7.79444e-16	0.199	1.55889e-12	Myelocytes
B4galnt11	8.43108e-16	0.198	1.68622e-12	Myelocytes
Bst2	9.55319e-16	0.584	1.91064e-12	Myelocytes
Lmo2	1.23682e-15	0.306	2.47365e-12	Myelocytes
Man2b1	1.80246e-15	0.574	3.60493e-12	Myelocytes
Fcmr	1.89558e-15	0.216	3.79116e-12	Myelocytes
Cytip1	1.97518e-15	0.27	3.95036e-12	Myelocytes
Emp31	2.20569e-15	0.469	4.41138e-12	Myelocytes
Gatm	2.43389e-15	0.473	4.86778e-12	Myelocytes
Tnf	2.64181e-15	0.174	5.28363e-12	Myelocytes
Dok3	3.36087e-15	0.263	6.72173e-12	Myelocytes
Cd300a	3.59937e-15	0.154	7.19875e-12	Myelocytes
Smim3	3.97536e-15	0.237	7.95072e-12	Myelocytes
Itga41	4.60173e-15	0.333	9.20346e-12	Myelocytes
Cks2	5.6071e-15	0.366	1.12142e-11	Myelocytes
Itgb71	6.08537e-15	0.23	1.21707e-11	Myelocytes
Sh3bp11	7.77804e-15	0.33	1.55561e-11	Myelocytes
Axl	9.37971e-15	0.273	1.87594e-11	Myelocytes
Pycard1	1.07182e-14	0.396	2.14364e-11	Myelocytes
Milr1	1.37433e-14	0.315	2.74867e-11	Myelocytes
Csf2rb	1.54147e-14	0.148	3.08294e-11	Myelocytes
Swap70	1.58452e-14	0.368	3.16904e-11	Myelocytes
9930111J21Rik21	2.79076e-14	0.361	5.58151e-11	Myelocytes
Cx3cr1	2.91019e-14	0.079	5.82039e-11	Myelocytes
Trem2	3.495e-14	0.197	6.98999e-11	Myelocytes
Ptprcap1	6.18171e-14	0.281	1.23634e-10	Myelocytes
Tagap1	6.25655e-14	0.135	1.25131e-10	Myelocytes
Icosl	8.07478e-14	0.182	1.61496e-10	Myelocytes
Klf61	9.44404e-14	0.766	1.88881e-10	Myelocytes
Ccl31	9.44609e-14	0.256	1.88922e-10	Myelocytes
Ikzf31	9.93641e-14	0.216	1.98728e-10	Myelocytes
Ramp1	1.81347e-13	0.469	3.62694e-10	Myelocytes
Camk1d	2.15004e-13	0.368	4.30009e-10	Myelocytes
Ly6e1	3.39403e-13	0.862	6.78806e-10	Myelocytes
Cd691	3.47305e-13	0.32	6.94611e-10	Myelocytes
Pim11	3.93502e-13	0.53	7.87005e-10	Myelocytes
Fermt31	7.25411e-13	0.364	1.45082e-09	Myelocytes
Slc15a3	9.19326e-13	0.345	1.83865e-09	Myelocytes
Cst31	1.03209e-12	0.935	2.06418e-09	Myelocytes
Runx31	1.08333e-12	0.264	2.16665e-09	Myelocytes
Syngr2	1.40938e-12	0.643	2.81877e-09	Myelocytes
Serinc3	2.05159e-12	0.809	4.10317e-09	Myelocytes
Tmem123	2.47058e-12	0.488	4.94117e-09	Myelocytes
Ntpcr	2.73761e-12	0.399	5.47522e-09	Myelocytes
Pmepa1	3.24137e-12	0.446	6.48274e-09	Myelocytes
Scd1	3.46292e-12	0.21	6.92583e-09	Myelocytes
Hpgds	5.87151e-12	0.215	1.1743e-08	Myelocytes
Plekho1	6.00057e-12	0.339	1.20011e-08	Myelocytes
Rgs21	6.57323e-12	0.719	1.31465e-08	Myelocytes
Stab1	6.85071e-12	0.416	1.37014e-08	Myelocytes
Tgfbr1	7.56585e-12	0.457	1.51317e-08	Myelocytes
Basp11	8.44987e-12	0.487	1.68997e-08	Myelocytes
H2afz1	1.10966e-11	0.878	2.21932e-08	Myelocytes
P2ry6	1.11633e-11	0.193	2.23267e-08	Myelocytes
Lacc1	1.44992e-11	0.325	2.89984e-08	Myelocytes
Junb1	1.7482e-11	0.828	3.49641e-08	Myelocytes
Samhd11	1.87022e-11	0.537	3.74043e-08	Myelocytes
Hmgb21	2.09667e-11	0.747	4.19333e-08	Myelocytes
Stap1	2.19778e-11	0.186	4.39556e-08	Myelocytes
Ifrd1	2.23347e-11	0.657	4.46695e-08	Myelocytes
Plk31	2.72112e-11	0.428	5.44224e-08	Myelocytes
Tmem173	3.69859e-11	0.104	7.39719e-08	Myelocytes
Tmem37	4.40148e-11	0.276	8.80296e-08	Myelocytes
BC028528	4.53543e-11	0.442	9.07086e-08	Myelocytes
H2-Q71	4.66938e-11	0.548	9.33876e-08	Myelocytes
Tgif1	1.0831e-10	0.304	2.16619e-07	Myelocytes
Olfml3	1.0865e-10	0.398	2.173e-07	Myelocytes
Efhd21	1.22573e-10	0.565	2.45146e-07	Myelocytes
Tgfb11	1.56279e-10	0.393	3.12559e-07	Myelocytes
Rgs11	1.8128e-10	0.342	3.62559e-07	Myelocytes
Metrnl1	2.1456e-10	0.204	4.2912e-07	Myelocytes
Acsl1	4.26549e-10	0.495	8.53097e-07	Myelocytes
Rrad	5.23896e-10	0.299	1.04779e-06	Myelocytes
AU0202061	6.49764e-10	0.395	1.29953e-06	Myelocytes
Plac8	9.55241e-10	0.245	1.91048e-06	Myelocytes
Tnfaip31	1.07303e-09	0.411	2.14606e-06	Myelocytes
Ctsb	1.10374e-09	0.837	2.20749e-06	Myelocytes
Ifngr11	1.1057e-09	0.567	2.21141e-06	Myelocytes
AI6622701	1.40993e-09	0.226	2.81986e-06	Myelocytes
Grn	2.09801e-09	0.569	4.19603e-06	Myelocytes
Zfp36	2.14632e-09	0.672	4.29263e-06	Myelocytes
Tlr2	2.17521e-09	0.331	4.35042e-06	Myelocytes
Ptpre1	2.20365e-09	0.289	4.4073e-06	Myelocytes
Nfkbiz	2.3448e-09	0.614	4.68961e-06	Myelocytes
Cd79a	2.5739e-09	0.303	5.14781e-06	Myelocytes
Lsp11	2.74377e-09	0.398	5.48754e-06	Myelocytes
Rel1	3.74119e-09	0.443	7.48239e-06	Myelocytes
Nabp1	4.56877e-09	0.465	9.13754e-06	Myelocytes
Lyl1	5.38535e-09	0.133	1.07707e-05	Myelocytes
Baz1a1	6.75507e-09	0.351	1.35101e-05	Myelocytes
Ppt1	1.12245e-08	0.57	2.2449e-05	Myelocytes
Nfkbia1	1.20249e-08	0.827	2.40499e-05	Myelocytes
C1qa	1.55277e-08	0.58	3.10554e-05	Myelocytes
Tgfbr21	1.82828e-08	0.402	3.65656e-05	Myelocytes
Sp1401	1.84336e-08	0.175	3.68671e-05	Myelocytes
Vim1	1.91576e-08	0.475	3.83153e-05	Myelocytes
AA467197	2.37951e-08	0.164	4.75902e-05	Myelocytes
Ldha1	4.32875e-08	0.424	8.65749e-05	Myelocytes
Rbm31	4.91045e-08	0.884	9.82091e-05	Myelocytes
Msn1	7.17672e-08	0.432	0.000143534	Myelocytes
AW1120101	8.19844e-08	0.535	0.000163969	Myelocytes
Itgb5	8.47517e-08	0.529	0.000169503	Myelocytes
Ms4a6b1	1.04305e-07	0.156	0.000208611	Myelocytes
Siglech	1.47369e-07	0.12	0.000294738	Myelocytes
Tkt	1.8272e-07	0.643	0.00036544	Myelocytes
Lmnb11	2.39875e-07	0.339	0.00047975	Myelocytes
Gna131	2.44099e-07	0.644	0.000488197	Myelocytes
Btg21	2.74382e-07	0.887	0.000548765	Myelocytes
Klf2	3.47651e-07	0.632	0.000695303	Myelocytes
Tnfsf13b	3.49328e-07	0.281	0.000698656	Myelocytes
Socs31	5.3387e-07	0.453	0.00106774	Myelocytes
Sp1001	5.3943e-07	0.338	0.00107886	Myelocytes
Rap1a	5.8301e-07	0.761	0.00116602	Myelocytes
Rnf19b1	6.74079e-07	0.438	0.00134816	Myelocytes
Cyp27a1	6.84637e-07	0.284	0.00136927	Myelocytes
Zeb2	8.03662e-07	0.425	0.00160732	Myelocytes
Capg1	8.84373e-07	0.423	0.00176875	Myelocytes
Csrnp11	8.97609e-07	0.557	0.00179522	Myelocytes
Neat1	1.12523e-06	0.702	0.00225045	Myelocytes
Mef2c	1.247e-06	0.609	0.002494	Myelocytes
Serp1	1.28013e-06	0.769	0.00256025	Myelocytes
Kctd12	1.37504e-06	0.652	0.00275008	Myelocytes
Naaa	1.6182e-06	0.375	0.00323639	Myelocytes
Marcksl1	2.07508e-06	0.387	0.00415015	Myelocytes
Jpt11	2.77444e-06	0.488	0.00554888	Myelocytes
Ifi207	6.19326e-06	0.133	0.0123865	Myelocytes
Dbi	7.38836e-06	0.73	0.0147767	Myelocytes
Tmem119	7.61831e-06	0.194	0.0152366	Myelocytes
H2-Q61	8.12118e-06	0.471	0.0162424	Myelocytes
Cxcl10	9.72185e-06	0.285	0.0194437	Myelocytes
Gpr1831	1.29828e-05	0.163	0.0259655	Myelocytes
Ccl41	1.4912e-05	0.278	0.029824	Myelocytes
Pmaip1	1.89834e-05	0.324	0.0379668	Myelocytes
Tuba1b	2.21869e-05	0.603	0.0443739	Myelocytes
Rasgef1b	2.28864e-05	0.42	0.0457728	Myelocytes
Ezr1	3.10253e-05	0.455	0.0620506	Myelocytes
Ighd	3.85701e-05	0.066	0.0771402	Myelocytes
Zmynd15	4.70538e-05	0.173	0.0941075	Myelocytes
Blvrb	4.71585e-05	0.438	0.094317	Myelocytes
Slfn21	5.90117e-05	0.32	0.118023	Myelocytes
Epb41l2	8.51763e-05	0.512	0.170353	Myelocytes
Cadm11	0.000108747	0.421	0.217494	Myelocytes
Sap30	0.000142157	0.418	0.284314	Myelocytes
Fgl2	0.00015531	0.485	0.31062	Myelocytes
Pcna1	0.000186998	0.617	0.373996	Myelocytes
Id21	0.000204846	0.593	0.409692	Myelocytes
Myo1f	0.000278938	0.194	0.557876	Myelocytes
Map3k81	0.000294419	0.358	0.588839	Myelocytes
Timp2	0.000375555	0.573	0.751109	Myelocytes
Ckb	0.000416488	0.593	0.832977	Myelocytes
Ccrl2	0.000430713	0.419	0.861426	Myelocytes
Atf31	0.000453347	0.557	0.906695	Myelocytes
Creg1	0.000551354	0.709	1	Myelocytes
Zfp36l21	0.000565325	0.703	1	Myelocytes
Dnajb12	0.00114319	0.867	1	Myelocytes
Mafb1	0.00123959	0.478	1	Myelocytes
Rap2b	0.001246	0.439	1	Myelocytes
Ppp1r15a1	0.00138952	0.775	1	Myelocytes
Notch2	0.00200878	0.326	1	Myelocytes
Fam111a	0.00247349	0.28	1	Myelocytes
Malt11	0.00268372	0.476	1	Myelocytes

[truncated: 1 more sheets: 9_a_stellate_cells]
