# Supplementary material for: Pancreatic stellate cells have adipogenic and fibrogenic potentials but only show increased pro-fibrogenic propensity upon aging
Source: Redox Biol. 2025 Jul 29;86:103791. doi: 10.1016/j.redox.2025.103791 (PMC12337652; doi:10.1016/j.redox.2025.103791)
Supplement: Multimedia component 4 [file mmc4.xlsx]

## Sheet: Module_genes
Senescence_long_Ens	SASP_Ensembl	Fibrosis_Ens	Fibroblast_Baccin	Inflammation_Ens	AdipoCAR_Baccin
Cdkn1a	Ccl2	Acta1	Bmp2	Tgfb1	Lepr
Cdkn2a	Il1a	Pdgfrb	Pthlh	Trp53	Adipoq
Cdkn2aip	Il6	Pdgfra	Fgf18	Tnf	Lpl
Cat	Tnf	Acta2	Ang	Nos2	Cxcl12
Ldha	Cxcl2	Col3a1	Dcn	Tgfb2	Kitl
Igf1r	Serpine1	Col1a1	Ly6a	Il33	Kng1
Bambi	Igfbp3	Arg1	Pdgfa	Il6
Bax	Igfbp5	Col4a1		Il1
Trp53	Cxcl1	Fgf2		Il4
Mdm2		Dlk1		Il5
Bcl2		Zfp423		Ifng
Igfbp3		Pdgfa		Il10
Map2k1		Ccn2		Il13
Prkcd				Il12a
Id2				Il17a
Pten
Cav1
Tbx2
Tbx3
Cdkn1b

## Sheet: Cell_cycle_genes
S	G2M
Dnajc2	Dnajc2
Mcm2	Chek1
Mcm3	Ppm1d
Mcm4	Brca2
Mki67	Ccna1
Mre11a	Ccnb1
Msh2	Cdc25a
Pcna	Cdc25b
Rad17	Cdk2
Rad51	Nek2
Sumo1	Nek2
	Npm2
	Pes1
	Prm1
	Rad21
	Ran
	Shc1
	Smc1a
	Stag1
	Terf1
	Psmg2
	Wee1
