# Supplementary material for: Pancreatic stellate cells have adipogenic and fibrogenic potentials but only show increased pro-fibrogenic propensity upon aging
Source: Redox Biol. 2025 Jul 29;86:103791. doi: 10.1016/j.redox.2025.103791 (PMC12337652; doi:10.1016/j.redox.2025.103791)
Supplement: Multimedia component 6 [file mmc6.xlsx]

## Sheet: all_cci_cell_typ_with_age
CCI	ER_CELLTYPES	LRI	NCELLS_EMITTER_young	NCELLS_EMITTER_old	NCELLS_RECEIVER_young	NCELLS_RECEIVER_old	CCI_SCORE_young	CCI_SCORE_old	P_VALUE_young	BH_P_VALUE_young	P_VALUE_old	BH_P_VALUE_old	LOGFC	P_VALUE_DE	BH_P_VALUE_DE	IS_CCI_DETECTED_young	IS_CCI_DETECTED_old	REGULATION
Alpha_aStellate_Mdk:Ptprz1	Alpha_aStellate	Mdk:Ptprz1	112	138	27	14	0.166757	0.705249	0.409	0.642217	0.001	0.0040235	1.44201	0	0	FALSE	TRUE	UP
Alpha_aStellate_Psap:Gpr37l1	Alpha_aStellate	Psap:Gpr37l1	112	138	27	14	0	3.05159	1	1	0	0	Inf	0	0	FALSE	TRUE	UP
Alpha_qStellate_Lefty1:Acvr1b	Alpha_qStellate	Lefty1:Acvr1b	112	138	38	49	0	0.274451	1	1	0	0	Inf	0	0	FALSE	TRUE	UP
Beta_Beta_Vegfa:Sirpa	Beta_Beta	Vegfa:Sirpa	307	110	307	110	0.685776	1.07694	0	0	0	0	0.451331	0	0	TRUE	TRUE	UP
Beta_Delta_Vegfa:Nrp2	Beta_Delta	Vegfa:Nrp2	307	110	82	97	0.548529	1.14856	0.803	1	0.002	0.00759086	0.739026	0	0	FALSE	TRUE	UP
Beta_Gamma_Robo2:Robo2	Beta_Gamma	Robo2:Robo2	307	110	89	82	0.55558	1.05567	0.548	0.813621	0	0	0.641913	0	0	FALSE	TRUE	UP
Beta_Myelocytes_Vegfa:Itga9	Beta_Myelocytes	Vegfa:Itga9	307	110	40	41	0.408194	1.21725	0.335	0.544693	0	0	1.09261	0	0	FALSE	TRUE	UP
Beta_Myelocytes_Vegfa:Itgav	Beta_Myelocytes	Vegfa:Itgav	307	110	40	41	0.481361	1.29795	0.985	1	0.003	0.0109016	0.991922	0	0	FALSE	TRUE	UP
Beta_aStellate_Lgi2:Adam23	Beta_aStellate	Lgi2:Adam23	307	110	27	14	0.109439	0.525895	0.139	0.258133	0	0	1.56973	0	0	FALSE	TRUE	UP
Beta_aStellate_Psap:Gpr37l1	Beta_aStellate	Psap:Gpr37l1	307	110	27	14	0	3.83666	1	1	0	0	Inf	0	0	FALSE	TRUE	UP
Beta_qStellate_Inha:Acvr1b	Beta_qStellate	Inha:Acvr1b	307	110	38	49	0	0.254314	1	1	0	0	Inf	0	0	FALSE	TRUE	UP
Delta_Endothelialc2_Plxnb2:Sema4c	Delta_Endothelialc2	Plxnb2:Sema4c	82	97	108	136	0.383888	0.654533	0.011	0.0288122	0	0	0.53357	0	0	TRUE	TRUE	UP
Delta_Myelocytes_Vegfa:Itgav	Delta_Myelocytes	Vegfa:Itgav	82	97	40	41	0.583733	1.48318	0.817	1	0	0	0.932502	0	0	FALSE	TRUE	UP
Delta_aStellate_Cdh1:Cdh2	Delta_aStellate	Cdh1:Cdh2	82	97	27	14	0.561473	1.60998	0.457	0.703289	0	0	1.05341	0	0	FALSE	TRUE	UP
Delta_aStellate_Psap:Gpr37l1	Delta_aStellate	Psap:Gpr37l1	82	97	27	14	0	4.03845	1	1	0	0	Inf	0	0	FALSE	TRUE	UP
Delta_qStellate_Bmp3:Acvr1b_Acvr2a	Delta_qStellate	Bmp3:Acvr1b_Acvr2a	82	97	38	49	0	0.291015	1	1	0	0	Inf	0	0	FALSE	TRUE	UP
Delta_qStellate_Inha:Acvr1b	Delta_qStellate	Inha:Acvr1b	82	97	38	49	0	0.24854	1	1	0	0	Inf	0	0	FALSE	TRUE	UP
Endothelialc2_Gamma_Efnb1:Epha7	Endothelialc2_Gamma	Efnb1:Epha7	108	136	89	82	0.117872	0.3495	0.202	0.355375	0	0	1.0869	0	0	FALSE	TRUE	UP
Endothelialc2_Gamma_Gnb1:Kcnj6	Endothelialc2_Gamma	Gnb1:Kcnj6	108	136	89	82	0.451946	0.895254	0.116	0.221413	0	0	0.683544	0	0	FALSE	TRUE	UP
Endothelialc2_Myelocytes_Adam10:Itgav	Endothelialc2_Myelocytes	Adam10:Itgav	108	136	40	41	0.500539	1.10317	0.263	0.444219	0	0	0.79026	0	0	FALSE	TRUE	UP
Endothelialc2_Myelocytes_Adam15:Itgav	Endothelialc2_Myelocytes	Adam15:Itgav	108	136	40	41	0.405225	1.00847	0.276	0.462694	0	0	0.911744	0	0	FALSE	TRUE	UP
Endothelialc2_Myelocytes_Angpt2:Itgav	Endothelialc2_Myelocytes	Angpt2:Itgav	108	136	40	41	0.271594	0.807966	0.314	0.516158	0	0	1.09021	0	0	FALSE	TRUE	UP
Endothelialc2_Myelocytes_Ccn1:Itgav	Endothelialc2_Myelocytes	Ccn1:Itgav	108	136	40	41	0.658183	1.97899	0.378	0.601763	0	0	1.10086	0	0	FALSE	TRUE	UP
Endothelialc2_Myelocytes_Edil3:Itgav	Endothelialc2_Myelocytes	Edil3:Itgav	108	136	40	41	0.0822614	0.320148	0.799	1	0.007	0.0231106	1.35888	0	0	FALSE	TRUE	UP
Endothelialc2_Myelocytes_Egfl7:Itgav	Endothelialc2_Myelocytes	Egfl7:Itgav	108	136	40	41	1.4108	3.25504	0.104	0.201531	0	0	0.836046	0	0	FALSE	TRUE	UP
Endothelialc2_Myelocytes_Hmgb1:Itgav	Endothelialc2_Myelocytes	Hmgb1:Itgav	108	136	40	41	0.61614	1.59051	0.972	1	0.012	0.0368727	0.948333	0	0	FALSE	TRUE	UP
Endothelialc2_Myelocytes_Jam2:Itgav_Itgb1	Endothelialc2_Myelocytes	Jam2:Itgav_Itgb1	108	136	40	41	0.578166	1.24861	0.141	0.261306	0	0	0.769923	0	0	FALSE	TRUE	UP
Endothelialc2_Myelocytes_Mfge8:Itgav	Endothelialc2_Myelocytes	Mfge8:Itgav	108	136	40	41	0.881009	2.18408	0.463	0.710612	0	0	0.907883	0	0	FALSE	TRUE	UP
Endothelialc2_Myelocytes_Nid1:Itgav	Endothelialc2_Myelocytes	Nid1:Itgav	108	136	40	41	0.722603	1.70065	0.155	0.283471	0	0	0.855906	0	0	FALSE	TRUE	UP
Endothelialc2_Myelocytes_Pdgfb:Itgav	Endothelialc2_Myelocytes	Pdgfb:Itgav	108	136	40	41	0.613182	1.40502	0.128	0.240939	0	0	0.829146	0	0	FALSE	TRUE	UP
Endothelialc2_Myelocytes_Serpine1:Itgav	Endothelialc2_Myelocytes	Serpine1:Itgav	108	136	40	41	0.218243	0.723992	0.544	0.809274	0	0	1.19917	0	0	FALSE	TRUE	UP
Endothelialc2_aStellate_Psap:Gpr37l1	Endothelialc2_aStellate	Psap:Gpr37l1	108	136	27	14	0	5.31579	1	1	0	0	Inf	0	0	FALSE	TRUE	UP
Endothelialc2_qStellate_Inhbb:Acvr1b_Acvr2a	Endothelialc2_qStellate	Inhbb:Acvr1b_Acvr2a	108	136	38	49	0	0.402869	1	1	0	0	Inf	0	0	FALSE	TRUE	UP
Endothelialc2_qStellate_Inhbb:Acvr1b_Acvr2b	Endothelialc2_qStellate	Inhbb:Acvr1b_Acvr2b	108	136	38	49	0	0.518083	1	1	0	0	Inf	0	0	FALSE	TRUE	UP
Endothelialc2_qStellate_Tgfb1:Acvr1b_Tgfbr2	Endothelialc2_qStellate	Tgfb1:Acvr1b_Tgfbr2	108	136	38	49	0	0.839985	1	1	0	0	Inf	0	0	FALSE	TRUE	UP
Endothelialc5_Myelocytes_Egfl7:Itgav	Endothelialc5_Myelocytes	Egfl7:Itgav	52	61	40	41	1.4275	3.30815	0.098	0.19139	0	0	0.840467	0	0	FALSE	TRUE	UP
Endothelialc5_Myelocytes_Hmgb1:Itgav	Endothelialc5_Myelocytes	Hmgb1:Itgav	52	61	40	41	0.692579	2.00771	0.883	1	0	0	1.06433	0	0	FALSE	TRUE	UP
Endothelialc5_Myelocytes_Pdgfb:Itgav	Endothelialc5_Myelocytes	Pdgfb:Itgav	52	61	40	41	0.472463	1.41582	0.401	0.631746	0	0	1.0975	0	0	FALSE	TRUE	UP
Gamma_Beta_Robo2:Robo2	Gamma_Beta	Robo2:Robo2	89	82	307	110	0.55558	1.05567	0.548	0.813621	0	0	0.641913	0	0	FALSE	TRUE	UP
Gamma_aStellate_Ncam1:Ncam1	Gamma_aStellate	Ncam1:Ncam1	89	82	27	14	0.769439	2.36335	0.409	0.642217	0	0	1.12218	0	0	FALSE	TRUE	UP
Gamma_aStellate_Psap:Gpr37l1	Gamma_aStellate	Psap:Gpr37l1	89	82	27	14	0	2.94797	1	1	0	0	Inf	0	0	FALSE	TRUE	UP
Lymphocytes_aStellate_Psap:Gpr37l1	Lymphocytes_aStellate	Psap:Gpr37l1	77	20	27	14	0	2.83063	1	1	0.002	0.00759086	Inf	0	0	FALSE	TRUE	UP
Myelocytes_Lymphocytes_Col14a1:Cd44	Myelocytes_Lymphocytes	Col14a1:Cd44	40	41	77	20	0.271031	1.20178	0.281	0.469795	0	0	1.48932	0	0	FALSE	TRUE	UP
Myelocytes_Lymphocytes_Col14a1:Itgb1_Itga1	Myelocytes_Lymphocytes	Col14a1:Itgb1_Itga1	40	41	77	20	0.259491	1.25675	0.634	0.913495	0.009	0.028756	1.57756	0	0	FALSE	TRUE	UP
Myelocytes_aStellate_Col14a1:Itgb1_Itga1	Myelocytes_aStellate	Col14a1:Itgb1_Itga1	40	41	27	14	0.234332	1.3182	0.651	0.932045	0.005	0.0171752	1.72728	0	0	FALSE	TRUE	UP
Myelocytes_aStellate_Psap:Gpr37l1	Myelocytes_aStellate	Psap:Gpr37l1	40	41	27	14	0	9.74937	1	1	0	0	Inf	0	0	FALSE	TRUE	UP
aStellate_Alpha_Agrn:Dag1	aStellate_Alpha	Agrn:Dag1	27	14	112	138	0.344561	0.951181	0.265	0.447097	0.013	0.0394707	1.01543	0	0	FALSE	TRUE	UP
aStellate_Alpha_Rarres2:Ccrl2	aStellate_Alpha	Rarres2:Ccrl2	27	14	112	138	0.546632	1.14325	0.221	0.3837	0.017	0.0496587	0.737854	0	0	FALSE	TRUE	UP
aStellate_Alpha_Sostdc1:Lrp6	aStellate_Alpha	Sostdc1:Lrp6	27	14	112	138	0	1.00057	1	1	0	0	Inf	0	0	FALSE	TRUE	UP
aStellate_Alpha_Tgfb2:Acvr1_Tgfbr1	aStellate_Alpha	Tgfb2:Acvr1_Tgfbr1	27	14	112	138	0.30401	0.792542	0.044	0.0963116	0	0	0.958187	0	0	FALSE	TRUE	UP
aStellate_Beta_Ncam1:Cacna1c	aStellate_Beta	Ncam1:Cacna1c	27	14	307	110	0.345017	1.19208	0.616	0.892789	0	0	1.23986	0	0	FALSE	TRUE	UP
aStellate_Beta_Sostdc1:Lrp6	aStellate_Beta	Sostdc1:Lrp6	27	14	307	110	0	0.939391	1	1	0	0	Inf	0	0	FALSE	TRUE	UP
aStellate_Beta_Tgfb2:Tgfbr3	aStellate_Beta	Tgfb2:Tgfbr3	27	14	307	110	0.287877	0.739901	0.213	0.371695	0.002	0.00759086	0.943982	0	0	FALSE	TRUE	UP
aStellate_Delta_Agrn:Lrp1	aStellate_Delta	Agrn:Lrp1	27	14	82	97	0.392875	1.00299	0.2	0.352342	0.01	0.0315026	0.93725	0	0	FALSE	TRUE	UP
aStellate_Delta_Sostdc1:Lrp5	aStellate_Delta	Sostdc1:Lrp5	27	14	82	97	0	0.609045	1	1	0	0	Inf	0	0	FALSE	TRUE	UP
aStellate_Delta_Sostdc1:Lrp6	aStellate_Delta	Sostdc1:Lrp6	27	14	82	97	0	1.14608	1	1	0	0	Inf	0	0	FALSE	TRUE	UP
aStellate_Endothelialc2_Sostdc1:Lrp4	aStellate_Endothelialc2	Sostdc1:Lrp4	27	14	108	136	0	0.870229	1	1	0	0	Inf	0	0	FALSE	TRUE	UP
aStellate_Endothelialc2_Sostdc1:Lrp5	aStellate_Endothelialc2	Sostdc1:Lrp5	27	14	108	136	0	1.38643	1	1	0	0	Inf	0	0	FALSE	TRUE	UP
aStellate_Endothelialc2_Sostdc1:Lrp6	aStellate_Endothelialc2	Sostdc1:Lrp6	27	14	108	136	0	1.18828	1	1	0	0	Inf	0	0	FALSE	TRUE	UP
aStellate_Endothelialc5_Edil3:Itgb5	aStellate_Endothelialc5	Edil3:Itgb5	27	14	52	61	0.510879	2.31608	0.013	0.0333872	0	0	1.5115	0	0	FALSE	TRUE	UP
aStellate_Gamma_Ncam1:Fgfr1	aStellate_Gamma	Ncam1:Fgfr1	27	14	89	82	0.315284	1.33436	0.917	1	0	0	1.44273	0	0	FALSE	TRUE	UP
aStellate_Gamma_Ncam1:Ncam1	aStellate_Gamma	Ncam1:Ncam1	27	14	89	82	0.769439	2.36335	0.409	0.642217	0	0	1.12218	0	0	FALSE	TRUE	UP
aStellate_Gamma_Ncam1:Ptpra	aStellate_Gamma	Ncam1:Ptpra	27	14	89	82	0.517839	1.90275	0.971	1	0	0	1.30139	0	0	FALSE	TRUE	UP
aStellate_Gamma_Tgfb2:Acvr1_Tgfbr1	aStellate_Gamma	Tgfb2:Acvr1_Tgfbr1	27	14	89	82	0.188107	0.730362	0.284	0.473714	0	0	1.35653	0	0	FALSE	TRUE	UP
aStellate_Myelocytes_Edil3:Itgav	aStellate_Myelocytes	Edil3:Itgav	27	14	40	41	0.24313	1.32755	0.126	0.237726	0	0	1.6975	0	0	FALSE	TRUE	UP
aStellate_Myelocytes_Lama2:Itga9_Itgb1	aStellate_Myelocytes	Lama2:Itga9_Itgb1	27	14	40	41	0.469031	1.71436	0.002	0.00625306	0	0	1.29613	0	0	FALSE	TRUE	UP
aStellate_Myelocytes_Lamb1:Itga9_Itgb1	aStellate_Myelocytes	Lamb1:Itga9_Itgb1	27	14	40	41	0.240808	1.09668	0.255	0.432952	0	0	1.51604	0	0	FALSE	TRUE	UP
aStellate_Myelocytes_Nid1:Itgav	aStellate_Myelocytes	Nid1:Itgav	27	14	40	41	0.735072	1.81617	0.187	0.333026	0.001	0.0040235	0.904518	0	0	FALSE	TRUE	UP
aStellate_Myelocytes_Sostdc1:Lrp6	aStellate_Myelocytes	Sostdc1:Lrp6	27	14	40	41	0	0.640515	1	1	0.002	0.00759086	Inf	0	0	FALSE	TRUE	UP
aStellate_Myelocytes_Tgm2:Itga9	aStellate_Myelocytes	Tgm2:Itga9	27	14	40	41	0.246464	0.978735	0.042	0.0925008	0.001	0.0040235	1.37905	0	0	FALSE	TRUE	UP
aStellate_aStellate_Psap:Gpr37l1	aStellate_aStellate	Psap:Gpr37l1	27	14	27	14	0	6.37617	1	1	0	0	Inf	0	0	FALSE	TRUE	UP
aStellate_aStellate_Sorbs1:Itga1	aStellate_aStellate	Sorbs1:Itga1	27	14	27	14	0.723005	2.60303	0.22	0.382143	0	0	1.28101	0	0	FALSE	TRUE	UP
aStellate_qStellate_Gdf10:Acvr1b_Acvr2b	aStellate_qStellate	Gdf10:Acvr1b_Acvr2b	27	14	38	49	0	1.66813	1	1	0	0	Inf	0	0	FALSE	TRUE	UP
aStellate_qStellate_Lama2:Itga7_Itgb1	aStellate_qStellate	Lama2:Itga7_Itgb1	27	14	38	49	1.93849	3.62069	0	0	0	0	0.624753	0	0	TRUE	TRUE	UP
aStellate_qStellate_Sorbs1:Insr	aStellate_qStellate	Sorbs1:Insr	27	14	38	49	0.38192	1.21782	0.433	0.673218	0.01	0.0315026	1.1596	0	0	FALSE	TRUE	UP
aStellate_qStellate_Sostdc1:Lrp6	aStellate_qStellate	Sostdc1:Lrp6	27	14	38	49	0	1.21549	1	1	0	0	Inf	0	0	FALSE	TRUE	UP
aStellate_qStellate_Tgfb1:Acvr1b_Tgfbr2	aStellate_qStellate	Tgfb1:Acvr1b_Tgfbr2	27	14	38	49	0	0.550256	1	1	0.007	0.0231106	Inf	0	0	FALSE	TRUE	UP
aStellate_qStellate_Tgfb2:Acvr1b_Tgfbr2	aStellate_qStellate	Tgfb2:Acvr1b_Tgfbr2	27	14	38	49	0	1.03824	1	1	0	0	Inf	0	0	FALSE	TRUE	UP
qStellate_Alpha_Cxcl12:Sdc4	qStellate_Alpha	Cxcl12:Sdc4	38	49	112	138	0.503787	0.992759	0.126	0.237726	0	0	0.678336	0	0	FALSE	TRUE	UP
qStellate_Beta_Cxcl12:Itgav	qStellate_Beta	Cxcl12:Itgav	38	49	307	110	0.352321	0.720213	0.245	0.418757	0.007	0.0231106	0.715006	0	0	FALSE	TRUE	UP
qStellate_Endothelialc2_Angptl4:Cdh11	qStellate_Endothelialc2	Angptl4:Cdh11	38	49	108	136	0.0794148	0.352488	0.309	0.509351	0	0	1.49033	0	0	FALSE	TRUE	UP
qStellate_Endothelialc2_Angptl4:Gpihbp1	qStellate_Endothelialc2	Angptl4:Gpihbp1	38	49	108	136	0.672056	2.23912	0.034	0.0769903	0	0	1.2035	0	0	FALSE	TRUE	UP
qStellate_Endothelialc2_Cxcl12:Itga5	qStellate_Endothelialc2	Cxcl12:Itga5	38	49	108	136	0.434954	0.889999	0.001	0.00329726	0	0	0.715979	0	0	TRUE	TRUE	UP
qStellate_Gamma_Ngf:Sort1	qStellate_Gamma	Ngf:Sort1	38	49	89	82	0.574007	1.1195	0.004	0.0117568	0	0	0.668	0	0	TRUE	TRUE	UP
qStellate_Myelocytes_Adam9:Itgav	qStellate_Myelocytes	Adam9:Itgav	38	49	40	41	0.249848	0.744719	0.568	0.837586	0	0	1.09215	0	0	FALSE	TRUE	UP
qStellate_Myelocytes_Cxcl12:Itgav	qStellate_Myelocytes	Cxcl12:Itgav	38	49	40	41	0.211788	0.867052	0.534	0.797829	0.006	0.0201151	1.40952	0	0	FALSE	TRUE	UP
qStellate_Myelocytes_Lamb2:Itga9_Itgb1	qStellate_Myelocytes	Lamb2:Itga9_Itgb1	38	49	40	41	0.453864	1.35202	0.028	0.0650857	0	0	1.09156	0	0	FALSE	TRUE	UP
qStellate_Myelocytes_Mfge8:Itgav	qStellate_Myelocytes	Mfge8:Itgav	38	49	40	41	1.47124	3.25578	0.022	0.0528554	0	0	0.794322	0	0	FALSE	TRUE	UP
qStellate_Myelocytes_Vtn:Itgav	qStellate_Myelocytes	Vtn:Itgav	38	49	40	41	0.851657	1.94638	0.07	0.143358	0.001	0.0040235	0.826546	0	0	FALSE	TRUE	UP
qStellate_Myelocytes_Vtn:Itgav_Itgb5	qStellate_Myelocytes	Vtn:Itgav_Itgb5	38	49	40	41	0.851657	1.94638	0.055	0.116348	0.001	0.0040235	0.826546	0	0	FALSE	TRUE	UP
qStellate_Myelocytes_Vtn:Itgb1_Itgav	qStellate_Myelocytes	Vtn:Itgb1_Itgav	38	49	40	41	0.851657	1.94638	0.07	0.143358	0.001	0.0040235	0.826546	0	0	FALSE	TRUE	UP
qStellate_aStellate_Angptl4:Sdc4	qStellate_aStellate	Angptl4:Sdc4	38	49	27	14	0.231866	1.07413	0.11	0.211614	0	0	1.53311	0	0	FALSE	TRUE	UP
qStellate_aStellate_Psap:Gpr37l1	qStellate_aStellate	Psap:Gpr37l1	38	49	27	14	0	5.29234	1	1	0	0	Inf	0	0	FALSE	TRUE	UP
qStellate_qStellate_Cxcl12:Itgb1	qStellate_qStellate	Cxcl12:Itgb1	38	49	38	49	1.82715	3.40922	0.005	0.0143518	0	0	0.623724	0	0	TRUE	TRUE	UP
qStellate_qStellate_Gdf11:Acvr1b_Acvr2b	qStellate_qStellate	Gdf11:Acvr1b_Acvr2b	38	49	38	49	0	0.418142	1	1	0	0	Inf	0	0	FALSE	TRUE	UP
Alpha_Alpha_Afdn:Nrxn3	Alpha_Alpha	Afdn:Nrxn3	112	138	112	138	0.297342	0.188385	0.006	0.0168636	0.33	0.598673	-0.456393	0.058	0.422872	TRUE	FALSE	NSC
Alpha_Alpha_Calr:Itga2b	Alpha_Alpha	Calr:Itga2b	112	138	112	138	0.221994	0.390572	0.239	0.410127	0.001	0.0040235	0.564963	0.023	0.305044	FALSE	TRUE	NSC
Alpha_Alpha_Gcg:Adrb2	Alpha_Alpha	Gcg:Adrb2	112	138	112	138	12.5929	7.08815	0	0	0.473	0.797742	-0.574708	0.028	0.328928	TRUE	FALSE	NSC
Alpha_Alpha_Nxph1:Nrxn1	Alpha_Alpha	Nxph1:Nrxn1	112	138	112	138	0.420875	0.27032	0.001	0.00329726	0.09	0.203645	-0.44273	0.002	0.0841825	TRUE	FALSE	NSC
Alpha_Alpha_Nxph1:Nrxn3	Alpha_Alpha	Nxph1:Nrxn3	112	138	112	138	0.274771	0.134901	0	0	0.003	0.0109016	-0.711398	0.003	0.108529	TRUE	FALSE	NSC
Alpha_Alpha_Slitrk1:Ptprd	Alpha_Alpha	Slitrk1:Ptprd	112	138	112	138	0.386692	0.238553	0	0	0	0	-0.483037	0.023	0.305044	TRUE	TRUE	NSC
Alpha_Beta_Agt:Enpep	Alpha_Beta	Agt:Enpep	112	138	307	110	0.305907	0.192483	0.006	0.0168636	0.665	1	-0.463274	0.01	0.208344	TRUE	FALSE	NSC
Alpha_Beta_Wnt4:Fzd7_Lrp5	Alpha_Beta	Wnt4:Fzd7_Lrp5	112	138	307	110	0.212494	0.417031	0.239	0.410127	0.001	0.0040235	0.674246	0.095	0.501502	FALSE	TRUE	NSC
Alpha_Beta_Wnt4:Fzd7_Lrp6	Alpha_Beta	Wnt4:Fzd7_Lrp6	112	138	307	110	0.212494	0.452558	0.239	0.410127	0	0	0.756001	0.069	0.450549	FALSE	TRUE	NSC
Alpha_Delta_Mdk:Ptprz1	Alpha_Delta	Mdk:Ptprz1	112	138	82	97	0.174667	0.354477	0.465	0.71322	0.009	0.028756	0.707765	0.013	0.234254	FALSE	TRUE	NSC
Alpha_Delta_Nrg1:Lsr	Alpha_Delta	Nrg1:Lsr	112	138	82	97	0.326638	0.211982	0	0	0.005	0.0171752	-0.432352	0.01	0.208344	TRUE	FALSE	NSC
Alpha_Delta_Pyy:Dpp4	Alpha_Delta	Pyy:Dpp4	112	138	82	97	15.6212	9.44123	0	0	0	0	-0.503544	0.001	0.0501662	TRUE	TRUE	NSC
Alpha_Delta_Sema4f:Nrp2	Alpha_Delta	Sema4f:Nrp2	112	138	82	97	0.154321	0.255839	0.043	0.0944214	0.001	0.0040235	0.505513	0.09	0.49103	FALSE	TRUE	NSC
Alpha_Delta_Wnt4:Fzd8	Alpha_Delta	Wnt4:Fzd8	112	138	82	97	0.625274	0.396956	0.001	0.00329726	0.208	0.409903	-0.454364	0.054	0.412357	TRUE	FALSE	NSC
Alpha_Delta_Wnt4:Fzd8_Lrp5	Alpha_Delta	Wnt4:Fzd8_Lrp5	112	138	82	97	0.619245	0.396956	0	0	0.203	0.401646	-0.444675	0.06	0.427872	TRUE	FALSE	NSC
Alpha_Delta_Wnt4:Fzd8_Lrp6	Alpha_Delta	Wnt4:Fzd8_Lrp6	112	138	82	97	0.625274	0.396956	0.001	0.00329726	0.208	0.409903	-0.454364	0.054	0.412357	TRUE	FALSE	NSC
Alpha_Delta_Wnt4:Smo	Alpha_Delta	Wnt4:Smo	112	138	82	97	0.647344	0.394602	0	0	0.028	0.0759458	-0.495001	0.033	0.350026	TRUE	FALSE	NSC
Alpha_Endothelialc2_Fgf14:Fgfr1	Alpha_Endothelialc2	Fgf14:Fgfr1	112	138	108	136	0.173818	0.276652	0.035	0.0789157	0	0	0.464754	0.018	0.273333	FALSE	TRUE	NSC
Alpha_Endothelialc2_Gcg:Adrb2	Alpha_Endothelialc2	Gcg:Adrb2	112	138	108	136	27.8605	17.5118	0	0	0	0	-0.464332	0.031	0.342257	TRUE	FALSE	NSC
Alpha_Endothelialc2_Hspa1a:Tlr4	Alpha_Endothelialc2	Hspa1a:Tlr4	112	138	108	136	2.41724	1.60637	0	0	0.003	0.0109016	-0.408646	0.112	0.531892	TRUE	FALSE	NSC
Alpha_Endothelialc2_Nrg1:Itgav_Itgb3	Alpha_Endothelialc2	Nrg1:Itgav_Itgb3	112	138	108	136	0.292547	0.182801	0	0	0.001	0.0040235	-0.470228	0.01	0.208344	TRUE	FALSE	NSC
Alpha_Endothelialc2_Plxnb2:Sema4c	Alpha_Endothelialc2	Plxnb2:Sema4c	112	138	108	136	0.31611	0.49774	0.072	0.146857	0	0	0.453987	0.002	0.0841825	FALSE	TRUE	NSC
Alpha_Endothelialc2_Pthlh:Ramp2	Alpha_Endothelialc2	Pthlh:Ramp2	112	138	108	136	0.881564	0.581943	0	0	0	0	-0.415325	0.068	0.448605	TRUE	TRUE	NSC
Alpha_Endothelialc2_Rps27a:Adrb2	Alpha_Endothelialc2	Rps27a:Adrb2	112	138	108	136	2.20561	1.4382	0	0	0.138	0.290632	-0.427608	0.048	0.396932	TRUE	FALSE	NSC
Alpha_Endothelialc2_Vegfb:Adrb2	Alpha_Endothelialc2	Vegfb:Adrb2	112	138	108	136	0.241955	0.147678	0.02	0.0486593	0.415	0.720033	-0.493718	0.032	0.345825	TRUE	FALSE	NSC
Alpha_Endothelialc5_Afdn:F11r	Alpha_Endothelialc5	Afdn:F11r	112	138	52	61	0.536462	1.02851	0.13	0.244095	0.002	0.00759086	0.650869	0.054	0.412357	FALSE	TRUE	NSC
Alpha_Endothelialc5_Cdh1:Ptprm	Alpha_Endothelialc5	Cdh1:Ptprm	112	138	52	61	0.416875	0.767662	0.214	0.373166	0.002	0.00759086	0.610563	0.061	0.429561	FALSE	TRUE	NSC
Alpha_Endothelialc5_Cgn:F11r	Alpha_Endothelialc5	Cgn:F11r	112	138	52	61	0.526146	0.830037	0	0	0	0	0.455891	0.198	0.644475	FALSE	TRUE	NSC
Alpha_Endothelialc5_Copa:Sort1	Alpha_Endothelialc5	Copa:Sort1	112	138	52	61	0.259697	1.56403	1	1	0	0	1.7955	0.016	0.259074	FALSE	TRUE	NSC
Alpha_Endothelialc5_Dag1:Lama4	Alpha_Endothelialc5	Dag1:Lama4	112	138	52	61	0.542854	0.954066	0.209	0.365714	0.007	0.0231106	0.563892	0.037	0.363541	FALSE	TRUE	NSC
Alpha_Endothelialc5_Dusp18:Itga6	Alpha_Endothelialc5	Dusp18:Itga6	112	138	52	61	1.14992	0.719954	0	0	0.001	0.0040235	-0.468259	0.112	0.531892	TRUE	TRUE	NSC
Alpha_Endothelialc5_Ephb2:Efnb2	Alpha_Endothelialc5	Ephb2:Efnb2	112	138	52	61	0.451865	0.2961	0	0	0.074	0.173127	-0.422686	0.183	0.627121	TRUE	FALSE	NSC
Alpha_Endothelialc5_Itgb3bp:Itgb5	Alpha_Endothelialc5	Itgb3bp:Itgb5	112	138	52	61	0.307936	0.642144	0.515	0.77488	0.008	0.0259859	0.73492	0.028	0.328928	FALSE	TRUE	NSC
Alpha_Endothelialc5_Lamc2:Itga6_Itgb1	Alpha_Endothelialc5	Lamc2:Itga6_Itgb1	112	138	52	61	0.458047	0.254246	0.003	0.00906057	0.115	0.249748	-0.58867	0.067	0.445816	TRUE	FALSE	NSC
Alpha_Endothelialc5_Lpl:Gpihbp1	Alpha_Endothelialc5	Lpl:Gpihbp1	112	138	52	61	5.36673	8.39386	0	0	0	0	0.447282	0.005	0.145149	TRUE	TRUE	NSC
Alpha_Endothelialc5_Lrpap1:Sort1	Alpha_Endothelialc5	Lrpap1:Sort1	112	138	52	61	0.162369	1.10355	1	1	0.014	0.0420684	1.91642	0.012	0.226561	FALSE	TRUE	NSC
Alpha_Endothelialc5_Ltbp3:Itgb5	Alpha_Endothelialc5	Ltbp3:Itgb5	112	138	52	61	0.423505	0.893961	0.346	0.559183	0	0	0.747096	0.019	0.279446	FALSE	TRUE	NSC
Alpha_Endothelialc5_Pthlh:Ramp2	Alpha_Endothelialc5	Pthlh:Ramp2	112	138	52	61	0.951414	0.595476	0	0	0	0	-0.468588	0.074	0.461423	TRUE	TRUE	NSC
Alpha_Endothelialc5_Qdpr:Dysf	Alpha_Endothelialc5	Qdpr:Dysf	112	138	52	61	0.73178	1.23308	0.006	0.0168636	0	0	0.521788	0.09	0.49103	TRUE	TRUE	NSC
Alpha_Endothelialc5_Spp1:S1pr1	Alpha_Endothelialc5	Spp1:S1pr1	112	138	52	61	2.33245	1.48817	0	0	0.02	0.0571158	-0.449372	0.116	0.53849	TRUE	FALSE	NSC
Alpha_Gamma_Afdn:Epha7	Alpha_Gamma	Afdn:Epha7	112	138	89	82	0.107731	0.317863	0.872	1	0.006	0.0201151	1.08199	0.001	0.0501662	FALSE	TRUE	NSC
Alpha_Gamma_Cadm1:Cadm1	Alpha_Gamma	Cadm1:Cadm1	112	138	89	82	0.467893	0.257635	0	0	0.951	1	-0.596696	0.216	0.662911	TRUE	FALSE	NSC
Alpha_Gamma_Cxadr:Cxadr	Alpha_Gamma	Cxadr:Cxadr	112	138	89	82	0.266642	0.404421	0.001	0.00329726	0	0	0.416548	0.193	0.638972	TRUE	TRUE	NSC
Alpha_Gamma_Fam3c:Cxadr	Alpha_Gamma	Fam3c:Cxadr	112	138	89	82	0.325591	0.567645	0.282	0.47104	0.003	0.0109016	0.555855	0.055	0.415031	FALSE	TRUE	NSC
Alpha_Gamma_Gcg:Glp1r	Alpha_Gamma	Gcg:Glp1r	112	138	89	82	45.1103	22.3608	0	0	0.037	0.0963514	-0.7018	0.477	0.85131	TRUE	FALSE	NSC
Alpha_Gamma_Inha:Acvr2b	Alpha_Gamma	Inha:Acvr2b	112	138	89	82	0.158357	0.299653	0.136	0.253426	0	0	0.637772	0.174	0.614085	FALSE	TRUE	NSC
Alpha_Gamma_Lefty1:Acvr2b	Alpha_Gamma	Lefty1:Acvr2b	112	138	89	82	0.200077	0.371882	0.061	0.127241	0.001	0.0040235	0.619875	0.186	0.631795	FALSE	TRUE	NSC
Alpha_Gamma_Lin7c:Abca1	Alpha_Gamma	Lin7c:Abca1	112	138	89	82	0.335793	0.619143	1	1	0.014	0.0420684	0.611841	0.005	0.145149	FALSE	TRUE	NSC
Alpha_Gamma_Lpl:Cd44	Alpha_Gamma	Lpl:Cd44	112	138	89	82	0.859392	0.215698	0.011	0.0288122	1	1	-1.38234	0.112	0.531892	TRUE	FALSE	NSC
Alpha_Gamma_Nptx1:Nptxr	Alpha_Gamma	Nptx1:Nptxr	112	138	89	82	0.293841	0.153577	0	0	0.132	0.280199	-0.648838	0.289	0.724573	TRUE	FALSE	NSC
Alpha_Gamma_Nxph1:Nrxn3	Alpha_Gamma	Nxph1:Nrxn3	112	138	89	82	0.250215	0.0870647	0	0	0.113	0.24621	-1.05567	0.002	0.0841825	TRUE	FALSE	NSC
Alpha_Gamma_Pyy:Dpp4	Alpha_Gamma	Pyy:Dpp4	112	138	89	82	9.16726	5.08671	0	0	0.806	1	-0.589006	0.071	0.455635	TRUE	FALSE	NSC
Alpha_Gamma_Rims2:Abca1	Alpha_Gamma	Rims2:Abca1	112	138	89	82	0.442704	0.674238	0.393	0.621531	0	0	0.420683	0.077	0.466127	FALSE	TRUE	NSC
Alpha_Gamma_Robo2:Robo2	Alpha_Gamma	Robo2:Robo2	112	138	89	82	0.930799	1.43381	0	0	0	0	0.432046	0.056	0.41783	TRUE	TRUE	NSC
Alpha_Gamma_Vegfa:Ret	Alpha_Gamma	Vegfa:Ret	112	138	89	82	0.157162	0.688822	1	1	0.001	0.0040235	1.47771	0.038	0.366748	FALSE	TRUE	NSC
Alpha_Lymphocytes_Cd200:Cd200r1	Alpha_Lymphocytes	Cd200:Cd200r1	112	138	77	20	0.404229	0	0.015	0.037862	1	1	#NAME?	0.021	0.292538	TRUE	FALSE	NSC
Alpha_Lymphocytes_Fam3c:Pdcd1	Alpha_Lymphocytes	Fam3c:Pdcd1	112	138	77	20	0.62429	0	0	0	1	1	#NAME?	0.012	0.226561	TRUE	FALSE	NSC
Alpha_Lymphocytes_Mdk:Itga4_Itgb1	Alpha_Lymphocytes	Mdk:Itga4_Itgb1	112	138	77	20	0.291492	0.479407	0.294	0.488138	0.009	0.028756	0.497538	0.133	0.562666	FALSE	TRUE	NSC
Alpha_Lymphocytes_Nectin2:Cd96	Alpha_Lymphocytes	Nectin2:Cd96	112	138	77	20	0.193791	0.305716	0	0	0	0	0.455876	0.063	0.434794	FALSE	TRUE	NSC
Alpha_Lymphocytes_Sdc2:Ptprj	Alpha_Lymphocytes	Sdc2:Ptprj	112	138	77	20	0.455531	0.17365	0.014	0.035644	0.902	1	-0.964422	0.125	0.551881	TRUE	FALSE	NSC
Alpha_Lymphocytes_Tnr:Sdc4	Alpha_Lymphocytes	Tnr:Sdc4	112	138	77	20	0.680554	0.341287	0.008	0.021777	0.851	1	-0.690182	0.122	0.54759	TRUE	FALSE	NSC
Alpha_Myelocytes_Bsg:Spn	Alpha_Myelocytes	Bsg:Spn	112	138	40	41	1.03651	1.72543	0.22	0.382143	0	0	0.509615	0.209	0.656163	FALSE	TRUE	NSC
Alpha_Myelocytes_Egf:Adrb2	Alpha_Myelocytes	Egf:Adrb2	112	138	40	41	0.263415	0.169327	0.001	0.00329726	0.012	0.0368727	-0.441898	0.211	0.658087	TRUE	FALSE	NSC
Alpha_Myelocytes_Gcg:Adrb2	Alpha_Myelocytes	Gcg:Adrb2	112	138	40	41	40.6902	25.5507	0	0	0	0	-0.465322	0.144	0.577775	TRUE	TRUE	NSC
Alpha_Myelocytes_Gcg:Dpp4	Alpha_Myelocytes	Gcg:Dpp4	112	138	40	41	20.1347	34.8591	0	0	0	0	0.548873	0.193	0.638972	TRUE	TRUE	NSC
Alpha_Myelocytes_Hmgb1:Tlr1	Alpha_Myelocytes	Hmgb1:Tlr1	112	138	40	41	0.549872	0.83039	0.001	0.00329726	0	0	0.412211	0.114	0.535721	TRUE	TRUE	NSC
Alpha_Myelocytes_Nampt:P2ry6	Alpha_Myelocytes	Nampt:P2ry6	112	138	40	41	0.250168	0.40153	0.001	0.00329726	0	0	0.473147	0.026	0.320156	TRUE	TRUE	NSC
Alpha_Myelocytes_Pomc:Adrb2	Alpha_Myelocytes	Pomc:Adrb2	112	138	40	41	0.293228	0.161227	0.001	0.00329726	0.086	0.196158	-0.598137	0.07	0.452893	TRUE	FALSE	NSC
Alpha_Myelocytes_Rps27a:Adrb2	Alpha_Myelocytes	Rps27a:Adrb2	112	138	40	41	3.22129	2.09842	0	0	0.036	0.0942202	-0.428598	0.191	0.637178	TRUE	FALSE	NSC
Alpha_Myelocytes_Spp1:Itgb1_Itga9	Alpha_Myelocytes	Spp1:Itgb1_Itga9	112	138	40	41	0.345324	0.715172	0.211	0.368631	0.009	0.028756	0.72804	0.086	0.48228	FALSE	TRUE	NSC
Alpha_Myelocytes_St6gal1:Cd22	Alpha_Myelocytes	St6gal1:Cd22	112	138	40	41	0.447292	0.214724	0	0	0.008	0.0259859	-0.733856	0.067	0.445816	TRUE	FALSE	NSC
Alpha_Myelocytes_Thbs3:Cd36	Alpha_Myelocytes	Thbs3:Cd36	112	138	40	41	0.237057	0.593365	0.099	0.193138	0.001	0.0040235	0.91751	0.086	0.48228	FALSE	TRUE	NSC
Alpha_Myelocytes_Tnr:Itga9_Itgb1	Alpha_Myelocytes	Tnr:Itga9_Itgb1	112	138	40	41	0.284697	0.699087	0.122	0.23131	0	0	0.898349	0.008	0.188159	FALSE	TRUE	NSC
Alpha_Myelocytes_Vegfa:Itga9	Alpha_Myelocytes	Vegfa:Itga9	112	138	40	41	0.373182	1.00444	0.435	0.675631	0	0	0.990122	0.005	0.145149	FALSE	TRUE	NSC
Alpha_Myelocytes_Vegfb:Adrb2	Alpha_Myelocytes	Vegfb:Adrb2	112	138	40	41	0.353375	0.21547	0.007	0.0193306	0.129	0.275009	-0.494708	0.141	0.57392	TRUE	FALSE	NSC
Alpha_aStellate_Adam17:Cd9	Alpha_aStellate	Adam17:Cd9	112	138	27	14	0.75541	1.3089	0.063	0.130805	0.006	0.0201151	0.549682	0.013	0.234254	FALSE	TRUE	NSC
Alpha_aStellate_Afdn:Ephb2	Alpha_aStellate	Afdn:Ephb2	112	138	27	14	0.405804	0.186185	0.012	0.0311319	0.433	0.744804	-0.779129	0.389	0.799325	TRUE	FALSE	NSC
Alpha_aStellate_Alcam:Chl1	Alpha_aStellate	Alcam:Chl1	112	138	27	14	1.56651	2.61012	0	0	0	0	0.510547	0.104	0.519218	FALSE	TRUE	NSC
Alpha_aStellate_Alcam:L1cam	Alpha_aStellate	Alcam:L1cam	112	138	27	14	1.31544	2.31007	0	0	0	0	0.563106	0.086	0.48228	FALSE	TRUE	NSC
Alpha_aStellate_Alcam:Nrp1	Alpha_aStellate	Alcam:Nrp1	112	138	27	14	3.45964	2.25069	0.005	0.0143518	0.717	1	-0.429928	0.087	0.483965	TRUE	FALSE	NSC
Alpha_aStellate_Cadm1:Nectin3	Alpha_aStellate	Cadm1:Nectin3	112	138	27	14	0.568244	0.369097	0.007	0.0193306	0.284	0.530046	-0.431493	0.431	0.824511	TRUE	FALSE	NSC
Alpha_aStellate_Cd9:L1cam	Alpha_aStellate	Cd9:L1cam	112	138	27	14	0.570559	1.03397	0.069	0.141634	0.002	0.00759086	0.594545	0.085	0.480403	FALSE	TRUE	NSC
Alpha_aStellate_Cdh1:Erbb3	Alpha_aStellate	Cdh1:Erbb3	112	138	27	14	0.28379	0.594264	0.03	0.0690724	0	0	0.739089	0.071	0.455635	FALSE	TRUE	NSC
Alpha_aStellate_Cgn:Tgfbr2	Alpha_aStellate	Cgn:Tgfbr2	112	138	27	14	0.792911	0.472537	0	0	0.083	0.190704	-0.517595	0.042	0.380786	TRUE	FALSE	NSC
Alpha_aStellate_Efna5:Epha3	Alpha_aStellate	Efna5:Epha3	112	138	27	14	0.301594	0.139632	0	0	0.028	0.0759458	-0.77007	0.157	0.595202	TRUE	FALSE	NSC
Alpha_aStellate_Efna5:Ephb2	Alpha_aStellate	Efna5:Ephb2	112	138	27	14	0.306596	0.098735	0	0	0.249	0.475739	-1.13309	0.135	0.566151	TRUE	FALSE	NSC
Alpha_aStellate_Efnb1:Ephb2	Alpha_aStellate	Efnb1:Ephb2	112	138	27	14	0.343067	0.117677	0.001	0.00329726	0.4	0.698533	-1.06999	0.15	0.584958	TRUE	FALSE	NSC
Alpha_aStellate_Egf:Erbb3	Alpha_aStellate	Egf:Erbb3	112	138	27	14	0.192537	0.386598	0	0	0	0	0.697099	0.089	0.489191	FALSE	TRUE	NSC
Alpha_aStellate_Fgf14:Fgfr1	Alpha_aStellate	Fgf14:Fgfr1	112	138	27	14	0.206393	0.362493	0.038	0.0847706	0.001	0.0040235	0.563224	0.043	0.383158	FALSE	TRUE	NSC
Alpha_aStellate_Fgf1:Egfr	Alpha_aStellate	Fgf1:Egfr	112	138	27	14	0.309879	0.179343	0.017	0.0423057	0.094	0.210914	-0.546881	0.297	0.731704	TRUE	FALSE	NSC
Alpha_aStellate_Hbegf:Erbb3	Alpha_aStellate	Hbegf:Erbb3	112	138	27	14	0.254154	0.453525	0.041	0.0905928	0.006	0.0201151	0.579111	0.173	0.612052	FALSE	TRUE	NSC
Alpha_aStellate_Lgi1:Adam11	Alpha_aStellate	Lgi1:Adam11	112	138	27	14	0.149919	0.424432	0.074	0.150336	0	0	1.04066	0.109	0.526453	FALSE	TRUE	NSC
Alpha_aStellate_Lgi1:Adam23	Alpha_aStellate	Lgi1:Adam23	112	138	27	14	0.22246	0.555711	0.055	0.116348	0	0	0.915499	0.036	0.361087	FALSE	TRUE	NSC
Alpha_aStellate_Lgi2:Adam11	Alpha_aStellate	Lgi2:Adam11	112	138	27	14	0.164915	0.552023	0.031	0.0710693	0	0	1.20816	0.077	0.466127	FALSE	TRUE	NSC
Alpha_aStellate_Lgi2:Adam23	Alpha_aStellate	Lgi2:Adam23	112	138	27	14	0.244713	0.722767	0.004	0.0117568	0	0	1.083	0.006	0.162661	FALSE	TRUE	NSC
Alpha_aStellate_Mdk:Lrp1	Alpha_aStellate	Mdk:Lrp1	112	138	27	14	0.42157	0.683507	0.173	0.311721	0.006	0.0201151	0.483252	0.167	0.605665	FALSE	TRUE	NSC
Alpha_aStellate_Ncam1:Ncam1	Alpha_aStellate	Ncam1:Ncam1	112	138	27	14	1.15275	2.93562	0.005	0.0143518	0	0	0.934769	0.005	0.145149	FALSE	TRUE	NSC
Alpha_aStellate_Ncam1:Ptprz1	Alpha_aStellate	Ncam1:Ptprz1	112	138	27	14	1.31727	3.08859	0	0	0	0	0.852157	0.012	0.226561	FALSE	TRUE	NSC
Alpha_aStellate_Ncam2:L1cam	Alpha_aStellate	Ncam2:L1cam	112	138	27	14	0.120608	0.308906	0.146	0.269071	0.013	0.0394707	0.940489	0.023	0.305044	FALSE	TRUE	NSC
Alpha_aStellate_Nrtn:Gfra3	Alpha_aStellate	Nrtn:Gfra3	112	138	27	14	0.217408	0.423439	0.022	0.0528554	0	0	0.666633	0.137	0.569362	FALSE	TRUE	NSC
Alpha_aStellate_Psen1:Ephb2	Alpha_aStellate	Psen1:Ephb2	112	138	27	14	0.239686	0.0957217	0.008	0.021777	0.442	0.757148	-0.917885	0.267	0.708912	TRUE	FALSE	NSC
Alpha_aStellate_Pthlh:Adcyap1r1	Alpha_aStellate	Pthlh:Adcyap1r1	112	138	27	14	0.271676	0.157009	0	0	0.006	0.0201151	-0.548304	0.133	0.562666	TRUE	FALSE	NSC
Alpha_aStellate_Pthlh:Pth1r	Alpha_aStellate	Pthlh:Pth1r	112	138	27	14	0.248999	0.147287	0	0	0.009	0.028756	-0.525065	0.19	0.636143	TRUE	FALSE	NSC
Alpha_aStellate_Rps27a:Tgfbr2	Alpha_aStellate	Rps27a:Tgfbr2	112	138	27	14	5.33377	3.48553	0	0	0.257	0.487601	-0.425439	0.084	0.47899	TRUE	FALSE	NSC
Alpha_aStellate_Rtn4:Ngfr	Alpha_aStellate	Rtn4:Ngfr	112	138	27	14	0.357398	0.730772	0.074	0.150336	0.001	0.0040235	0.715253	0.064	0.437423	FALSE	TRUE	NSC
Alpha_aStellate_Spp1:Itga8_Itgb1	Alpha_aStellate	Spp1:Itga8_Itgb1	112	138	27	14	0.425626	1.18875	0.045	0.098119	0	0	1.0271	0.096	0.50342	FALSE	TRUE	NSC
Alpha_aStellate_Thbs3:Sdc4	Alpha_aStellate	Thbs3:Sdc4	112	138	27	14	0.434228	0.78826	0.007	0.0193306	0	0	0.596259	0.056	0.41783	TRUE	TRUE	NSC
Alpha_aStellate_Tnr:Itga8_Itgb1	Alpha_aStellate	Tnr:Itga8_Itgb1	112	138	27	14	0.350901	1.16202	0.031	0.0710693	0	0	1.19741	0.028	0.328928	FALSE	TRUE	NSC
Alpha_aStellate_Tnr:Sdc1	Alpha_aStellate	Tnr:Sdc1	112	138	27	14	0.67436	0.392083	0	0	0.003	0.0109016	-0.542292	0.208	0.655751	TRUE	FALSE	NSC
Alpha_aStellate_Ttr:Ddr1	Alpha_aStellate	Ttr:Ddr1	112	138	27	14	6.74385	16.3411	0	0	0	0	0.885051	0.026	0.320156	TRUE	TRUE	NSC
Alpha_aStellate_Ttr:Ngfr	Alpha_aStellate	Ttr:Ngfr	112	138	27	14	6.47795	13.2152	0	0	0	0	0.712964	0.064	0.437423	TRUE	TRUE	NSC
Alpha_aStellate_Vegfa:Ephb2	Alpha_aStellate	Vegfa:Ephb2	112	138	27	14	0.788708	0.340839	0	0	0.15	0.311733	-0.838985	0.331	0.758889	TRUE	FALSE	NSC
Alpha_aStellate_Vegfa:Gpc1	Alpha_aStellate	Vegfa:Gpc1	112	138	27	14	0.778719	1.37087	0	0	0	0	0.565552	0.018	0.273333	TRUE	TRUE	NSC
Alpha_aStellate_Vegfa:Itgav	Alpha_aStellate	Vegfa:Itgav	112	138	27	14	1.02419	1.54351	0.054	0.114583	0.011	0.0342147	0.410159	0.081	0.472263	FALSE	TRUE	NSC
Alpha_aStellate_Vegfa:Ptprz1	Alpha_aStellate	Vegfa:Ptprz1	112	138	27	14	1.34152	3.33656	0.001	0.00329726	0	0	0.911136	0.008	0.188159	FALSE	TRUE	NSC
Alpha_aStellate_Wnt4:Fzd1	Alpha_aStellate	Wnt4:Fzd1	112	138	27	14	1.5942	0.924926	0	0	0	0	-0.544412	0.081	0.472263	TRUE	FALSE	NSC
Alpha_aStellate_Wnt4:Fzd1_Lrp6	Alpha_aStellate	Wnt4:Fzd1_Lrp6	112	138	27	14	1.5942	0.924926	0	0	0	0	-0.544412	0.069	0.450549	TRUE	FALSE	NSC
Alpha_aStellate_Wnt4:Smo	Alpha_aStellate	Wnt4:Smo	112	138	27	14	1.29563	0.766205	0	0	0	0	-0.525306	0.224	0.671151	TRUE	FALSE	NSC
Alpha_qStellate_App:Trpc6	Alpha_qStellate	App:Trpc6	112	138	38	49	0.86571	0.509793	0.016	0.0400543	0.212	0.416574	-0.529546	0.101	0.512798	TRUE	FALSE	NSC
Alpha_qStellate_Fgf1:Cspg4	Alpha_qStellate	Fgf1:Cspg4	112	138	38	49	1.04828	0.668207	0	0	0.115	0.249748	-0.450312	0.012	0.226561	TRUE	FALSE	NSC
Alpha_qStellate_Lama5:Itga7_Itgb1	Alpha_qStellate	Lama5:Itga7_Itgb1	112	138	38	49	0.192019	0.362556	0.076	0.153909	0.003	0.0109016	0.635585	0.032	0.345825	FALSE	TRUE	NSC
Alpha_qStellate_Lgi2:Adam22	Alpha_qStellate	Lgi2:Adam22	112	138	38	49	0.310595	0.206016	0.001	0.00329726	0.084	0.192416	-0.410535	0.228	0.673775	TRUE	FALSE	NSC
Alpha_qStellate_Mdk:Lrp1	Alpha_qStellate	Mdk:Lrp1	112	138	38	49	0.364503	0.603734	0.262	0.442913	0.005	0.0171752	0.504598	0.093	0.497188	FALSE	TRUE	NSC
Alpha_qStellate_Nrg1:Gpc1	Alpha_qStellate	Nrg1:Gpc1	112	138	38	49	0.326066	0.0857099	0	0	0.118	0.255312	-1.33613	0.005	0.145149	TRUE	FALSE	NSC
Alpha_qStellate_Thbs3:Cd36	Alpha_qStellate	Thbs3:Cd36	112	138	38	49	0.441998	0.754656	0.004	0.0117568	0	0	0.534957	0.017	0.265555	TRUE	TRUE	NSC
Alpha_qStellate_Tnr:Itgav_Itgb3	Alpha_qStellate	Tnr:Itgav_Itgb3	112	138	38	49	0.219781	0.384813	0.247	0.421763	0.012	0.0368727	0.560128	0.305	0.737624	FALSE	TRUE	NSC
Alpha_qStellate_Vegfa:Gpc1	Alpha_qStellate	Vegfa:Gpc1	112	138	38	49	0.878404	0.322515	0	0	0.13	0.276573	-1.00196	0.036	0.361087	TRUE	FALSE	NSC
Alpha_qStellate_Wnt4:Fzd7_Lrp5	Alpha_qStellate	Wnt4:Fzd7_Lrp5	112	138	38	49	0	0.828925	1	1	0	0	Inf	0.009	0.198862	FALSE	TRUE	NSC
Alpha_qStellate_Wnt4:Fzd7_Lrp6	Alpha_qStellate	Wnt4:Fzd7_Lrp6	112	138	38	49	0	0.828925	1	1	0	0	Inf	0.01	0.208344	FALSE	TRUE	NSC
Alpha_qStellate_Wnt4:Fzd8	Alpha_qStellate	Wnt4:Fzd8	112	138	38	49	0.600154	0.963341	0.033	0.0750534	0	0	0.473221	0.304	0.737353	FALSE	TRUE	NSC
Alpha_qStellate_Wnt4:Fzd8_Lrp5	Alpha_qStellate	Wnt4:Fzd8_Lrp5	112	138	38	49	0.600154	0.963341	0.014	0.035644	0	0	0.473221	0.298	0.732158	FALSE	TRUE	NSC
Alpha_qStellate_Wnt4:Fzd8_Lrp6	Alpha_qStellate	Wnt4:Fzd8_Lrp6	112	138	38	49	0.600154	0.963341	0.027	0.0631013	0	0	0.473221	0.304	0.737353	FALSE	TRUE	NSC
Beta_Alpha_Afdn:Nrxn3	Beta_Alpha	Afdn:Nrxn3	307	110	112	138	0.28275	0.168112	0.006	0.0168636	0.471	0.795419	-0.519933	0.028	0.328928	TRUE	FALSE	NSC
Beta_Alpha_Calr:Itga2b	Beta_Alpha	Calr:Itga2b	307	110	112	138	0.241706	0.431992	0.157	0.286545	0	0	0.580685	0.02	0.285187	FALSE	TRUE	NSC
Beta_Delta_Lgi2:Adam22	Beta_Delta	Lgi2:Adam22	307	110	82	97	0.197174	0.32318	0.063	0.130805	0.002	0.00759086	0.494124	0.029	0.332789	FALSE	TRUE	NSC
Beta_Delta_Wnt4:Smo	Beta_Delta	Wnt4:Smo	307	110	82	97	0.491358	0.269016	0	0	0.52	0.85733	-0.602401	0.01	0.208344	TRUE	FALSE	NSC
Beta_Endothelialc2_Bmp3:Bmpr2	Beta_Endothelialc2	Bmp3:Bmpr2	307	110	108	136	0.761563	0.479083	0	0	0.341	0.614399	-0.4635	0.018	0.273333	TRUE	FALSE	NSC
Beta_Endothelialc2_Col11a2:Itgb1_Itga1	Beta_Endothelialc2	Col11a2:Itgb1_Itga1	307	110	108	136	0.532588	0.300093	0	0	0.003	0.0109016	-0.573656	0.008	0.188159	TRUE	FALSE	NSC
Beta_Endothelialc2_Csf1:Flt4	Beta_Endothelialc2	Csf1:Flt4	307	110	108	136	0.272347	0.470696	0.086	0.171165	0.002	0.00759086	0.547136	0.011	0.218618	FALSE	TRUE	NSC
Beta_Endothelialc2_Farp2:Plxna2	Beta_Endothelialc2	Farp2:Plxna2	307	110	108	136	0.464172	0.276832	0	0	0.154	0.31873	-0.516842	0.322	0.753231	TRUE	FALSE	NSC
Beta_Endothelialc2_Fgf12:Fgfr3	Beta_Endothelialc2	Fgf12:Fgfr3	307	110	108	136	0.566201	0.369522	0	0	0.003	0.0109016	-0.426739	0.031	0.342257	TRUE	TRUE	NSC
Beta_Endothelialc2_Fgf1:Fgfr3	Beta_Endothelialc2	Fgf1:Fgfr3	307	110	108	136	0.271272	0.135331	0.012	0.0311319	0.886	1	-0.6954	0.018	0.273333	TRUE	FALSE	NSC
Beta_Endothelialc2_Fgf1:Nrp1	Beta_Endothelialc2	Fgf1:Nrp1	307	110	108	136	2.24848	1.27365	0	0	0.98	1	-0.568369	0.005	0.145149	TRUE	FALSE	NSC
Beta_Endothelialc2_Hspa1a:Tlr4	Beta_Endothelialc2	Hspa1a:Tlr4	307	110	108	136	1.47851	0.966643	0.004	0.0117568	0.355	0.634768	-0.424959	0.103	0.517102	TRUE	FALSE	NSC
Beta_Endothelialc2_Iapp:Adrb2	Beta_Endothelialc2	Iapp:Adrb2	307	110	108	136	10.6156	5.81028	0	0	0	0	-0.602696	0.012	0.226561	TRUE	FALSE	NSC
Beta_Endothelialc2_Plxnb2:Sema4c	Beta_Endothelialc2	Plxnb2:Sema4c	307	110	108	136	0.354985	0.577879	0.016	0.0400543	0	0	0.487288	0.003	0.108529	TRUE	TRUE	NSC
Beta_Endothelialc2_Rps27a:Tlr4	Beta_Endothelialc2	Rps27a:Tlr4	307	110	108	136	1.07141	0.645742	0.012	0.0311319	0.596	0.951869	-0.506334	0.047	0.395157	TRUE	FALSE	NSC
Beta_Endothelialc2_S100a1:Tlr4	Beta_Endothelialc2	S100a1:Tlr4	307	110	108	136	0.273666	0.162618	0.002	0.00625306	0.484	0.811349	-0.520502	0.052	0.408159	TRUE	FALSE	NSC
Beta_Endothelialc2_Sema4a:Nrp1	Beta_Endothelialc2	Sema4a:Nrp1	307	110	108	136	0.939484	1.51487	0.339	0.549958	0.007	0.0231106	0.477751	0.025	0.315445	FALSE	TRUE	NSC
Beta_Endothelialc2_Sema4a:Nrp1_Plxna2	Beta_Endothelialc2	Sema4a:Nrp1_Plxna2	307	110	108	136	0.298717	0.555517	0.695	0.979376	0.007	0.0231106	0.620403	0.001	0.0501662	FALSE	TRUE	NSC
Beta_Endothelialc2_Sema4a:Plxnd1	Beta_Endothelialc2	Sema4a:Plxnd1	307	110	108	136	0.291539	0.503593	0.499	0.755082	0.01	0.0315026	0.546594	0.008	0.188159	FALSE	TRUE	NSC
Beta_Endothelialc2_Serpina7:Slc16a2	Beta_Endothelialc2	Serpina7:Slc16a2	307	110	108	136	0.372691	0.168228	0	0	0.104	0.229583	-0.795426	0.01	0.208344	TRUE	FALSE	NSC
Beta_Endothelialc2_Tnfrsf11b:Tnfsf10	Beta_Endothelialc2	Tnfrsf11b:Tnfsf10	307	110	108	136	0.82042	0.504895	0	0	0.006	0.0201151	-0.485465	0.001	0.0501662	TRUE	TRUE	NSC
Beta_Endothelialc5_Cdh1:Ptprm	Beta_Endothelialc5	Cdh1:Ptprm	307	110	52	61	0.596561	1.1309	0.007	0.0193306	0	0	0.639587	0.041	0.377073	TRUE	TRUE	NSC
Beta_Endothelialc5_Cgn:F11r	Beta_Endothelialc5	Cgn:F11r	307	110	52	61	0.326684	0.605635	0.039	0.0866986	0	0	0.617284	0.113	0.533817	FALSE	TRUE	NSC
Beta_Endothelialc5_Col11a2:Itgb1_Itga1	Beta_Endothelialc5	Col11a2:Itgb1_Itga1	307	110	52	61	0.387919	0.216908	0	0	0.095	0.212727	-0.581325	0.035	0.357977	TRUE	FALSE	NSC
Beta_Endothelialc5_Copa:Sort1	Beta_Endothelialc5	Copa:Sort1	307	110	52	61	0.255947	1.68749	1	1	0	0	1.88603	0.014	0.243169	FALSE	TRUE	NSC
Beta_Endothelialc5_Farp2:Plxna2	Beta_Endothelialc5	Farp2:Plxna2	307	110	52	61	0.339339	0.149248	0	0	0.777	1	-0.821388	0.134	0.564452	TRUE	FALSE	NSC
Beta_Endothelialc5_Iapp:Calcrl	Beta_Endothelialc5	Iapp:Calcrl	307	110	52	61	32.0288	20.5915	0	0	0	0	-0.44176	0.038	0.366748	TRUE	TRUE	NSC
Beta_Endothelialc5_Lamc2:Itga6_Itgb1	Beta_Endothelialc5	Lamc2:Itga6_Itgb1	307	110	52	61	0.404818	0.247926	0.001	0.00329726	0.089	0.201754	-0.490307	0.208	0.655751	TRUE	FALSE	NSC
Beta_Endothelialc5_Ltbp3:Itgb5	Beta_Endothelialc5	Ltbp3:Itgb5	307	110	52	61	0.304347	0.758715	0.863	1	0.006	0.0201151	0.913458	0.009	0.198862	FALSE	TRUE	NSC
Beta_Endothelialc5_Pcsk9:Sort1	Beta_Endothelialc5	Pcsk9:Sort1	307	110	52	61	0.0499402	0.310872	0.999	1	0	0	1.82855	0.015	0.252356	FALSE	TRUE	NSC
Beta_Endothelialc5_Thbs3:Cd47	Beta_Endothelialc5	Thbs3:Cd47	307	110	52	61	0.821549	0.459059	0	0	0.771	1	-0.582012	0.004	0.12998	TRUE	FALSE	NSC
Beta_Endothelialc5_Tnfrsf11b:Tnfsf10	Beta_Endothelialc5	Tnfrsf11b:Tnfsf10	307	110	52	61	0.723319	0.436207	0	0	0.049	0.122105	-0.505733	0.056	0.41783	TRUE	FALSE	NSC
Beta_Gamma_Bmpr1b_Bmpr2:Bmpr1a	Beta_Gamma	Bmpr1b_Bmpr2:Bmpr1a	307	110	89	82	0.25054	0.137543	0	0	0.06	0.145075	-0.599685	0.106	0.522682	TRUE	FALSE	NSC
Beta_Gamma_Gng12:Kcnj6	Beta_Gamma	Gng12:Kcnj6	307	110	89	82	0.288778	0.49541	0.233	0.401553	0.001	0.0040235	0.53973	0.058	0.422872	FALSE	TRUE	NSC
Beta_Gamma_Gng4:Kcnj6	Beta_Gamma	Gng4:Kcnj6	307	110	89	82	0.157972	0.259018	0.258	0.437331	0.009	0.028756	0.494476	0.109	0.526453	FALSE	TRUE	NSC
Beta_Gamma_Inha:Acvr2b	Beta_Gamma	Inha:Acvr2b	307	110	89	82	0.182411	0.344596	0.047	0.101884	0	0	0.636111	0.163	0.603011	FALSE	TRUE	NSC
Beta_Gamma_Lefty1:Acvr2b	Beta_Gamma	Lefty1:Acvr2b	307	110	89	82	0.134753	0.31056	0.439	0.680634	0	0	0.834937	0.06	0.427872	FALSE	TRUE	NSC
Beta_Gamma_Ucn3:Il10rb	Beta_Gamma	Ucn3:Il10rb	307	110	89	82	0.753475	0.279327	0.012	0.0311319	0.916	1	-0.992312	0.085	0.480403	TRUE	FALSE	NSC
Beta_Gamma_Vegfa:Ret	Beta_Gamma	Vegfa:Ret	307	110	89	82	0.171907	0.83476	1	1	0	0	1.58019	0.002	0.0841825	FALSE	TRUE	NSC
Beta_Gamma_Vegfb:Ret	Beta_Gamma	Vegfb:Ret	307	110	89	82	0.0670904	0.296258	1	1	0.01	0.0315026	1.48519	0.053	0.410861	FALSE	TRUE	NSC
Beta_Lymphocytes_Cd200:Cd200r1	Beta_Lymphocytes	Cd200:Cd200r1	307	110	77	20	0.383522	0	0.018	0.0444182	1	1	#NAME?	0.007	0.175847	TRUE	FALSE	NSC
Beta_Lymphocytes_Cdh1:Ptprj	Beta_Lymphocytes	Cdh1:Ptprj	307	110	77	20	0.380054	0.16709	0.016	0.0400543	0.754	1	-0.821784	0.171	0.610242	TRUE	FALSE	NSC
Beta_Lymphocytes_Col6a6:Sdc4	Beta_Lymphocytes	Col6a6:Sdc4	307	110	77	20	0.323929	0.166322	0.007	0.0193306	0.298	0.551587	-0.666595	0.187	0.632926	TRUE	FALSE	NSC
Beta_Lymphocytes_Fam3c:Pdcd1	Beta_Lymphocytes	Fam3c:Pdcd1	307	110	77	20	0.326848	0	0.016	0.0400543	1	1	#NAME?	0.012	0.226561	TRUE	FALSE	NSC
Beta_Lymphocytes_Iapp:Adrb2	Beta_Lymphocytes	Iapp:Adrb2	307	110	77	20	11.6425	7.7538	0	0	0.007	0.0231106	-0.406481	0.55	0.883843	TRUE	FALSE	NSC
Beta_Lymphocytes_Iapp:Ide	Beta_Lymphocytes	Iapp:Ide	307	110	77	20	13.2315	7.87856	0	0	0.021	0.059506	-0.518455	0.142	0.575732	TRUE	FALSE	NSC
Beta_Lymphocytes_Mif:Cd74_Cd44	Beta_Lymphocytes	Mif:Cd74_Cd44	307	110	77	20	0.998367	0.195409	0.011	0.0288122	0.846	1	-1.63103	0.121	0.545535	TRUE	FALSE	NSC
Beta_Lymphocytes_Nectin1:Cd96	Beta_Lymphocytes	Nectin1:Cd96	307	110	77	20	0.214319	0.331118	0	0	0	0	0.435009	0.129	0.557026	FALSE	TRUE	NSC
Beta_Lymphocytes_Nectin2:Cd96	Beta_Lymphocytes	Nectin2:Cd96	307	110	77	20	0.142972	0.256462	0.001	0.00329726	0	0	0.584333	0.009	0.198862	FALSE	TRUE	NSC
Beta_Lymphocytes_Nucb2:Erap1	Beta_Lymphocytes	Nucb2:Erap1	307	110	77	20	0.694284	0.449676	0.003	0.00906057	0.311	0.57094	-0.434354	0.247	0.691234	TRUE	FALSE	NSC
Beta_Lymphocytes_Spp1:Itgb1_Itga4	Beta_Lymphocytes	Spp1:Itgb1_Itga4	307	110	77	20	1.03649	0.48745	0.001	0.00329726	0.19	0.380389	-0.754406	0.079	0.469588	TRUE	FALSE	NSC
Beta_Lymphocytes_Spp1:Ptger4	Beta_Lymphocytes	Spp1:Ptger4	307	110	77	20	0.530584	0.24139	0.009	0.024104	0.299	0.55313	-0.787564	0.129	0.557026	TRUE	FALSE	NSC
Beta_Lymphocytes_Vegfa:Itgav	Beta_Lymphocytes	Vegfa:Itgav	307	110	77	20	1.02677	0.560638	0.019	0.0465607	0.695	1	-0.605097	0.078	0.466988	TRUE	FALSE	NSC
Beta_Myelocytes_Col6a6:Itga9_Itgb1	Beta_Myelocytes	Col6a6:Itga9_Itgb1	307	110	40	41	0.13551	0.340692	0.103	0.199885	0	0	0.921936	0.023	0.305044	FALSE	TRUE	NSC
Beta_Myelocytes_Col6a6:Itgav_Itgb8	Beta_Myelocytes	Col6a6:Itgav_Itgb8	307	110	40	41	0.159799	0.247187	0.019	0.0465607	0	0	0.436229	0.328	0.75666	FALSE	TRUE	NSC
Beta_Myelocytes_Csf1:Csf1r	Beta_Myelocytes	Csf1:Csf1r	307	110	40	41	0.37585	0.594899	0.004	0.0117568	0.001	0.0040235	0.459201	0.077	0.466127	TRUE	TRUE	NSC
Beta_Myelocytes_Iapp:Adrb2	Beta_Myelocytes	Iapp:Adrb2	307	110	40	41	15.5041	8.47751	0	0	0	0	-0.603685	0.053	0.410861	TRUE	TRUE	NSC
Beta_Myelocytes_Nampt:P2ry6	Beta_Myelocytes	Nampt:P2ry6	307	110	40	41	0.226581	0.352242	0.001	0.00329726	0	0	0.441215	0.028	0.328928	FALSE	TRUE	NSC
Beta_Myelocytes_Pomc:Adrb2	Beta_Myelocytes	Pomc:Adrb2	307	110	40	41	0.298328	0.165531	0	0	0.084	0.192416	-0.589038	0.09	0.49103	TRUE	FALSE	NSC
Beta_Myelocytes_Rps19:C5ar1	Beta_Myelocytes	Rps19:C5ar1	307	110	40	41	1.05206	0	0.002	0.00625306	1	1	#NAME?	0.001	0.0501662	TRUE	FALSE	NSC
Beta_Myelocytes_S100a1:Ryr1	Beta_Myelocytes	S100a1:Ryr1	307	110	40	41	0.286513	0	0.002	0.00625306	1	1	#NAME?	0.002	0.0841825	TRUE	FALSE	NSC
Beta_Myelocytes_St6gal1:Cd22	Beta_Myelocytes	St6gal1:Cd22	307	110	40	41	0.332373	0.153551	0	0	0.064	0.153108	-0.772226	0.059	0.424386	TRUE	FALSE	NSC
Beta_Myelocytes_Tnr:Itga9_Itgb1	Beta_Myelocytes	Tnr:Itga9_Itgb1	307	110	40	41	0.220518	0.51082	0.373	0.59503	0.003	0.0109016	0.840036	0.019	0.279446	FALSE	TRUE	NSC
Beta_aStellate_Adam17:Cd9	Beta_aStellate	Adam17:Cd9	307	110	27	14	0.63168	1.41303	0.164	0.297587	0.001	0.0040235	0.80511	0.006	0.162661	FALSE	TRUE	NSC
Beta_aStellate_Afdn:Ephb2	Beta_aStellate	Afdn:Ephb2	307	110	27	14	0.385889	0.166149	0.019	0.0465607	0.512	0.846958	-0.842669	0.306	0.737732	TRUE	FALSE	NSC
Beta_aStellate_Alcam:Chl1	Beta_aStellate	Alcam:Chl1	307	110	27	14	0.856834	1.45528	0.002	0.00625306	0	0	0.529708	0.1	0.510687	FALSE	TRUE	NSC
Beta_aStellate_Alcam:L1cam	Beta_aStellate	Alcam:L1cam	307	110	27	14	0.719508	1.28798	0.003	0.00906057	0	0	0.582267	0.088	0.486512	FALSE	TRUE	NSC
Beta_aStellate_Bmpr1b_Bmpr2:Bmpr1a	Beta_aStellate	Bmpr1b_Bmpr2:Bmpr1a	307	110	27	14	0.361396	0.218969	0	0	0.006	0.0201151	-0.501046	0.083	0.476644	TRUE	FALSE	NSC
Beta_aStellate_Cdh1:Cdh2	Beta_aStellate	Cdh1:Cdh2	307	110	27	14	0.419398	1.19098	0.95	1	0.001	0.0040235	1.04371	0.002	0.0841825	FALSE	TRUE	NSC
Beta_aStellate_Cdh1:Erbb3	Beta_aStellate	Cdh1:Erbb3	307	110	27	14	0.406113	0.875455	0	0	0	0	0.768113	0.056	0.41783	FALSE	TRUE	NSC
Beta_aStellate_Cdh2:Cdh2	Beta_aStellate	Cdh2:Cdh2	307	110	27	14	0.576733	1.54912	0.983	1	0.016	0.0471859	0.988064	0.005	0.145149	FALSE	TRUE	NSC
Beta_aStellate_Cntn1:Ptprz1	Beta_aStellate	Cntn1:Ptprz1	307	110	27	14	0.632439	1.1709	0	0	0	0	0.615947	0.102	0.515119	FALSE	TRUE	NSC
Beta_aStellate_Col6a6:Itgav_Itgb8	Beta_aStellate	Col6a6:Itgav_Itgb8	307	110	27	14	0.196407	0.357008	0	0	0	0	0.597568	0.187	0.632926	FALSE	TRUE	NSC
Beta_aStellate_Col6a6:Sdc1	Beta_aStellate	Col6a6:Sdc1	307	110	27	14	0.320981	0.191077	0	0	0.002	0.00759086	-0.518705	0.299	0.733475	TRUE	FALSE	NSC
Beta_aStellate_Efna5:Epha3	Beta_aStellate	Efna5:Epha3	307	110	27	14	0.25738	0.108309	0	0	0.074	0.173127	-0.865563	0.126	0.552331	TRUE	FALSE	NSC
Beta_aStellate_Efna5:Epha4	Beta_aStellate	Efna5:Epha4	307	110	27	14	0.307385	0.194253	0.016	0.0400543	0.357	0.637589	-0.458937	0.247	0.691234	TRUE	FALSE	NSC
Beta_aStellate_Efna5:Ephb2	Beta_aStellate	Efna5:Ephb2	307	110	27	14	0.261649	0.0765863	0	0	0.413	0.717312	-1.22858	0.121	0.545535	TRUE	FALSE	NSC
Beta_aStellate_F8:Lrp1	Beta_aStellate	F8:Lrp1	307	110	27	14	0.842693	0.503859	0	0	0.007	0.0231106	-0.514306	0.334	0.760413	TRUE	TRUE	NSC
Beta_aStellate_Fgf1:Egfr	Beta_aStellate	Fgf1:Egfr	307	110	27	14	0.339739	0.16404	0.011	0.0288122	0.111	0.24252	-0.728068	0.219	0.665294	TRUE	FALSE	NSC
Beta_aStellate_Fndc5:Itgb5	Beta_aStellate	Fndc5:Itgb5	307	110	27	14	0.334162	0.217271	0.001	0.00329726	0.301	0.556056	-0.430482	0.14	0.573151	TRUE	FALSE	NSC
Beta_aStellate_Hbegf:Erbb3	Beta_aStellate	Hbegf:Erbb3	307	110	27	14	0.243203	0.424682	0.049	0.105483	0.01	0.0315026	0.557445	0.194	0.639732	FALSE	TRUE	NSC
Beta_aStellate_Hmgb1:Sdc1	Beta_aStellate	Hmgb1:Sdc1	307	110	27	14	0.696955	0.443436	0.003	0.00906057	0.169	0.34479	-0.452166	0.3	0.73441	TRUE	FALSE	NSC
Beta_aStellate_Lgi1:Adam11	Beta_aStellate	Lgi1:Adam11	307	110	27	14	0.223195	0.72591	0.036	0.0808685	0	0	1.17938	0.089	0.489191	FALSE	TRUE	NSC
Beta_aStellate_Lgi1:Adam23	Beta_aStellate	Lgi1:Adam23	307	110	27	14	0.331193	0.950439	0.002	0.00625306	0	0	1.05422	0.009	0.198862	FALSE	TRUE	NSC
Beta_aStellate_Lgi2:Adam11	Beta_aStellate	Lgi2:Adam11	307	110	27	14	0.0737525	0.40166	0.118	0.224688	0.002	0.00759086	1.69489	0.001	0.0501662	FALSE	TRUE	NSC
Beta_aStellate_Lpl:Sdc1	Beta_aStellate	Lpl:Sdc1	307	110	27	14	0.398971	0.220542	0.007	0.0193306	0.244	0.467396	-0.592803	0.206	0.653291	TRUE	FALSE	NSC
Beta_aStellate_Ncam1:Ncam1	Beta_aStellate	Ncam1:Ncam1	307	110	27	14	0.831162	1.9902	0.246	0.420207	0	0	0.873165	0.011	0.218618	FALSE	TRUE	NSC
Beta_aStellate_Ncam1:Ptprz1	Beta_aStellate	Ncam1:Ptprz1	307	110	27	14	0.949783	2.0939	0.002	0.00625306	0	0	0.790553	0.035	0.357977	FALSE	TRUE	NSC
Beta_aStellate_Npnt:Itga8_Itgb1	Beta_aStellate	Npnt:Itga8_Itgb1	307	110	27	14	0.15908	0.41018	0.045	0.098119	0.002	0.00759086	0.947185	0.168	0.607236	FALSE	TRUE	NSC
Beta_aStellate_Nrtn:Gfra2	Beta_aStellate	Nrtn:Gfra2	307	110	27	14	0.366526	0.585314	0	0	0	0	0.468079	0.128	0.555816	TRUE	TRUE	NSC
Beta_aStellate_Nrtn:Gfra3	Beta_aStellate	Nrtn:Gfra3	307	110	27	14	0.313075	0.768162	0.002	0.00625306	0	0	0.897557	0.018	0.273333	FALSE	TRUE	NSC
Beta_aStellate_Rtn4:Ngfr	Beta_aStellate	Rtn4:Ngfr	307	110	27	14	0.427873	0.83285	0.028	0.0650857	0	0	0.666028	0.072	0.457981	FALSE	TRUE	NSC
Beta_aStellate_Serping1:Lrp1	Beta_aStellate	Serping1:Lrp1	307	110	27	14	1.41171	0.860168	0.018	0.0444182	0.397	0.694645	-0.49543	0.015	0.252356	TRUE	FALSE	NSC
Beta_aStellate_Tnr:Itga8_Itgb1	Beta_aStellate	Tnr:Itga8_Itgb1	307	110	27	14	0.271798	0.84908	0.071	0.14512	0	0	1.13909	0.035	0.357977	FALSE	TRUE	NSC
Beta_aStellate_Tnr:Sdc1	Beta_aStellate	Tnr:Sdc1	307	110	27	14	0.52234	0.286493	0	0	0.039	0.100832	-0.600604	0.196	0.64136	TRUE	FALSE	NSC
Beta_aStellate_Ucn3:Il10rb	Beta_aStellate	Ucn3:Il10rb	307	110	27	14	0.525786	1.11013	0.393	0.621531	0.001	0.0040235	0.747336	0.032	0.345825	FALSE	TRUE	NSC
Beta_aStellate_Vegfa:Ephb2	Beta_aStellate	Vegfa:Ephb2	307	110	27	14	0.862704	0.413051	0	0	0.056	0.136848	-0.7365	0.41	0.81198	TRUE	FALSE	NSC
Beta_aStellate_Vegfa:Gpc1	Beta_aStellate	Vegfa:Gpc1	307	110	27	14	0.851778	1.66131	0	0	0	0	0.668036	0.004	0.12998	TRUE	TRUE	NSC
Beta_aStellate_Vegfa:Itgav	Beta_aStellate	Vegfa:Itgav	307	110	27	14	1.12028	1.87053	0.031	0.0710693	0.001	0.0040235	0.512644	0.029	0.332789	FALSE	TRUE	NSC
Beta_aStellate_Vegfa:Ptprz1	Beta_aStellate	Vegfa:Ptprz1	307	110	27	14	1.46738	4.04346	0	0	0	0	1.01362	0.001	0.0501662	FALSE	TRUE	NSC
Beta_aStellate_Wnt4:Fzd1	Beta_aStellate	Wnt4:Fzd1	307	110	27	14	1.21005	0.630561	0	0	0.004	0.014087	-0.651811	0.039	0.369421	TRUE	FALSE	NSC
Beta_aStellate_Wnt4:Fzd1_Lrp6	Beta_aStellate	Wnt4:Fzd1_Lrp6	307	110	27	14	1.21005	0.630561	0	0	0.002	0.00759086	-0.651811	0.035	0.357977	TRUE	FALSE	NSC
Beta_aStellate_Wnt4:Fzd2_Lrp6	Beta_aStellate	Wnt4:Fzd2_Lrp6	307	110	27	14	1.24453	0.767873	0	0	0	0	-0.482889	0.054	0.412357	TRUE	FALSE	NSC
Beta_aStellate_Wnt4:Smo	Beta_aStellate	Wnt4:Smo	307	110	27	14	0.983435	0.522354	0	0	0.044	0.111554	-0.632705	0.138	0.570661	TRUE	FALSE	NSC
Beta_qStellate_Cntn1:Notch2	Beta_qStellate	Cntn1:Notch2	307	110	38	49	0.434009	0.267865	0	0	0	0	-0.482582	0.093	0.497188	TRUE	TRUE	NSC
Beta_qStellate_Col11a2:Itgb1_Itga1	Beta_qStellate	Col11a2:Itgb1_Itga1	307	110	38	49	0.637546	0.337665	0	0	0.001	0.0040235	-0.635571	0.003	0.108529	TRUE	FALSE	NSC
Beta_qStellate_Efna5:Epha2	Beta_qStellate	Efna5:Epha2	307	110	38	49	0.464024	0.309015	0	0	0.002	0.00759086	-0.406547	0.023	0.305044	TRUE	TRUE	NSC
Beta_qStellate_F8:Lrp1	Beta_qStellate	F8:Lrp1	307	110	38	49	0.72862	0.445052	0	0	0.003	0.0109016	-0.49296	0.339	0.763837	TRUE	TRUE	NSC
Beta_qStellate_Fgf1:Cspg4	Beta_qStellate	Fgf1:Cspg4	307	110	38	49	1.1493	0.611191	0	0	0.183	0.368441	-0.631499	0.003	0.108529	TRUE	FALSE	NSC
Beta_qStellate_Inha:Acvr2b	Beta_qStellate	Inha:Acvr2b	307	110	38	49	0.132136	0.246172	0.253	0.430261	0.009	0.028756	0.622197	0.103	0.517102	FALSE	TRUE	NSC
Beta_qStellate_Lgi1:Adam22	Beta_qStellate	Lgi1:Adam22	307	110	38	49	0.420358	0.270912	0	0	0.034	0.0896214	-0.439313	0.201	0.647764	TRUE	FALSE	NSC
Beta_qStellate_Nectin3:Nectin1	Beta_qStellate	Nectin3:Nectin1	307	110	38	49	0.43316	0.264439	0	0	0.015	0.0446131	-0.493496	0.232	0.677338	TRUE	FALSE	NSC
Beta_qStellate_Npnt:Itga8_Itgb1	Beta_qStellate	Npnt:Itga8_Itgb1	307	110	38	49	0.360707	0.23194	0	0	0.005	0.0171752	-0.441588	0.154	0.590025	TRUE	FALSE	NSC
Beta_qStellate_Nucb2:Erap1	Beta_qStellate	Nucb2:Erap1	307	110	38	49	0.740492	0.381781	0.006	0.0168636	0.654	1	-0.662469	0.007	0.175847	TRUE	FALSE	NSC
Beta_qStellate_Serpina7:Slc16a2	Beta_qStellate	Serpina7:Slc16a2	307	110	38	49	0.535274	0.269466	0	0	0.003	0.0109016	-0.686336	0.032	0.345825	TRUE	TRUE	NSC
Beta_qStellate_Vegfa:Gpc1	Beta_qStellate	Vegfa:Gpc1	307	110	38	49	0.960816	0.390845	0	0	0.057	0.138862	-0.899471	0.054	0.412357	TRUE	FALSE	NSC
Beta_qStellate_Vegfa:Itgb3	Beta_qStellate	Vegfa:Itgb3	307	110	38	49	0.315117	0.670036	0.412	0.645981	0.008	0.0259859	0.754385	0.144	0.577775	FALSE	TRUE	NSC
Beta_qStellate_Wnt4:Fzd7_Lrp5	Beta_qStellate	Wnt4:Fzd7_Lrp5	307	110	38	49	0	0.565113	1	1	0	0	Inf	0.013	0.234254	FALSE	TRUE	NSC
Beta_qStellate_Wnt4:Fzd7_Lrp6	Beta_qStellate	Wnt4:Fzd7_Lrp6	307	110	38	49	0	0.565113	1	1	0	0	Inf	0.013	0.234254	FALSE	TRUE	NSC
Delta_Alpha_Afdn:Nrxn3	Delta_Alpha	Afdn:Nrxn3	82	97	112	138	0.354465	0.213026	0	0	0.22	0.42965	-0.509198	0.042	0.380786	TRUE	FALSE	NSC
Delta_Alpha_Calr:Itga2b	Delta_Alpha	Calr:Itga2b	82	97	112	138	0.209469	0.37075	0.309	0.509351	0.004	0.014087	0.57095	0.021	0.292538	FALSE	TRUE	NSC
Delta_Alpha_Fndc5:Itgav	Delta_Alpha	Fndc5:Itgav	82	97	112	138	0.299433	0.188485	0	0	0.025	0.0690437	-0.462872	0.021	0.292538	TRUE	FALSE	NSC
Delta_Alpha_Nlgn1:Nrxn1	Delta_Alpha	Nlgn1:Nrxn1	82	97	112	138	0.279014	0.152922	0.012	0.0311319	0.32	0.584426	-0.601338	0.006	0.162661	TRUE	FALSE	NSC
Delta_Alpha_Slitrk6:Ptprs	Delta_Alpha	Slitrk6:Ptprs	82	97	112	138	0.140881	0.23787	0.668	0.949548	0.013	0.0394707	0.523808	0.024	0.30953	FALSE	TRUE	NSC
Delta_Beta_Afdn:Epha7	Delta_Beta	Afdn:Epha7	82	97	307	110	0.175168	0.287103	0.345	0.557839	0.017	0.0496587	0.494094	0.042	0.380786	FALSE	TRUE	NSC
Delta_Beta_Efna5:Epha7	Delta_Beta	Efna5:Epha7	82	97	307	110	0.158584	0.260803	0	0	0	0	0.497481	0.044	0.387494	FALSE	TRUE	NSC
Delta_Beta_Tfpi:Vldlr	Delta_Beta	Tfpi:Vldlr	82	97	307	110	0.253635	0.143164	0.008	0.021777	0.632	0.995387	-0.571901	0.017	0.265555	TRUE	FALSE	NSC
Delta_Delta_Cdh4:Cdh4	Delta_Delta	Cdh4:Cdh4	82	97	82	97	0.201519	0.328974	0	0	0	0	0.490093	0.078	0.466988	FALSE	TRUE	NSC
Delta_Delta_Cthrc1:Fzd3	Delta_Delta	Cthrc1:Fzd3	82	97	82	97	0.244131	0.111586	0	0	0.102	0.225964	-0.782909	0.053	0.410861	TRUE	FALSE	NSC
Delta_Delta_Hgf:Nrp2	Delta_Delta	Hgf:Nrp2	82	97	82	97	0.206577	0.380866	0.014	0.035644	0	0	0.611773	0.046	0.392816	FALSE	TRUE	NSC
Delta_Delta_Lgi1:Adam23	Delta_Delta	Lgi1:Adam23	82	97	82	97	0.193013	0.290226	0.07	0.143358	0	0	0.407904	0.071	0.455635	FALSE	TRUE	NSC
Delta_Delta_Nlgn3:Nrxn1	Delta_Delta	Nlgn3:Nrxn1	82	97	82	97	0.236381	0.361892	0.029	0.0670956	0	0	0.425901	0.225	0.671663	FALSE	TRUE	NSC
Delta_Delta_Nrg1:Lsr	Delta_Delta	Nrg1:Lsr	82	97	82	97	0.417941	0.266859	0	0	0	0	-0.448618	0.006	0.162661	TRUE	TRUE	NSC
Delta_Delta_Sftpd:Sirpa	Delta_Delta	Sftpd:Sirpa	82	97	82	97	0.418014	0.25054	0	0	0	0	-0.511897	0.004	0.12998	TRUE	TRUE	NSC
Delta_Delta_Vegfa:Nrp2	Delta_Delta	Vegfa:Nrp2	82	97	82	97	0.665186	1.31248	0.478	0.729857	0	0	0.679606	0.003	0.108529	FALSE	TRUE	NSC
Delta_Endothelialc2_Adam23:Itga5	Delta_Endothelialc2	Adam23:Itga5	82	97	108	136	0.197442	0.331646	0.003	0.00906057	0	0	0.51862	0.018	0.273333	FALSE	TRUE	NSC
Delta_Endothelialc2_Fndc5:Itgav	Delta_Endothelialc2	Fndc5:Itgav	82	97	108	136	0.275647	0.154467	0	0	0.152	0.315298	-0.579145	0.014	0.243169	TRUE	FALSE	NSC
Delta_Endothelialc2_Iapp:Adrb2	Delta_Endothelialc2	Iapp:Adrb2	82	97	108	136	8.10719	4.51904	0	0	0.015	0.0446131	-0.584452	0.008	0.188159	TRUE	FALSE	NSC
Delta_Endothelialc2_Nrg1:Itgav_Itgb3	Delta_Endothelialc2	Nrg1:Itgav_Itgb3	82	97	108	136	0.37432	0.230124	0	0	0	0	-0.486494	0.008	0.188159	TRUE	FALSE	NSC
Delta_Endothelialc2_Rps27a:Adrb2	Delta_Endothelialc2	Rps27a:Adrb2	82	97	108	136	2.11683	1.23265	0.001	0.00329726	0.327	0.594432	-0.540752	0.016	0.259074	TRUE	FALSE	NSC
Delta_Endothelialc2_Rps27a:Tlr4	Delta_Endothelialc2	Rps27a:Tlr4	82	97	108	136	1.72109	1.0391	0	0	0.055	0.134791	-0.5046	0.043	0.383158	TRUE	FALSE	NSC
Delta_Endothelialc2_Sema3c:Nrp1_Plxna2	Delta_Endothelialc2	Sema3c:Nrp1_Plxna2	82	97	108	136	0.439332	0.713731	0.012	0.0311319	0	0	0.485249	0.044	0.387494	FALSE	TRUE	NSC
Delta_Endothelialc2_Sema3c:Plxnd1	Delta_Endothelialc2	Sema3c:Plxnd1	82	97	108	136	0.428776	0.647018	0.01	0.0265002	0	0	0.411441	0.08	0.471231	FALSE	TRUE	NSC
Delta_Endothelialc2_Sema6a:Plxna2	Delta_Endothelialc2	Sema6a:Plxna2	82	97	108	136	0.552112	0.940422	0.008	0.021777	0	0	0.532577	0.006	0.162661	TRUE	TRUE	NSC
Delta_Endothelialc2_Sftpd:Tlr4	Delta_Endothelialc2	Sftpd:Tlr4	82	97	108	136	0.308192	0.150027	0	0	0	0	-0.71991	0.011	0.218618	TRUE	FALSE	NSC
Delta_Endothelialc2_Vegfb:Adrb2	Delta_Endothelialc2	Vegfb:Adrb2	82	97	108	136	0.324606	0.214799	0.002	0.00625306	0.05	0.124233	-0.412912	0.076	0.464732	TRUE	FALSE	NSC
Delta_Endothelialc5_Afdn:F11r	Delta_Endothelialc5	Afdn:F11r	82	97	52	61	0.639524	1.16304	0.044	0.0963116	0	0	0.598065	0.092	0.494869	FALSE	TRUE	NSC
Delta_Endothelialc5_App:Tspan15	Delta_Endothelialc5	App:Tspan15	82	97	52	61	2.13325	3.79588	0.136	0.253426	0	0	0.576267	0.049	0.400219	FALSE	TRUE	NSC
Delta_Endothelialc5_Cdh1:Ptprm	Delta_Endothelialc5	Cdh1:Ptprm	82	97	52	61	0.798652	1.52876	0	0	0	0	0.649286	0.05	0.401961	TRUE	TRUE	NSC
Delta_Endothelialc5_Cgn:F11r	Delta_Endothelialc5	Cgn:F11r	82	97	52	61	0.524318	0.925436	0.002	0.00625306	0	0	0.568167	0.111	0.530023	FALSE	TRUE	NSC
Delta_Endothelialc5_Copa:Sort1	Delta_Endothelialc5	Copa:Sort1	82	97	52	61	0.267376	1.80297	1	1	0	0	1.90853	0.013	0.234254	FALSE	TRUE	NSC
Delta_Endothelialc5_Dusp18:Itga6	Delta_Endothelialc5	Dusp18:Itga6	82	97	52	61	1.13597	0.70353	0	0	0.007	0.0231106	-0.479134	0.12	0.543906	TRUE	TRUE	NSC
Delta_Endothelialc5_F2:F2r	Delta_Endothelialc5	F2:F2r	82	97	52	61	0.116761	0.317183	0.336	0.546132	0.01	0.0315026	0.999352	0.035	0.357977	FALSE	TRUE	NSC
Delta_Endothelialc5_Farp2:Plxna2	Delta_Endothelialc5	Farp2:Plxna2	82	97	52	61	0.385958	0.238043	0.002	0.00625306	0.275	0.515945	-0.483278	0.214	0.660988	TRUE	FALSE	NSC
Delta_Endothelialc5_Iapp:Calcrl	Delta_Endothelialc5	Iapp:Calcrl	82	97	52	61	24.4606	16.0154	0	0	0.005	0.0171752	-0.423516	0.043	0.383158	TRUE	TRUE	NSC
Delta_Endothelialc5_Itgb3bp:Itgb5	Delta_Endothelialc5	Itgb3bp:Itgb5	82	97	52	61	0.422083	0.783323	0.099	0.193138	0.001	0.0040235	0.618342	0.097	0.50571	FALSE	TRUE	NSC
Delta_Endothelialc5_Lrpap1:Sort1	Delta_Endothelialc5	Lrpap1:Sort1	82	97	52	61	0.263248	1.56673	1	1	0	0	1.78365	0.014	0.243169	FALSE	TRUE	NSC
Delta_Endothelialc5_Ltbp3:Itgb5	Delta_Endothelialc5	Ltbp3:Itgb5	82	97	52	61	0.522028	0.995527	0.104	0.201531	0	0	0.645551	0.083	0.476644	FALSE	TRUE	NSC
Delta_Endothelialc5_Psap:Sort1	Delta_Endothelialc5	Psap:Sort1	82	97	52	61	0.377813	2.3283	1	1	0.015	0.0446131	1.81849	0.015	0.252356	FALSE	TRUE	NSC
Delta_Endothelialc5_Qdpr:Dysf	Delta_Endothelialc5	Qdpr:Dysf	82	97	52	61	0.790037	1.22255	0.004	0.0117568	0	0	0.436618	0.17	0.608963	TRUE	TRUE	NSC
Delta_Endothelialc5_Sirpa:Cd47	Delta_Endothelialc5	Sirpa:Cd47	82	97	52	61	1.41563	0.737251	0	0	0.366	0.650201	-0.6524	0.003	0.108529	TRUE	FALSE	NSC
Delta_Gamma_Afdn:Epha7	Delta_Gamma	Afdn:Epha7	82	97	89	82	0.128427	0.35944	0.704	0.989162	0.003	0.0109016	1.02918	0.002	0.0841825	FALSE	TRUE	NSC
Delta_Gamma_Afdn:Nrxn3	Delta_Gamma	Afdn:Nrxn3	82	97	89	82	0.322787	0.137486	0.004	0.0117568	0.642	1	-0.853468	0.042	0.380786	TRUE	FALSE	NSC
Delta_Gamma_Bmp3:Acvr1	Delta_Gamma	Bmp3:Acvr1	82	97	89	82	0.160968	0.271971	0.003	0.00906057	0	0	0.524488	0.019	0.279446	FALSE	TRUE	NSC
Delta_Gamma_Bmp3:Acvr2b	Delta_Gamma	Bmp3:Acvr2b	82	97	89	82	0.308986	0.52387	0	0	0	0	0.527947	0.267	0.708912	TRUE	TRUE	NSC
Delta_Gamma_Cadm1:Cadm1	Delta_Gamma	Cadm1:Cadm1	82	97	89	82	0.639104	0.294194	0	0	0.805	1	-0.775829	0.04	0.373671	TRUE	FALSE	NSC
Delta_Gamma_Cadm1:Nectin3	Delta_Gamma	Cadm1:Nectin3	82	97	89	82	0.455176	0.265976	0.02	0.0486593	0.885	1	-0.537277	0.084	0.47899	TRUE	FALSE	NSC
Delta_Gamma_Cdh1:Fgfr1	Delta_Gamma	Cdh1:Fgfr1	82	97	89	82	0.331607	0.621953	0.341	0.552339	0	0	0.628915	0.046	0.392816	FALSE	TRUE	NSC
Delta_Gamma_Clu:Vldlr	Delta_Gamma	Clu:Vldlr	82	97	89	82	0.64012	0.322565	0.008	0.021777	0.622	0.983836	-0.68535	0.119	0.542409	TRUE	FALSE	NSC
Delta_Gamma_Cxadr:Cxadr	Delta_Gamma	Cxadr:Cxadr	82	97	89	82	0.225833	0.413994	0.039	0.0866986	0	0	0.606053	0.04	0.373671	FALSE	TRUE	NSC
Delta_Gamma_Efna5:Epha7	Delta_Gamma	Efna5:Epha7	82	97	89	82	0.116269	0.326514	0.051	0.109068	0	0	1.03257	0.003	0.108529	FALSE	TRUE	NSC
Delta_Gamma_Efnb1:Epha7	Delta_Gamma	Efnb1:Epha7	82	97	89	82	0.0904765	0.264936	0.468	0.717159	0	0	1.0744	0.004	0.12998	FALSE	TRUE	NSC
Delta_Gamma_Fgf14:Fgfr1	Delta_Gamma	Fgf14:Fgfr1	82	97	89	82	0.216131	0.360771	0.006	0.0168636	0	0	0.512358	0.166	0.604679	FALSE	TRUE	NSC
Delta_Gamma_Fgf9:Fgfr1	Delta_Gamma	Fgf9:Fgfr1	82	97	89	82	0.249921	0.383692	0.07	0.143358	0	0	0.428694	0.249	0.693442	FALSE	TRUE	NSC
Delta_Gamma_Fndc5:Itgav	Delta_Gamma	Fndc5:Itgav	82	97	89	82	0.30231	0.175405	0.001	0.00329726	0.07	0.165271	-0.544356	0.333	0.759803	TRUE	FALSE	NSC
Delta_Gamma_Gng4:Kcnj6	Delta_Gamma	Gng4:Kcnj6	82	97	89	82	0.197133	0.345835	0.072	0.146857	0	0	0.562084	0.043	0.383158	FALSE	TRUE	NSC
Delta_Gamma_Hgf:Cd44	Delta_Gamma	Hgf:Cd44	82	97	89	82	0.280874	0.064079	0	0	0.854	1	-1.47779	0.105	0.521233	TRUE	FALSE	NSC
Delta_Gamma_Inha:Acvr2b	Delta_Gamma	Inha:Acvr2b	82	97	89	82	0.185874	0.336773	0.049	0.105483	0	0	0.594337	0.219	0.665294	FALSE	TRUE	NSC
Delta_Gamma_Lefty1:Acvr2b	Delta_Gamma	Lefty1:Acvr2b	82	97	89	82	0.242935	0.391467	0.015	0.037862	0	0	0.477108	0.321	0.752216	TRUE	TRUE	NSC
Delta_Gamma_Lin7c:Abca1	Delta_Gamma	Lin7c:Abca1	82	97	89	82	0.363933	0.657838	0.97	1	0.008	0.0259859	0.59199	0.014	0.243169	FALSE	TRUE	NSC
Delta_Gamma_Lrfn3:Lrfn3	Delta_Gamma	Lrfn3:Lrfn3	82	97	89	82	0.346441	0.127272	0	0	0.658	1	-1.00138	0.002	0.0841825	TRUE	FALSE	NSC
Delta_Gamma_Ncam1:Fgfr1	Delta_Gamma	Ncam1:Fgfr1	82	97	89	82	0.467778	0.795234	0.409	0.642217	0.003	0.0109016	0.530643	0.106	0.522682	FALSE	TRUE	NSC
Delta_Gamma_Nlgn3:Nrxn1	Delta_Gamma	Nlgn3:Nrxn1	82	97	89	82	0.134753	0.265612	0.199	0.350915	0.01	0.0315026	0.678596	0.091	0.493164	FALSE	TRUE	NSC
Delta_Gamma_Nptx1:Nptxr	Delta_Gamma	Nptx1:Nptxr	82	97	89	82	0.325132	0.184405	0	0	0.044	0.111554	-0.567097	0.417	0.816254	TRUE	FALSE	NSC
Delta_Gamma_Pyy:Dpp4	Delta_Gamma	Pyy:Dpp4	82	97	89	82	10.4564	6.78265	0	0	0.205	0.404904	-0.432844	0.229	0.67427	TRUE	FALSE	NSC
Delta_Gamma_Rims2:Abca1	Delta_Gamma	Rims2:Abca1	82	97	89	82	0.419582	0.756456	0.546	0.811486	0.001	0.0040235	0.589385	0.016	0.259074	FALSE	TRUE	NSC
Delta_Gamma_Robo2:Robo2	Delta_Gamma	Robo2:Robo2	82	97	89	82	0.583207	1.03195	0.372	0.593606	0	0	0.570659	0.018	0.273333	FALSE	TRUE	NSC
Delta_Gamma_Slitrk3:Ptprd	Delta_Gamma	Slitrk3:Ptprd	82	97	89	82	0.332841	0.137593	0	0	0.025	0.0690437	-0.883365	0.022	0.29968	TRUE	FALSE	NSC
Delta_Gamma_Slitrk6:Ptprs	Delta_Gamma	Slitrk6:Ptprs	82	97	89	82	0.362406	0.215892	0	0	0.066	0.157292	-0.517985	0.64	0.920821	TRUE	FALSE	NSC
Delta_Gamma_Vegfa:Ephb2	Delta_Gamma	Vegfa:Ephb2	82	97	89	82	0.239126	0.41451	0.432	0.671852	0.005	0.0171752	0.550105	0.107	0.523416	FALSE	TRUE	NSC
Delta_Gamma_Vegfa:Ret	Delta_Gamma	Vegfa:Ret	82	97	89	82	0.208466	0.953892	0.999	1	0	0	1.52077	0.018	0.273333	FALSE	TRUE	NSC
Delta_Gamma_Vegfb:Ret	Delta_Gamma	Vegfb:Ret	82	97	89	82	0.078515	0.33453	1	1	0.005	0.0171752	1.44944	0.092	0.494869	FALSE	TRUE	NSC
Delta_Lymphocytes_App:Notch2	Delta_Lymphocytes	App:Notch2	82	97	77	20	1.15119	1.85713	0.02	0.0486593	0.014	0.0420684	0.478236	0.142	0.575732	TRUE	TRUE	NSC
Delta_Lymphocytes_Bsg:Slc16a1	Delta_Lymphocytes	Bsg:Slc16a1	82	97	77	20	1.50847	0.964309	0	0	0.021	0.059506	-0.447442	0.35	0.771864	TRUE	FALSE	NSC
Delta_Lymphocytes_Ccl27a:Ccr2	Delta_Lymphocytes	Ccl27a:Ccr2	82	97	77	20	0.540351	0.354136	0	0	0.002	0.00759086	-0.422538	0.21	0.65688	TRUE	FALSE	NSC
Delta_Lymphocytes_Cd200:Cd200r1	Delta_Lymphocytes	Cd200:Cd200r1	82	97	77	20	0.558017	0	0	0	1	1	#NAME?	0.057	0.42066	TRUE	FALSE	NSC
Delta_Lymphocytes_Cdh1:Ptprj	Delta_Lymphocytes	Cdh1:Ptprj	82	97	77	20	0.508802	0.225873	0	0	0.468	0.791802	-0.812084	0.195	0.641247	TRUE	FALSE	NSC
Delta_Lymphocytes_Cntn1:Notch2	Delta_Lymphocytes	Cntn1:Notch2	82	97	77	20	0.238276	0.369796	0	0	0	0	0.439522	0.225	0.671663	TRUE	TRUE	NSC
Delta_Lymphocytes_Fam3c:Pdcd1	Delta_Lymphocytes	Fam3c:Pdcd1	82	97	77	20	0.558836	0	0	0	1	1	#NAME?	0.007	0.175847	TRUE	FALSE	NSC
Delta_Lymphocytes_Fndc5:Itgav	Delta_Lymphocytes	Fndc5:Itgav	82	97	77	20	0.322444	0.103888	0	0	0.625	0.987312	-1.13262	0.007	0.175847	TRUE	FALSE	NSC
Delta_Lymphocytes_Gm8909:Cd8b1	Delta_Lymphocytes	Gm8909:Cd8b1	82	97	77	20	0.442469	0	0	0	1	1	#NAME?	0.001	0.0501662	TRUE	FALSE	NSC
Delta_Lymphocytes_H2-T23:Klrd1_Klrc2	Delta_Lymphocytes	H2-T23:Klrd1_Klrc2	82	97	77	20	0.648276	0	0	0	1	1	#NAME?	0.006	0.162661	TRUE	FALSE	NSC
Delta_Lymphocytes_Iapp:Ide	Delta_Lymphocytes	Iapp:Ide	82	97	77	20	10.105	6.12768	0	0	0.141	0.295974	-0.500211	0.153	0.589117	TRUE	FALSE	NSC
Delta_Lymphocytes_Il18:Il18r1_Il18rap	Delta_Lymphocytes	Il18:Il18r1_Il18rap	82	97	77	20	0.28235	0	0	0	1	1	#NAME?	0.002	0.0841825	TRUE	FALSE	NSC
Delta_Lymphocytes_Lamc2:Cd44	Delta_Lymphocytes	Lamc2:Cd44	82	97	77	20	0.197268	0.331914	0.07	0.143358	0.006	0.0201151	0.520314	0.208	0.655751	FALSE	TRUE	NSC
Delta_Lymphocytes_Mif:Cd74_Cd44	Delta_Lymphocytes	Mif:Cd74_Cd44	82	97	77	20	1.248	0.225165	0.001	0.00329726	0.825	1	-1.71246	0.075	0.46374	TRUE	FALSE	NSC
Delta_Lymphocytes_Nectin1:Cd96	Delta_Lymphocytes	Nectin1:Cd96	82	97	77	20	0.219523	0.450516	0	0	0	0	0.718938	0.005	0.145149	FALSE	TRUE	NSC
Delta_Lymphocytes_Pyy:Dpp4	Delta_Lymphocytes	Pyy:Dpp4	82	97	77	20	8.97444	5.68107	0	0	0.467	0.790553	-0.457241	0.328	0.75666	TRUE	FALSE	NSC
Delta_Lymphocytes_Snca:Lag3	Delta_Lymphocytes	Snca:Lag3	82	97	77	20	0.436738	0	0.002	0.00625306	1	1	#NAME?	0.037	0.363541	TRUE	FALSE	NSC
Delta_Lymphocytes_Tnfsf9:Tmem126a	Delta_Lymphocytes	Tnfsf9:Tmem126a	82	97	77	20	0.307288	0.150875	0	0	0.235	0.453293	-0.711334	0.098	0.506865	TRUE	FALSE	NSC
Delta_Lymphocytes_Vcan:Cd44	Delta_Lymphocytes	Vcan:Cd44	82	97	77	20	0.453186	0.689211	0.001	0.00329726	0	0	0.419246	0.118	0.540894	TRUE	TRUE	NSC
Delta_Lymphocytes_Vegfa:Itgav	Delta_Lymphocytes	Vegfa:Itgav	82	97	77	20	1.24513	0.640649	0.001	0.00329726	0.492	0.821939	-0.664518	0.066	0.442264	TRUE	FALSE	NSC
Delta_Myelocytes_Adam10:Fcer2a	Delta_Myelocytes	Adam10:Fcer2a	82	97	40	41	0.319528	0	0	0	1	1	#NAME?	0.015	0.252356	TRUE	FALSE	NSC
Delta_Myelocytes_Bsg:Spn	Delta_Myelocytes	Bsg:Spn	82	97	40	41	1.30795	1.98992	0.059	0.123597	0	0	0.419635	0.34	0.764637	FALSE	TRUE	NSC
Delta_Myelocytes_Col9a2:Itga9_Itgb1	Delta_Myelocytes	Col9a2:Itga9_Itgb1	82	97	40	41	0.101702	0.273415	0.146	0.269071	0.002	0.00759086	0.988942	0.009	0.198862	FALSE	TRUE	NSC
Delta_Myelocytes_Copa:P2ry6	Delta_Myelocytes	Copa:P2ry6	82	97	40	41	0.847313	1.27726	0	0	0	0	0.410398	0.025	0.315445	TRUE	TRUE	NSC
Delta_Myelocytes_Fndc5:Itgav	Delta_Myelocytes	Fndc5:Itgav	82	97	40	41	0.151165	0.240513	0.249	0.42472	0.006	0.0201151	0.464402	0.161	0.600024	FALSE	TRUE	NSC
Delta_Myelocytes_Gstp1:Traf2	Delta_Myelocytes	Gstp1:Traf2	82	97	40	41	0.799388	0.277106	0.015	0.037862	0.729	1	-1.05945	0.003	0.108529	TRUE	FALSE	NSC
Delta_Myelocytes_Iapp:Adrb2	Delta_Myelocytes	Iapp:Adrb2	82	97	40	41	11.8406	6.59353	0	0	0.007	0.0231106	-0.585441	0.05	0.401961	TRUE	TRUE	NSC
Delta_Myelocytes_Lamc2:Cd44	Delta_Myelocytes	Lamc2:Cd44	82	97	40	41	0.177918	0.294757	0.098	0.19139	0.012	0.0368727	0.504826	0.4	0.806166	FALSE	TRUE	NSC
Delta_Myelocytes_Ptpn6:Cd22	Delta_Myelocytes	Ptpn6:Cd22	82	97	40	41	0.241446	0.125628	0	0	0.084	0.192416	-0.653319	0.14	0.573151	TRUE	FALSE	NSC
Delta_Myelocytes_Pyy:Dpp4	Delta_Myelocytes	Pyy:Dpp4	82	97	40	41	7.82628	12.5976	0.068	0.139875	0	0	0.476017	0.265	0.707505	FALSE	TRUE	NSC
Delta_Myelocytes_Rps27a:Adrb2	Delta_Myelocytes	Rps27a:Adrb2	82	97	40	41	3.09162	1.7985	0.001	0.00329726	0.099	0.220376	-0.541742	0.08	0.471231	TRUE	FALSE	NSC
Delta_Myelocytes_S100a1:Ryr1	Delta_Myelocytes	S100a1:Ryr1	82	97	40	41	0.378886	0	0	0	1	1	#NAME?	0.002	0.0841825	TRUE	FALSE	NSC
Delta_Myelocytes_Sftpd:Ly96	Delta_Myelocytes	Sftpd:Ly96	82	97	40	41	0.503775	0.333954	0	0	0	0	-0.411128	0.201	0.647764	TRUE	TRUE	NSC
Delta_Myelocytes_St6gal1:Cd22	Delta_Myelocytes	St6gal1:Cd22	82	97	40	41	0.285875	0.144994	0	0	0.079	0.183097	-0.678861	0.117	0.539438	TRUE	FALSE	NSC
Delta_Myelocytes_Thbs3:Cd36	Delta_Myelocytes	Thbs3:Cd36	82	97	40	41	0.134719	0.388196	0.32	0.524308	0.008	0.0259859	1.05832	0.058	0.422872	FALSE	TRUE	NSC
Delta_Myelocytes_Tnr:Itga9_Itgb1	Delta_Myelocytes	Tnr:Itga9_Itgb1	82	97	40	41	0.254596	0.589627	0.206	0.361379	0.001	0.0040235	0.839811	0.016	0.259074	FALSE	TRUE	NSC
Delta_Myelocytes_Vcan:Tlr1	Delta_Myelocytes	Vcan:Tlr1	82	97	40	41	0.193691	0.325228	0	0	0	0	0.51826	0.147	0.581729	FALSE	TRUE	NSC
Delta_Myelocytes_Vegfa:Itga9	Delta_Myelocytes	Vegfa:Itga9	82	97	40	41	0.495006	1.39097	0.141	0.261306	0	0	1.03319	0.003	0.108529	FALSE	TRUE	NSC
Delta_Myelocytes_Vegfb:Adrb2	Delta_Myelocytes	Vegfb:Adrb2	82	97	40	41	0.474087	0.313403	0	0	0.016	0.0471859	-0.413902	0.234	0.679533	TRUE	TRUE	NSC
Delta_aStellate_Afdn:Ephb2	Delta_aStellate	Afdn:Ephb2	82	97	27	14	0.483765	0.210538	0.002	0.00625306	0.348	0.624943	-0.831933	0.345	0.769111	TRUE	FALSE	NSC
Delta_aStellate_Alcam:Chl1	Delta_aStellate	Alcam:Chl1	82	97	27	14	1.53157	2.69923	0	0	0	0	0.566671	0.073	0.459676	FALSE	TRUE	NSC
Delta_aStellate_Alcam:L1cam	Delta_aStellate	Alcam:L1cam	82	97	27	14	1.2861	2.38893	0	0	0	0	0.61923	0.059	0.424386	FALSE	TRUE	NSC
Delta_aStellate_App:Gpc1	Delta_aStellate	App:Gpc1	82	97	27	14	1.30558	2.26282	0	0	0	0	0.54996	0.02	0.285187	TRUE	TRUE	NSC
Delta_aStellate_App:Ngfr	Delta_aStellate	App:Ngfr	82	97	27	14	0.894464	1.8309	0.015	0.037862	0	0	0.716338	0.06	0.427872	TRUE	TRUE	NSC
Delta_aStellate_Cadm1:Nectin3	Delta_aStellate	Cadm1:Nectin3	82	97	27	14	0.776175	0.421472	0	0	0.167	0.341171	-0.610626	0.215	0.662413	TRUE	FALSE	NSC
Delta_aStellate_Cdh1:Erbb3	Delta_aStellate	Cdh1:Erbb3	82	97	27	14	0.543688	1.18345	0	0	0	0	0.777812	0.057	0.42066	FALSE	TRUE	NSC
Delta_aStellate_Cdh1:Itga1_Itgb1	Delta_aStellate	Cdh1:Itga1_Itgb1	82	97	27	14	1.01022	1.61316	0.047	0.101884	0	0	0.468023	0.062	0.432204	FALSE	TRUE	NSC
Delta_aStellate_Cdh1:Ptprj	Delta_aStellate	Cdh1:Ptprj	82	97	27	14	0.442065	0.85033	0.017	0.0423057	0	0	0.654169	0.133	0.562666	TRUE	FALSE	NSC
Delta_aStellate_Cdh2:Cdh2	Delta_aStellate	Cdh2:Cdh2	82	97	27	14	0.938816	2.70569	0.324	0.529842	0	0	1.05849	0.001	0.0501662	FALSE	TRUE	NSC
Delta_aStellate_Cntn1:Ptprz1	Delta_aStellate	Cntn1:Ptprz1	82	97	27	14	0.465538	1.09666	0	0	0	0	0.85683	0.025	0.315445	FALSE	TRUE	NSC
Delta_aStellate_Col9a2:Itgav_Itgb8	Delta_aStellate	Col9a2:Itgav_Itgb8	82	97	27	14	0.147407	0.286509	0.058	0.12181	0	0	0.664574	0.12	0.543906	FALSE	TRUE	NSC
Delta_aStellate_Col9a2:Sdc1	Delta_aStellate	Col9a2:Sdc1	82	97	27	14	0.240901	0.153344	0	0	0.007	0.0231106	-0.451698	0.355	0.774762	TRUE	FALSE	NSC
Delta_aStellate_Col9a2:Sdc4	Delta_aStellate	Col9a2:Sdc4	82	97	27	14	0.380177	0.592832	0.028	0.0650857	0	0	0.444276	0.161	0.600024	FALSE	TRUE	NSC
Delta_aStellate_Efna5:Epha3	Delta_aStellate	Efna5:Epha3	82	97	27	14	0.430821	0.270471	0	0	0.002	0.00759086	-0.465525	0.409	0.811355	TRUE	FALSE	NSC
Delta_aStellate_Efna5:Ephb2	Delta_aStellate	Efna5:Ephb2	82	97	27	14	0.437965	0.191252	0	0	0.014	0.0420684	-0.828546	0.343	0.767279	TRUE	FALSE	NSC
Delta_aStellate_Efnb1:Ephb2	Delta_aStellate	Efnb1:Ephb2	82	97	27	14	0.34081	0.155183	0.002	0.00625306	0.205	0.404904	-0.786717	0.365	0.782345	TRUE	FALSE	NSC
Delta_aStellate_Egf:Erbb3	Delta_aStellate	Egf:Erbb3	82	97	27	14	0.160747	0.3512	0.001	0.00329726	0	0	0.781523	0.086	0.48228	FALSE	TRUE	NSC
Delta_aStellate_F2:F2r	Delta_aStellate	F2:F2r	82	97	27	14	0.316523	0.192852	0.008	0.021777	0.165	0.337646	-0.495473	0.139	0.571381	TRUE	FALSE	NSC
Delta_aStellate_Fndc5:Itgb5	Delta_aStellate	Fndc5:Itgb5	82	97	27	14	0.58968	0.347454	0	0	0.029	0.0782237	-0.528948	0.069	0.450549	TRUE	FALSE	NSC
Delta_aStellate_Hgf:Plxnb1	Delta_aStellate	Hgf:Plxnb1	82	97	27	14	0.191351	0.469374	0.003	0.00906057	0	0	0.897291	0.027	0.323941	FALSE	TRUE	NSC
Delta_aStellate_Hgf:Sdc1	Delta_aStellate	Hgf:Sdc1	82	97	27	14	0.364131	0.226383	0	0	0	0	-0.475287	0.341	0.765383	TRUE	FALSE	NSC
Delta_aStellate_Hmgb1:Sdc1	Delta_aStellate	Hmgb1:Sdc1	82	97	27	14	0.92404	0.596341	0	0	0.066	0.157292	-0.437943	0.332	0.75919	TRUE	FALSE	NSC
Delta_aStellate_Lgi1:Adam11	Delta_aStellate	Lgi1:Adam11	82	97	27	14	0.24316	0.89492	0.031	0.0710693	0	0	1.30301	0.061	0.429561	FALSE	TRUE	NSC
Delta_aStellate_Lgi1:Adam23	Delta_aStellate	Lgi1:Adam23	82	97	27	14	0.360819	1.17172	0.001	0.00329726	0	0	1.17786	0.002	0.0841825	FALSE	TRUE	NSC
Delta_aStellate_Lrpap1:Ldlr	Delta_aStellate	Lrpap1:Ldlr	82	97	27	14	0.942008	0.608587	0.001	0.00329726	0.257	0.487601	-0.436873	0.205	0.652425	TRUE	FALSE	NSC
Delta_aStellate_Mdk:Ptprz1	Delta_aStellate	Mdk:Ptprz1	82	97	27	14	0.27304	0.783687	0.154	0.281937	0	0	1.05439	0.009	0.198862	FALSE	TRUE	NSC
Delta_aStellate_Mia:Cdh19	Delta_aStellate	Mia:Cdh19	82	97	27	14	0.148955	0.483005	0.001	0.00329726	0	0	1.17638	0.012	0.226561	FALSE	TRUE	NSC
Delta_aStellate_Ncam1:Ncam1	Delta_aStellate	Ncam1:Ncam1	82	97	27	14	1.29807	3.25699	0.002	0.00625306	0	0	0.919924	0.004	0.12998	FALSE	TRUE	NSC
Delta_aStellate_Ncam1:Ptprz1	Delta_aStellate	Ncam1:Ptprz1	82	97	27	14	1.48333	3.42671	0	0	0	0	0.837312	0.015	0.252356	FALSE	TRUE	NSC
Delta_aStellate_Ncam2:L1cam	Delta_aStellate	Ncam2:L1cam	82	97	27	14	0.681767	1.27368	0	0	0	0	0.624977	0.078	0.466988	FALSE	TRUE	NSC
Delta_aStellate_Nlgn1:Nrxn1	Delta_aStellate	Nlgn1:Nrxn1	82	97	27	14	0.391768	0.223235	0	0	0.067	0.159286	-0.562442	0.15	0.584958	TRUE	FALSE	NSC
Delta_aStellate_Npnt:Itga8_Itgb1	Delta_aStellate	Npnt:Itga8_Itgb1	82	97	27	14	0.236119	0.805563	0.008	0.021777	0	0	1.2272	0.022	0.29968	FALSE	TRUE	NSC
Delta_aStellate_Nrtn:Gfra3	Delta_aStellate	Nrtn:Gfra3	82	97	27	14	0.249691	0.556911	0.008	0.021777	0	0	0.802184	0.072	0.457981	FALSE	TRUE	NSC
Delta_aStellate_Psen1:Ephb2	Delta_aStellate	Psen1:Ephb2	82	97	27	14	0.348678	0.132698	0	0	0.211	0.4151	-0.966071	0.234	0.679533	TRUE	FALSE	NSC
Delta_aStellate_Ptn:Ptprz1	Delta_aStellate	Ptn:Ptprz1	82	97	27	14	0.990136	2.15394	0.022	0.0528554	0	0	0.777213	0.026	0.320156	FALSE	TRUE	NSC
Delta_aStellate_Ptn:Sdc1	Delta_aStellate	Ptn:Sdc1	82	97	27	14	0.652419	0.363669	0.001	0.00329726	0.034	0.0896214	-0.584442	0.217	0.663772	TRUE	FALSE	NSC
Delta_aStellate_Rps27a:Tgfbr2	Delta_aStellate	Rps27a:Tgfbr2	82	97	27	14	5.11907	2.98736	0	0	0.447	0.764175	-0.538582	0.037	0.363541	TRUE	FALSE	NSC
Delta_aStellate_Rtn4:Ngfr	Delta_aStellate	Rtn4:Ngfr	82	97	27	14	0.460167	0.858183	0.015	0.037862	0	0	0.623226	0.11	0.527981	TRUE	TRUE	NSC
Delta_aStellate_Sema3c:Plxnb1	Delta_aStellate	Sema3c:Plxnb1	82	97	27	14	0.0883849	0.299306	0.235	0.404538	0.003	0.0109016	1.21977	0.003	0.108529	FALSE	TRUE	NSC
Delta_aStellate_Sema4a:Plxnb1	Delta_aStellate	Sema4a:Plxnb1	82	97	27	14	0.167877	0.43024	0.245	0.418757	0.001	0.0040235	0.941112	0.012	0.226561	FALSE	TRUE	NSC
Delta_aStellate_Sftpd:Sirpa	Delta_aStellate	Sftpd:Sirpa	82	97	27	14	0.381592	0	0	0	1	1	#NAME?	0.004	0.12998	TRUE	FALSE	NSC
Delta_aStellate_Slitrk3:Ptprs	Delta_aStellate	Slitrk3:Ptprs	82	97	27	14	0.333057	0.178283	0	0	0.001	0.0040235	-0.624939	0.129	0.557026	TRUE	FALSE	NSC
Delta_aStellate_Spp1:Itga8_Itgb1	Delta_aStellate	Spp1:Itga8_Itgb1	82	97	27	14	0.210643	0.875741	0.196	0.346416	0.002	0.00759086	1.42491	0.005	0.145149	FALSE	TRUE	NSC
Delta_aStellate_Tfpi:Lrp1	Delta_aStellate	Tfpi:Lrp1	82	97	27	14	1.33263	0.81384	0	0	0.02	0.0571158	-0.493149	0.035	0.357977	TRUE	FALSE	NSC
Delta_aStellate_Thbs3:Sdc4	Delta_aStellate	Thbs3:Sdc4	82	97	27	14	0.246772	0.515703	0.288	0.479591	0.001	0.0040235	0.737065	0.029	0.332789	FALSE	TRUE	NSC
Delta_aStellate_Tnr:Itga8_Itgb1	Delta_aStellate	Tnr:Itga8_Itgb1	82	97	27	14	0.313801	0.980072	0.048	0.103606	0	0	1.13887	0.031	0.342257	FALSE	TRUE	NSC
Delta_aStellate_Tnr:Sdc1	Delta_aStellate	Tnr:Sdc1	82	97	27	14	0.60306	0.330692	0	0	0.015	0.0446131	-0.60083	0.176	0.617273	TRUE	FALSE	NSC
Delta_aStellate_Vegfa:Ephb2	Delta_aStellate	Vegfa:Ephb2	82	97	27	14	1.04618	0.472	0	0	0.03	0.0805547	-0.79592	0.362	0.780296	TRUE	FALSE	NSC
Delta_aStellate_Vegfa:Gpc1	Delta_aStellate	Vegfa:Gpc1	82	97	27	14	1.03293	1.8984	0	0	0	0	0.608616	0.011	0.218618	TRUE	TRUE	NSC
Delta_aStellate_Vegfa:Itgav	Delta_aStellate	Vegfa:Itgav	82	97	27	14	1.35853	2.13748	0.013	0.0333872	0	0	0.453224	0.062	0.432204	TRUE	TRUE	NSC
Delta_aStellate_Vegfa:Ptprz1	Delta_aStellate	Vegfa:Ptprz1	82	97	27	14	1.77945	4.62052	0	0	0	0	0.954201	0.001	0.0501662	FALSE	TRUE	NSC
Delta_aStellate_Vegfa:Sirpa	Delta_aStellate	Vegfa:Sirpa	82	97	27	14	0.867636	0	0.014	0.035644	1	1	#NAME?	0.107	0.523416	TRUE	FALSE	NSC
Delta_aStellate_Wnt4:Fzd1	Delta_aStellate	Wnt4:Fzd1	82	97	27	14	0.671327	0.320318	0.003	0.00906057	0.169	0.34479	-0.739942	0.045	0.389382	TRUE	FALSE	NSC
Delta_aStellate_Wnt4:Fzd1_Lrp6	Delta_aStellate	Wnt4:Fzd1_Lrp6	82	97	27	14	0.671327	0.320318	0.003	0.00906057	0.168	0.342981	-0.739942	0.036	0.361087	TRUE	FALSE	NSC
Delta_aStellate_Wnt4:Fzd2_Lrp6	Delta_aStellate	Wnt4:Fzd2_Lrp6	82	97	27	14	0.690454	0.390071	0	0	0.042	0.10722	-0.57102	0.041	0.377073	TRUE	FALSE	NSC
Delta_aStellate_Wnt4:Smo	Delta_aStellate	Wnt4:Smo	82	97	27	14	0.545601	0.26535	0.014	0.035644	0.411	0.714511	-0.720836	0.099	0.508474	TRUE	FALSE	NSC
Delta_qStellate_Afdn:Nectin1	Delta_qStellate	Afdn:Nectin1	82	97	38	49	0.454732	0.278483	0.007	0.0193306	0.235	0.453293	-0.49035	0.255	0.697862	TRUE	FALSE	NSC
Delta_qStellate_App:Gpc1	Delta_qStellate	App:Gpc1	82	97	38	49	1.47271	0.532357	0	0	0.399	0.6973	-1.01755	0.026	0.320156	TRUE	FALSE	NSC
Delta_qStellate_App:Trpc6	Delta_qStellate	App:Trpc6	82	97	38	49	1.59961	0.898559	0	0	0.039	0.100832	-0.576723	0.062	0.432204	TRUE	FALSE	NSC
Delta_qStellate_Bmp3:Acvr2b	Delta_qStellate	Bmp3:Acvr2b	82	97	38	49	0.223825	0.374241	0.007	0.0193306	0	0	0.514034	0.186	0.631795	FALSE	TRUE	NSC
Delta_qStellate_Dlk1:Notch4	Delta_qStellate	Dlk1:Notch4	82	97	38	49	0.437841	0.275551	0	0	0.099	0.220376	-0.463082	0.427	0.822783	TRUE	FALSE	NSC
Delta_qStellate_Fndc5:Itgav	Delta_qStellate	Fndc5:Itgav	82	97	38	49	0.477709	0.297565	0	0	0	0	-0.473368	0.045	0.389382	TRUE	TRUE	NSC
Delta_qStellate_Inha:Acvr2b	Delta_qStellate	Inha:Acvr2b	82	97	38	49	0.134645	0.240583	0.259	0.438578	0.012	0.0368727	0.580424	0.159	0.597667	FALSE	TRUE	NSC
Delta_qStellate_Lamc2:Itga7_Itgb1	Delta_qStellate	Lamc2:Itga7_Itgb1	82	97	38	49	0.204107	0.384557	0.009	0.024104	0	0	0.633447	0.108	0.525367	FALSE	TRUE	NSC
Delta_qStellate_Lefty1:Acvr1b	Delta_qStellate	Lefty1:Acvr1b	82	97	38	49	0	0.288905	1	1	0	0	Inf	0.001	0.0501662	FALSE	TRUE	NSC
Delta_qStellate_Lrpap1:Ldlr	Delta_qStellate	Lrpap1:Ldlr	82	97	38	49	0.836367	0.489912	0.005	0.0143518	0.628	0.990778	-0.534843	0.063	0.434794	TRUE	FALSE	NSC
Delta_qStellate_Nampt:Adora2a	Delta_qStellate	Nampt:Adora2a	82	97	38	49	0.448341	0.284173	0	0	0.017	0.0496587	-0.455971	0.027	0.323941	TRUE	TRUE	NSC
Delta_qStellate_Nectin3:Nectin1	Delta_qStellate	Nectin3:Nectin1	82	97	38	49	0.500602	0.315368	0	0	0.006	0.0201151	-0.462072	0.28	0.717168	TRUE	FALSE	NSC
Delta_qStellate_Nrg1:Gpc1	Delta_qStellate	Nrg1:Gpc1	82	97	38	49	0.417208	0.107898	0	0	0.043	0.109411	-1.3524	0.003	0.108529	TRUE	FALSE	NSC
Delta_qStellate_Pros1:Mertk	Delta_qStellate	Pros1:Mertk	82	97	38	49	0.466361	0.227784	0.013	0.0333872	0.781	1	-0.716562	0.01	0.208344	TRUE	FALSE	NSC
Delta_qStellate_Psen1:Nectin1	Delta_qStellate	Psen1:Nectin1	82	97	38	49	0.327752	0.175523	0.001	0.00329726	0.107	0.235267	-0.624488	0.14	0.573151	TRUE	FALSE	NSC
Delta_qStellate_Sema6d:Plxna1	Delta_qStellate	Sema6d:Plxna1	82	97	38	49	0.24885	0.435209	0.166	0.300658	0.014	0.0420684	0.558974	0.03	0.337729	FALSE	TRUE	NSC
Delta_qStellate_Sema6d:Plxna1_Kdr	Delta_qStellate	Sema6d:Plxna1_Kdr	82	97	38	49	0.24885	0.435209	0.166	0.300658	0.014	0.0420684	0.558974	0.039	0.369421	FALSE	TRUE	NSC
Delta_qStellate_Sftpd:Sirpa	Delta_qStellate	Sftpd:Sirpa	82	97	38	49	0.346376	0.140947	0	0	0.08	0.185053	-0.899138	0.021	0.292538	TRUE	FALSE	NSC
Delta_qStellate_Slitrk3:Ptprs	Delta_qStellate	Slitrk3:Ptprs	82	97	38	49	0.306845	0.139524	0	0	0	0	-0.788105	0.013	0.234254	TRUE	FALSE	NSC
Delta_qStellate_Tctn1:Tmem67	Delta_qStellate	Tctn1:Tmem67	82	97	38	49	0.260699	0.152531	0.002	0.00625306	0.054	0.132722	-0.536	0.343	0.767279	TRUE	FALSE	NSC
Delta_qStellate_Tfpi:Lrp1	Delta_qStellate	Tfpi:Lrp1	82	97	38	49	1.15224	0.718855	0	0	0.012	0.0368727	-0.471802	0.011	0.218618	TRUE	TRUE	NSC
Delta_qStellate_Thbs3:Cd36	Delta_qStellate	Thbs3:Cd36	82	97	38	49	0.251188	0.493718	0.073	0.148613	0.001	0.0040235	0.675764	0.023	0.305044	FALSE	TRUE	NSC
Delta_qStellate_Vegfa:Gpc1	Delta_qStellate	Vegfa:Gpc1	82	97	38	49	1.16516	0.446625	0	0	0.021	0.059506	-0.958891	0.039	0.369421	TRUE	FALSE	NSC
Delta_qStellate_Vegfa:Itgb3	Delta_qStellate	Vegfa:Itgb3	82	97	38	49	0.382134	0.76566	0.264	0.445613	0.001	0.0040235	0.694965	0.187	0.632926	FALSE	TRUE	NSC
Delta_qStellate_Vegfa:Sirpa	Delta_qStellate	Vegfa:Sirpa	82	97	38	49	0.787564	0.485069	0.018	0.0444182	0.259	0.490695	-0.484654	0.201	0.647764	TRUE	FALSE	NSC
Endothelialc2_Alpha_Afdn:Nrxn3	Endothelialc2_Alpha	Afdn:Nrxn3	108	136	112	138	0.687246	0.35571	0	0	0.001	0.0040235	-0.658576	0.002	0.0841825	TRUE	TRUE	NSC
Endothelialc2_Alpha_Calr:Itga2b	Endothelialc2_Alpha	Calr:Itga2b	108	136	112	138	0.266598	0.477523	0.082	0.164198	0	0	0.582871	0.02	0.285187	FALSE	TRUE	NSC
Endothelialc2_Alpha_Efna1:Epha7	Endothelialc2_Alpha	Efna1:Epha7	108	136	112	138	0.274094	0.427497	0.003	0.00906057	0	0	0.444476	0.025	0.315445	FALSE	TRUE	NSC
Endothelialc2_Alpha_Efnb2:Epha7	Endothelialc2_Alpha	Efnb2:Epha7	108	136	112	138	0.353585	0.531814	0.003	0.00906057	0	0	0.408168	0.046	0.392816	FALSE	TRUE	NSC
Endothelialc2_Alpha_Serpine1:Lrp1	Endothelialc2_Alpha	Serpine1:Lrp1	108	136	112	138	0.336708	0.551158	0.2	0.352342	0.008	0.0259859	0.492804	0.003	0.108529	FALSE	TRUE	NSC
Endothelialc2_Beta_Apln:Adra2a	Endothelialc2_Beta	Apln:Adra2a	108	136	307	110	0.149283	0.310004	0.015	0.037862	0	0	0.730741	0.061	0.429561	FALSE	TRUE	NSC
Endothelialc2_Beta_Ccn1:Itgav	Endothelialc2_Beta	Ccn1:Itgav	108	136	307	110	1.09492	1.64384	0	0	0	0	0.406349	0.001	0.0501662	TRUE	TRUE	NSC
Endothelialc2_Beta_Col4a4:Cd44	Endothelialc2_Beta	Col4a4:Cd44	108	136	307	110	0.466721	0.302547	0	0	0.179	0.361791	-0.433495	0.012	0.226561	TRUE	FALSE	NSC
Endothelialc2_Beta_Edil3:Itgav	Endothelialc2_Beta	Edil3:Itgav	108	136	307	110	0.136846	0.265929	0.531	0.79424	0.009	0.028756	0.664371	0.022	0.29968	FALSE	TRUE	NSC
Endothelialc2_Beta_Efna1:Epha7	Endothelialc2_Beta	Efna1:Epha7	108	136	307	110	0.358101	0.544009	0	0	0	0	0.418151	0.09	0.49103	TRUE	TRUE	NSC
Endothelialc2_Beta_Efnb1:Epha7	Endothelialc2_Beta	Efnb1:Epha7	108	136	307	110	0.160771	0.279164	0.009	0.024104	0	0	0.551814	0.031	0.342257	FALSE	TRUE	NSC
Endothelialc2_Beta_Serpine1:Itgav	Endothelialc2_Beta	Serpine1:Itgav	108	136	307	110	0.363059	0.60138	0.031	0.0710693	0	0	0.504663	0.002	0.0841825	FALSE	TRUE	NSC
Endothelialc2_Delta_Sema3f:Nrp2	Endothelialc2_Delta	Sema3f:Nrp2	108	136	82	97	0.793915	1.40164	0.011	0.0288122	0	0	0.568424	0.028	0.328928	TRUE	TRUE	NSC
Endothelialc2_Delta_Serpine1:Lrp1	Endothelialc2_Delta	Serpine1:Lrp1	108	136	82	97	0.37775	0.612095	0.13	0.244095	0.005	0.0171752	0.482654	0.011	0.218618	FALSE	TRUE	NSC
Endothelialc2_Delta_Serpine1:Vldlr	Endothelialc2_Delta	Serpine1:Vldlr	108	136	82	97	0.346348	0.547238	0.001	0.00329726	0	0	0.45744	0.027	0.323941	TRUE	TRUE	NSC
Endothelialc2_Endothelialc2_Arf1:Chrm3	Endothelialc2_Endothelialc2	Arf1:Chrm3	108	136	108	136	0.907484	0.577566	0	0	0.056	0.136848	-0.451854	0.073	0.459676	TRUE	FALSE	NSC
Endothelialc2_Endothelialc2_Ccn1:Itga5	Endothelialc2_Endothelialc2	Ccn1:Itga5	108	136	108	136	1.35173	2.03136	0	0	0	0	0.407322	0.015	0.252356	TRUE	TRUE	NSC
Endothelialc2_Endothelialc2_Ccn1:Tlr2	Endothelialc2_Endothelialc2	Ccn1:Tlr2	108	136	108	136	0.483928	0.852331	0.042	0.0925008	0	0	0.566039	0.052	0.408159	FALSE	TRUE	NSC
Endothelialc2_Endothelialc2_Ccn2:Itga5	Endothelialc2_Endothelialc2	Ccn2:Itga5	108	136	108	136	0.44359	0.74933	0.008	0.021777	0	0	0.524278	0.012	0.226561	TRUE	TRUE	NSC
Endothelialc2_Endothelialc2_Col5a3:Itgb1_Itga1	Endothelialc2_Endothelialc2	Col5a3:Itgb1_Itga1	108	136	108	136	1.40439	0.799083	0	0	0	0	-0.563894	0.032	0.345825	TRUE	FALSE	NSC
Endothelialc2_Endothelialc2_Col5a3:Sdc3	Endothelialc2_Endothelialc2	Col5a3:Sdc3	108	136	108	136	0.563389	0.322866	0	0	0.006	0.0201151	-0.556732	0.044	0.387494	TRUE	FALSE	NSC
Endothelialc2_Endothelialc2_Cx3cl1:Itgav	Endothelialc2_Endothelialc2	Cx3cl1:Itgav	108	136	108	136	0.557344	0.360206	0	0	0.124	0.266264	-0.436507	0.041	0.377073	TRUE	FALSE	NSC
Endothelialc2_Endothelialc2_Edil3:Itgb5	Endothelialc2_Endothelialc2	Edil3:Itgb5	108	136	108	136	0.280136	0.542718	0.112	0.214865	0	0	0.661313	0.029	0.332789	FALSE	TRUE	NSC
Endothelialc2_Endothelialc2_F11r:F11r	Endothelialc2_Endothelialc2	F11r:F11r	108	136	108	136	0.759136	1.15916	0.006	0.0168636	0	0	0.423267	0.013	0.234254	TRUE	TRUE	NSC
Endothelialc2_Endothelialc2_Fgf2:Fgfr3	Endothelialc2_Endothelialc2	Fgf2:Fgfr3	108	136	108	136	0.272088	0.179476	0	0	0	0	-0.416084	0.149	0.584766	TRUE	FALSE	NSC
Endothelialc2_Endothelialc2_Fgf2:Itgav_Itgb3	Endothelialc2_Endothelialc2	Fgf2:Itgav_Itgb3	108	136	108	136	0.244755	0.152973	0	0	0.001	0.0040235	-0.469998	0.053	0.410861	TRUE	FALSE	NSC
Endothelialc2_Endothelialc2_Igf1:Itgav_Itgb3	Endothelialc2_Endothelialc2	Igf1:Itgav_Itgb3	108	136	108	136	0.337748	0.184699	0	0	0.028	0.0759458	-0.603574	0.04	0.373671	TRUE	FALSE	NSC
Endothelialc2_Endothelialc2_Igf1:Itgb4_Itga6	Endothelialc2_Endothelialc2	Igf1:Itgb4_Itga6	108	136	108	136	0.323727	0.202716	0	0	0.009	0.028756	-0.468095	0.169	0.608598	TRUE	FALSE	NSC
Endothelialc2_Endothelialc2_Igfbp5:Cav1	Endothelialc2_Endothelialc2	Igfbp5:Cav1	108	136	108	136	2.30549	3.7134	0	0	0	0	0.476656	0.152	0.587856	TRUE	TRUE	NSC
Endothelialc2_Endothelialc2_Il15:Il11ra1	Endothelialc2_Endothelialc2	Il15:Il11ra1	108	136	108	136	0.250984	0.167138	0	0	0.019	0.0546264	-0.406568	0.104	0.519218	TRUE	FALSE	NSC
Endothelialc2_Endothelialc2_Lgals9:Cd40	Endothelialc2_Endothelialc2	Lgals9:Cd40	108	136	108	136	0.285765	0.432879	0.03	0.0690724	0.001	0.0040235	0.415289	0.098	0.506865	FALSE	TRUE	NSC
Endothelialc2_Endothelialc2_Rps27a:Adrb2	Endothelialc2_Endothelialc2	Rps27a:Adrb2	108	136	108	136	1.8568	1.16224	0.011	0.0288122	0.42	0.727037	-0.468503	0.032	0.345825	TRUE	FALSE	NSC
Endothelialc2_Endothelialc2_Rps27a:Tlr4	Endothelialc2_Endothelialc2	Rps27a:Tlr4	108	136	108	136	1.50967	0.979751	0	0	0.088	0.199759	-0.432351	0.09	0.49103	TRUE	FALSE	NSC
Endothelialc2_Endothelialc2_Serpine1:Itgb5	Endothelialc2_Endothelialc2	Serpine1:Itgb5	108	136	108	136	0.743212	1.22732	0	0	0	0	0.501606	0.004	0.12998	TRUE	TRUE	NSC
Endothelialc2_Endothelialc2_Serpine1:Plaur	Endothelialc2_Endothelialc2	Serpine1:Plaur	108	136	108	136	0.355247	0.648209	0	0	0	0	0.601399	0.003	0.108529	TRUE	TRUE	NSC
Endothelialc2_Endothelialc2_Tgm2:Itga9	Endothelialc2_Endothelialc2	Tgm2:Itga9	108	136	108	136	0.256326	0.392838	0.017	0.0423057	0	0	0.426945	0.095	0.501502	TRUE	TRUE	NSC
Endothelialc2_Endothelialc2_Tgm2:Tbxa2r	Endothelialc2_Endothelialc2	Tgm2:Tbxa2r	108	136	108	136	0.582457	0.921417	0.015	0.037862	0	0	0.458657	0.061	0.429561	TRUE	TRUE	NSC
Endothelialc2_Endothelialc2_Txlna:Stx1a	Endothelialc2_Endothelialc2	Txlna:Stx1a	108	136	108	136	0.221622	0.355868	0.155	0.283471	0.011	0.0342147	0.473586	0.035	0.357977	FALSE	TRUE	NSC
Endothelialc2_Endothelialc5_Adam10:Tspan15	Endothelialc2_Endothelialc5	Adam10:Tspan15	108	136	52	61	1.44721	2.36865	0	0	0	0	0.492682	0.101	0.512798	TRUE	TRUE	NSC
Endothelialc2_Endothelialc5_Adam9:Itga6	Endothelialc2_Endothelialc5	Adam9:Itga6	108	136	52	61	1.51756	0.930173	0	0	0	0	-0.489488	0.093	0.497188	TRUE	TRUE	NSC
Endothelialc2_Endothelialc5_Adam9:Itgb5	Endothelialc2_Endothelialc5	Adam9:Itgb5	108	136	52	61	0.631388	1.05054	0.005	0.0143518	0	0	0.509143	0.174	0.614085	FALSE	TRUE	NSC
Endothelialc2_Endothelialc5_Afdn:F11r	Endothelialc2_Endothelialc5	Afdn:F11r	108	136	52	61	1.23993	1.94204	0	0	0	0	0.448686	0.195	0.641247	FALSE	TRUE	NSC
Endothelialc2_Endothelialc5_Angpt2:Tie1	Endothelialc2_Endothelialc5	Angpt2:Tie1	108	136	52	61	1.04383	1.60998	0	0	0	0	0.433323	0.104	0.519218	TRUE	TRUE	NSC
Endothelialc2_Endothelialc5_Anxa1:Dysf	Endothelialc2_Endothelialc5	Anxa1:Dysf	108	136	52	61	0.528131	0.799482	0.051	0.109068	0.005	0.0171752	0.414619	0.24	0.68486	FALSE	TRUE	NSC
Endothelialc2_Endothelialc5_App:Cd47	Endothelialc2_Endothelialc5	App:Cd47	108	136	52	61	11.3266	7.50356	0	0	0	0	-0.411779	0.019	0.279446	TRUE	TRUE	NSC
Endothelialc2_Endothelialc5_App:Lrp10	Endothelialc2_Endothelialc5	App:Lrp10	108	136	52	61	3.61156	2.19576	0	0	0.059	0.142938	-0.497614	0.238	0.683144	TRUE	FALSE	NSC
Endothelialc2_Endothelialc5_App:Tspan15	Endothelialc2_Endothelialc5	App:Tspan15	108	136	52	61	4.63077	7.91883	0	0	0	0	0.536521	0.065	0.440271	TRUE	TRUE	NSC
Endothelialc2_Endothelialc5_Ccn1:Itgb5	Endothelialc2_Endothelialc5	Ccn1:Itgb5	108	136	52	61	1.38301	3.45259	0.009	0.024104	0	0	0.914863	0.007	0.175847	FALSE	TRUE	NSC
Endothelialc2_Endothelialc5_Col4a2:Itgb5	Endothelialc2_Endothelialc5	Col4a2:Itgb5	108	136	52	61	2.19742	4.47978	0	0	0	0	0.71229	0.026	0.320156	FALSE	TRUE	NSC
Endothelialc2_Endothelialc5_Col4a4:Cd47	Endothelialc2_Endothelialc5	Col4a4:Cd47	108	136	52	61	1.95781	1.09103	0	0	0.078	0.181196	-0.584707	0.006	0.162661	TRUE	FALSE	NSC
Endothelialc2_Endothelialc5_Col5a3:Itgb1_Itga1	Endothelialc2_Endothelialc5	Col5a3:Itgb1_Itga1	108	136	52	61	1.02291	0.577579	0	0	0.037	0.0963514	-0.571563	0.056	0.41783	TRUE	FALSE	NSC
Endothelialc2_Endothelialc5_Copa:Sort1	Endothelialc2_Endothelialc5	Copa:Sort1	108	136	52	61	0.25639	1.42918	1	1	0.003	0.0109016	1.71815	0.021	0.292538	FALSE	TRUE	NSC
Endothelialc2_Endothelialc5_Dll4:Notch4	Endothelialc2_Endothelialc5	Dll4:Notch4	108	136	52	61	1.05978	1.61475	0	0	0	0	0.421121	0.257	0.699588	FALSE	TRUE	NSC
Endothelialc2_Endothelialc5_Edil3:Itgb5	Endothelialc2_Endothelialc5	Edil3:Itgb5	108	136	52	61	0.172852	0.558537	0.483	0.735631	0	0	1.17288	0.006	0.162661	FALSE	TRUE	NSC
Endothelialc2_Endothelialc5_Efnb1:Ephb4	Endothelialc2_Endothelialc5	Efnb1:Ephb4	108	136	52	61	0.751489	1.13211	0	0	0	0	0.409783	0.173	0.612052	TRUE	TRUE	NSC
Endothelialc2_Endothelialc5_F11r:F11r	Endothelialc2_Endothelialc5	F11r:F11r	108	136	52	61	0.723803	1.49432	0.003	0.00906057	0	0	0.724906	0.028	0.328928	FALSE	TRUE	NSC
Endothelialc2_Endothelialc5_Grn:Sort1	Endothelialc2_Endothelialc5	Grn:Sort1	108	136	52	61	0.297324	1.83691	0.993	1	0	0	1.82102	0.013	0.234254	FALSE	TRUE	NSC
Endothelialc2_Endothelialc5_Lama5:Bcam	Endothelialc2_Endothelialc5	Lama5:Bcam	108	136	52	61	1.09907	1.66727	0	0	0	0	0.41672	0.069	0.450549	TRUE	TRUE	NSC
Endothelialc2_Endothelialc5_Lamb2:Itga6_Itgb1	Endothelialc2_Endothelialc5	Lamb2:Itga6_Itgb1	108	136	52	61	2.31107	1.50232	0	0	0	0	-0.430698	0.116	0.53849	TRUE	TRUE	NSC
Endothelialc2_Endothelialc5_Lrpap1:Sort1	Endothelialc2_Endothelialc5	Lrpap1:Sort1	108	136	52	61	0.219544	1.45761	1	1	0	0	1.893	0.012	0.226561	FALSE	TRUE	NSC
Endothelialc2_Endothelialc5_Ltbp1:Itgb5	Endothelialc2_Endothelialc5	Ltbp1:Itgb5	108	136	52	61	0.624233	1.4176	0.025	0.0590211	0	0	0.820194	0.017	0.265555	FALSE	TRUE	NSC
Endothelialc2_Endothelialc5_Mfge8:Itgb5	Endothelialc2_Endothelialc5	Mfge8:Itgb5	108	136	52	61	1.85122	3.8104	0.004	0.0117568	0	0	0.721887	0.026	0.320156	FALSE	TRUE	NSC
Endothelialc2_Endothelialc5_Pecam1:Cd38	Endothelialc2_Endothelialc5	Pecam1:Cd38	108	136	52	61	2.36402	5.10631	0	0	0	0	0.770112	0.013	0.234254	FALSE	TRUE	NSC
Endothelialc2_Endothelialc5_Psap:Sort1	Endothelialc2_Endothelialc5	Psap:Sort1	108	136	52	61	0.527984	3.06473	1	1	0	0	1.75865	0.016	0.259074	FALSE	TRUE	NSC
Endothelialc2_Endothelialc5_Ptprm:Ptprm	Endothelialc2_Endothelialc5	Ptprm:Ptprm	108	136	52	61	1.16318	1.95268	0	0	0	0	0.518041	0.109	0.526453	TRUE	TRUE	NSC
Endothelialc2_Endothelialc5_Qdpr:Dysf	Endothelialc2_Endothelialc5	Qdpr:Dysf	108	136	52	61	0.526229	0.876326	0.176	0.316303	0.001	0.0040235	0.510001	0.161	0.600024	FALSE	TRUE	NSC
Endothelialc2_Endothelialc5_Serpine1:Itgb5	Endothelialc2_Endothelialc5	Serpine1:Itgb5	108	136	52	61	0.458583	1.26309	0.054	0.114583	0	0	1.01318	0.006	0.162661	FALSE	TRUE	NSC
Endothelialc2_Endothelialc5_Sorbs1:Itgb5	Endothelialc2_Endothelialc5	Sorbs1:Itgb5	108	136	52	61	0.586086	1.08227	0.027	0.0631013	0	0	0.61335	0.08	0.471231	FALSE	TRUE	NSC
Endothelialc2_Endothelialc5_Tgfb1:Itgb5	Endothelialc2_Endothelialc5	Tgfb1:Itgb5	108	136	52	61	1.20654	2.34244	0.001	0.00329726	0	0	0.663435	0.042	0.380786	FALSE	TRUE	NSC
Endothelialc2_Endothelialc5_Tgm2:Tbxa2r	Endothelialc2_Endothelialc5	Tgm2:Tbxa2r	108	136	52	61	0.479203	1.06149	0.063	0.130805	0	0	0.795305	0.02	0.285187	FALSE	TRUE	NSC
Endothelialc2_Endothelialc5_Thbs2:Cd47	Endothelialc2_Endothelialc5	Thbs2:Cd47	108	136	52	61	0.871723	0.549632	0	0	0.153	0.316897	-0.461223	0.118	0.540894	TRUE	FALSE	NSC
Endothelialc2_Endothelialc5_Vcl:Itgb5	Endothelialc2_Endothelialc5	Vcl:Itgb5	108	136	52	61	0.889191	1.54464	0.005	0.0143518	0	0	0.552232	0.125	0.551881	FALSE	TRUE	NSC
Endothelialc2_Endothelialc5_Vegfc:Itgb1	Endothelialc2_Endothelialc5	Vegfc:Itgb1	108	136	52	61	1.08491	0.67891	0	0	0.126	0.269808	-0.468762	0.166	0.604679	TRUE	FALSE	NSC
Endothelialc2_Gamma_Adam10:Cadm1	Endothelialc2_Gamma	Adam10:Cadm1	108	136	89	82	0.839071	0.448628	0	0	0.657	1	-0.626102	0.168	0.607236	TRUE	FALSE	NSC
Endothelialc2_Gamma_Adam10:Notch1	Endothelialc2_Gamma	Adam10:Notch1	108	136	89	82	1.05826	0.489408	0.002	0.00625306	1	1	-0.771181	0.283	0.719855	TRUE	FALSE	NSC
Endothelialc2_Gamma_Adam17:Ghr	Endothelialc2_Gamma	Adam17:Ghr	108	136	89	82	0.359398	0.772524	0.519	0.779803	0	0	0.765232	0.005	0.145149	FALSE	TRUE	NSC
Endothelialc2_Gamma_Afdn:Epha7	Endothelialc2_Gamma	Afdn:Epha7	108	136	89	82	0.248998	0.600192	0.079	0.158996	0	0	0.879804	0.016	0.259074	FALSE	TRUE	NSC
Endothelialc2_Gamma_Afdn:Nrxn3	Endothelialc2_Gamma	Afdn:Nrxn3	108	136	89	82	0.625828	0.229575	0	0	0.154	0.31873	-1.00285	0.003	0.108529	TRUE	FALSE	NSC
Endothelialc2_Gamma_Anxa2:Cd44	Endothelialc2_Gamma	Anxa2:Cd44	108	136	89	82	1.15463	0.264421	0.004	0.0117568	1	1	-1.47399	0.037	0.363541	TRUE	FALSE	NSC
Endothelialc2_Gamma_App:Cd74	Endothelialc2_Gamma	App:Cd74	108	136	89	82	17.2892	1.42131	0	0	0.997	1	-2.4985	0.007	0.175847	TRUE	FALSE	NSC
Endothelialc2_Gamma_App:Notch1	Endothelialc2_Gamma	App:Notch1	108	136	89	82	3.38619	1.63618	0	0	1	1	-0.727343	0.358	0.776766	TRUE	FALSE	NSC
Endothelialc2_Gamma_App:Vldlr	Endothelialc2_Gamma	App:Vldlr	108	136	89	82	1.33156	0.656433	0	0	0.693	1	-0.707288	0.096	0.50342	TRUE	FALSE	NSC
Endothelialc2_Gamma_Bmp6:Acvr1_Acvr2a	Endothelialc2_Gamma	Bmp6:Acvr1_Acvr2a	108	136	89	82	0.191663	0.318129	0.052	0.110899	0.001	0.0040235	0.506718	0.031	0.342257	FALSE	TRUE	NSC
Endothelialc2_Gamma_Bmp6:Acvr1_Acvr2b	Endothelialc2_Gamma	Bmp6:Acvr1_Acvr2b	108	136	89	82	0.191663	0.318129	0.032	0.0730442	0	0	0.506718	0.033	0.350026	FALSE	TRUE	NSC
Endothelialc2_Gamma_Bmp6:Acvr1_Bmpr2	Endothelialc2_Gamma	Bmp6:Acvr1_Bmpr2	108	136	89	82	0.191663	0.318129	0.067	0.138152	0.002	0.00759086	0.506718	0.032	0.345825	FALSE	TRUE	NSC
Endothelialc2_Gamma_Col4a1:Cd44	Endothelialc2_Gamma	Col4a1:Cd44	108	136	89	82	2.00922	0.487787	0	0	1	1	-1.41562	0.091	0.493164	TRUE	FALSE	NSC
Endothelialc2_Gamma_Col4a2:Cd44	Endothelialc2_Gamma	Col4a2:Cd44	108	136	89	82	1.62029	0.382293	0	0	1	1	-1.44417	0.067	0.445816	TRUE	FALSE	NSC
Endothelialc2_Gamma_Col4a3:Cd44	Endothelialc2_Gamma	Col4a3:Cd44	108	136	89	82	0.473445	0.108633	0.004	0.0117568	0.998	1	-1.47206	0.062	0.432204	TRUE	FALSE	NSC
Endothelialc2_Gamma_Col4a4:Cd44	Endothelialc2_Gamma	Col4a4:Cd44	108	136	89	82	0.428931	0.0798387	0.005	0.0143518	1	1	-1.68129	0.002	0.0841825	TRUE	FALSE	NSC
Endothelialc2_Gamma_Dll1:Notch1	Endothelialc2_Gamma	Dll1:Notch1	108	136	89	82	0.440441	0.168534	0.01	0.0265002	0.951	1	-0.960638	0.099	0.508474	TRUE	FALSE	NSC
Endothelialc2_Gamma_Dll4:Notch1	Endothelialc2_Gamma	Dll4:Notch1	108	136	89	82	1.18759	0.600108	0	0	0.976	1	-0.68257	0.398	0.805312	TRUE	FALSE	NSC
Endothelialc2_Gamma_Efna1:Epha7	Endothelialc2_Gamma	Efna1:Epha7	108	136	89	82	0.262548	0.681076	0.011	0.0288122	0	0	0.953239	0.005	0.145149	TRUE	TRUE	NSC
Endothelialc2_Gamma_Efnb2:Epha7	Endothelialc2_Gamma	Efnb2:Epha7	108	136	89	82	0.338691	0.84727	0.006	0.0168636	0	0	0.916932	0.013	0.234254	TRUE	TRUE	NSC
Endothelialc2_Gamma_Egfl7:Notch1	Endothelialc2_Gamma	Egfl7:Notch1	108	136	89	82	2.98276	1.44405	0	0	1	1	-0.725396	0.366	0.783578	TRUE	FALSE	NSC
Endothelialc2_Gamma_F11r:Jam2	Endothelialc2_Gamma	F11r:Jam2	108	136	89	82	0.339944	1.05446	0.549	0.814815	0.002	0.00759086	1.13201	0.367	0.784152	FALSE	TRUE	NSC
Endothelialc2_Gamma_Fam3c:Cxadr	Endothelialc2_Gamma	Fam3c:Cxadr	108	136	89	82	0.459864	0.851655	0.011	0.0288122	0	0	0.616251	0.023	0.305044	TRUE	TRUE	NSC
Endothelialc2_Gamma_Fgf1:Cd44	Endothelialc2_Gamma	Fgf1:Cd44	108	136	89	82	0.646389	0.129822	0.001	0.00329726	1	1	-1.60524	0.01	0.208344	TRUE	FALSE	NSC
Endothelialc2_Gamma_Fgf1:Fgfr1	Endothelialc2_Gamma	Fgf1:Fgfr1	108	136	89	82	0.401062	0.630408	0.058	0.12181	0.003	0.0109016	0.452252	0.225	0.671663	FALSE	TRUE	NSC
Endothelialc2_Gamma_Fgf2:Kit	Endothelialc2_Gamma	Fgf2:Kit	108	136	89	82	0.266078	0.128558	0	0	0.043	0.109411	-0.727409	0.241	0.685534	TRUE	FALSE	NSC
Endothelialc2_Gamma_Fgf2:Sdc2	Endothelialc2_Gamma	Fgf2:Sdc2	108	136	89	82	0.332178	0.200842	0	0	0.195	0.388363	-0.503154	0.279	0.716652	TRUE	FALSE	NSC
Endothelialc2_Gamma_Gnb2:Kcnj6	Endothelialc2_Gamma	Gnb2:Kcnj6	108	136	89	82	0.484928	0.83185	0.174	0.313302	0.006	0.0201151	0.539652	0.057	0.42066	FALSE	TRUE	NSC
Endothelialc2_Gamma_Gnb4:Kcnj6	Endothelialc2_Gamma	Gnb4:Kcnj6	108	136	89	82	0.220559	0.367273	0.109	0.209934	0.011	0.0342147	0.509939	0.091	0.493164	FALSE	TRUE	NSC
Endothelialc2_Gamma_Gng11:Kcnj6	Endothelialc2_Gamma	Gng11:Kcnj6	108	136	89	82	0.457338	0.756204	0.084	0.167667	0.012	0.0368727	0.502888	0.105	0.521233	FALSE	TRUE	NSC
Endothelialc2_Gamma_Gng5:Kcnj6	Endothelialc2_Gamma	Gng5:Kcnj6	108	136	89	82	0.486273	0.942296	0.265	0.447097	0.001	0.0040235	0.66155	0.003	0.108529	FALSE	TRUE	NSC
Endothelialc2_Gamma_Grn:Tnfrsf1a	Endothelialc2_Gamma	Grn:Tnfrsf1a	108	136	89	82	0.93619	0.614308	0.004	0.0117568	0.946	1	-0.421321	0.349	0.771144	TRUE	FALSE	NSC
Endothelialc2_Gamma_Hbegf:Cd44	Endothelialc2_Gamma	Hbegf:Cd44	108	136	89	82	0.624077	0.126595	0.014	0.035644	1	1	-1.59528	0.007	0.175847	TRUE	FALSE	NSC
Endothelialc2_Gamma_Hbegf:Cd82	Endothelialc2_Gamma	Hbegf:Cd82	108	136	89	82	0.627215	0.339224	0	0	0.467	0.790553	-0.614627	0.037	0.363541	TRUE	FALSE	NSC
Endothelialc2_Gamma_Hspg2:Ptprs	Endothelialc2_Gamma	Hspg2:Ptprs	108	136	89	82	1.2569	0.682335	0	0	0.129	0.275009	-0.610885	0.496	0.860704	TRUE	FALSE	NSC
Endothelialc2_Gamma_Inhbb:Acvr1_Acvr2a	Endothelialc2_Gamma	Inhbb:Acvr1_Acvr2a	108	136	89	82	0.229144	0.376504	0.02	0.0486593	0	0	0.49658	0.043	0.383158	FALSE	TRUE	NSC
Endothelialc2_Gamma_Inhbb:Acvr1_Acvr2b	Endothelialc2_Gamma	Inhbb:Acvr1_Acvr2b	108	136	89	82	0.229144	0.376504	0.011	0.0288122	0	0	0.49658	0.046	0.392816	FALSE	TRUE	NSC
Endothelialc2_Gamma_Jag2:Notch1	Endothelialc2_Gamma	Jag2:Notch1	108	136	89	82	0.937744	0.396834	0.001	0.00329726	0.997	1	-0.859958	0.154	0.590025	TRUE	FALSE	NSC
Endothelialc2_Gamma_Jam2:Jam2	Endothelialc2_Gamma	Jam2:Jam2	108	136	89	82	0.643359	1.5489	0.132	0.247291	0	0	0.878598	0.679	0.934853	FALSE	TRUE	NSC
Endothelialc2_Gamma_Jam3:Jam2	Endothelialc2_Gamma	Jam3:Jam2	108	136	89	82	0.665214	1.69585	0.209	0.365714	0	0	0.935831	0.571	0.892708	FALSE	TRUE	NSC
Endothelialc2_Gamma_Lama3:Cd44	Endothelialc2_Gamma	Lama3:Cd44	108	136	89	82	0.675611	0.176199	0.001	0.00329726	0.987	1	-1.344	0.183	0.627121	TRUE	FALSE	NSC
Endothelialc2_Gamma_Lama3:Sv2b	Endothelialc2_Gamma	Lama3:Sv2b	108	136	89	82	0.43166	0.959291	0.001	0.00329726	0	0	0.798555	0.005	0.145149	TRUE	TRUE	NSC
Endothelialc2_Gamma_Lama4:Cd44	Endothelialc2_Gamma	Lama4:Cd44	108	136	89	82	0.842913	0.187947	0.001	0.00329726	0.999	1	-1.5007	0.033	0.350026	TRUE	FALSE	NSC
Endothelialc2_Gamma_Lama4:Sv2b	Endothelialc2_Gamma	Lama4:Sv2b	108	136	89	82	0.538553	1.02325	0	0	0	0	0.641857	0.034	0.354184	TRUE	TRUE	NSC
Endothelialc2_Gamma_Lama5:Cd44	Endothelialc2_Gamma	Lama5:Cd44	108	136	89	82	0.471973	0.108217	0	0	0.993	1	-1.47278	0.064	0.437423	TRUE	FALSE	NSC
Endothelialc2_Gamma_Lama5:Sv2b	Endothelialc2_Gamma	Lama5:Sv2b	108	136	89	82	0.301552	0.589172	0.002	0.00625306	0	0	0.669774	0.059	0.424386	TRUE	TRUE	NSC
Endothelialc2_Gamma_Lamb1:Cd44	Endothelialc2_Gamma	Lamb1:Cd44	108	136	89	82	0.874822	0.205394	0	0	0.996	1	-1.44909	0.055	0.415031	TRUE	FALSE	NSC
Endothelialc2_Gamma_Lamb1:Sv2b	Endothelialc2_Gamma	Lamb1:Sv2b	108	136	89	82	0.55894	1.11824	0	0	0	0	0.693467	0.018	0.273333	TRUE	TRUE	NSC
Endothelialc2_Gamma_Lamb2:Cd44	Endothelialc2_Gamma	Lamb2:Cd44	108	136	89	82	0.708995	0.144795	0.007	0.0193306	1	1	-1.58853	0.011	0.218618	TRUE	FALSE	NSC
Endothelialc2_Gamma_Lamb2:Sv2b	Endothelialc2_Gamma	Lamb2:Sv2b	108	136	89	82	0.45299	0.788316	0.002	0.00625306	0	0	0.55403	0.184	0.628473	TRUE	TRUE	NSC
Endothelialc2_Gamma_Lamc1:Cd44	Endothelialc2_Gamma	Lamc1:Cd44	108	136	89	82	0.919299	0.211484	0	0	1	1	-1.46946	0.05	0.401961	TRUE	FALSE	NSC
Endothelialc2_Gamma_Lamc1:Sv2b	Endothelialc2_Gamma	Lamc1:Sv2b	108	136	89	82	0.587357	1.1514	0.001	0.00329726	0	0	0.673098	0.018	0.273333	TRUE	TRUE	NSC
Endothelialc2_Gamma_Lgals9:Cd44	Endothelialc2_Gamma	Lgals9:Cd44	108	136	89	82	0.609425	0.143565	0.016	0.0400543	0.998	1	-1.44573	0.061	0.429561	TRUE	FALSE	NSC
Endothelialc2_Gamma_Lgals9:Ighm	Endothelialc2_Gamma	Lgals9:Ighm	108	136	89	82	7.03769	0.0663665	0	0	0.999	1	-4.66384	0.382	0.794527	TRUE	FALSE	NSC
Endothelialc2_Gamma_Lnx2:Cxadr	Endothelialc2_Gamma	Lnx2:Cxadr	108	136	89	82	0.321938	0.514061	0.001	0.00329726	0	0	0.467982	0.118	0.540894	TRUE	TRUE	NSC
Endothelialc2_Gamma_Mfng:Notch1	Endothelialc2_Gamma	Mfng:Notch1	108	136	89	82	0.821156	0.337616	0.008	0.021777	0.998	1	-0.888805	0.132	0.561368	TRUE	FALSE	NSC
Endothelialc2_Gamma_Pltp:Abca1	Endothelialc2_Gamma	Pltp:Abca1	108	136	89	82	0.943844	1.49331	0.066	0.136327	0	0	0.458786	0.054	0.412357	FALSE	TRUE	NSC
Endothelialc2_Gamma_Rtn4:Rtn4rl1	Endothelialc2_Gamma	Rtn4:Rtn4rl1	108	136	89	82	0.939278	0.259125	0	0	0.999	1	-1.2878	0.164	0.603952	TRUE	FALSE	NSC
Endothelialc2_Gamma_Sema5a:Plxna3	Endothelialc2_Gamma	Sema5a:Plxna3	108	136	89	82	0.751962	0.233232	0	0	0.078	0.181196	-1.17065	0.3	0.73441	TRUE	FALSE	NSC
Endothelialc2_Gamma_Serpine1:Lrp1	Endothelialc2_Gamma	Serpine1:Lrp1	108	136	89	82	0.316379	0.585764	0.278	0.465483	0.015	0.0446131	0.615978	0.047	0.395157	FALSE	TRUE	NSC
Endothelialc2_Gamma_Shank3:Ret	Endothelialc2_Gamma	Shank3:Ret	108	136	89	82	0.203105	0.839225	0.52	0.780917	0	0	1.41875	0.094	0.49892	FALSE	TRUE	NSC
Endothelialc2_Gamma_Sost:Lrp6	Endothelialc2_Gamma	Sost:Lrp6	108	136	89	82	0.741663	0.454459	0	0	0.016	0.0471859	-0.489787	0.172	0.610987	TRUE	TRUE	NSC
Endothelialc2_Gamma_Sptan1:Ptpra	Endothelialc2_Gamma	Sptan1:Ptpra	108	136	89	82	1.22166	1.85429	0.074	0.150336	0	0	0.417296	0.16	0.598648	FALSE	TRUE	NSC
Endothelialc2_Gamma_Tgfb1:Acvr1_Tgfbr1	Endothelialc2_Gamma	Tgfb1:Acvr1_Tgfbr1	108	136	89	82	0.348014	0.590895	0.081	0.16245	0	0	0.529394	0.013	0.234254	FALSE	TRUE	NSC
Endothelialc2_Gamma_Tgs1:Rxra	Endothelialc2_Gamma	Tgs1:Rxra	108	136	89	82	0.197912	0.41573	0.83	1	0.015	0.0446131	0.742216	0.062	0.432204	FALSE	TRUE	NSC
Endothelialc2_Gamma_Thbs1:Vldlr	Endothelialc2_Gamma	Thbs1:Vldlr	108	136	89	82	0.77326	0.421845	0.002	0.00625306	0.305	0.5621	-0.605977	0.227	0.673216	TRUE	FALSE	NSC
Endothelialc2_Lymphocytes_Adam10:Itgav	Endothelialc2_Lymphocytes	Adam10:Itgav	108	136	77	20	1.06768	0.476507	0	0	0.515	0.850988	-0.806759	0.025	0.315445	TRUE	FALSE	NSC
Endothelialc2_Lymphocytes_Adam12:Sdc4	Endothelialc2_Lymphocytes	Adam12:Sdc4	108	136	77	20	0.374367	0.192444	0	0	0.418	0.724254	-0.665429	0.176	0.617273	TRUE	FALSE	NSC
Endothelialc2_Lymphocytes_Adam15:Itgav	Endothelialc2_Lymphocytes	Adam15:Itgav	108	136	77	20	0.864368	0.435599	0	0	0.352	0.630899	-0.685275	0.062	0.432204	TRUE	FALSE	NSC
Endothelialc2_Lymphocytes_Adam17:Notch2	Endothelialc2_Lymphocytes	Adam17:Notch2	108	136	77	20	0.438868	0.687535	0	0	0	0	0.448914	0.179	0.621494	TRUE	TRUE	NSC
Endothelialc2_Lymphocytes_Adam9:Itgav	Endothelialc2_Lymphocytes	Adam9:Itgav	108	136	77	20	0.640943	0.260098	0	0	0.654	1	-0.90188	0.016	0.259074	TRUE	FALSE	NSC
Endothelialc2_Lymphocytes_Angpt2:Itgav	Endothelialc2_Lymphocytes	Angpt2:Itgav	108	136	77	20	0.579326	0.348994	0	0	0.208	0.409903	-0.506809	0.236	0.681408	TRUE	FALSE	NSC
Endothelialc2_Lymphocytes_App:Ncstn	Endothelialc2_Lymphocytes	App:Ncstn	108	136	77	20	1.80263	2.82181	0.016	0.0400543	0.01	0.0315026	0.448131	0.18	0.622558	FALSE	TRUE	NSC
Endothelialc2_Lymphocytes_App:Notch2	Endothelialc2_Lymphocytes	App:Notch2	108	136	77	20	2.49895	3.87429	0	0	0	0	0.43849	0.175	0.615456	TRUE	TRUE	NSC
Endothelialc2_Lymphocytes_B2m:Tfrc	Endothelialc2_Lymphocytes	B2m:Tfrc	108	136	77	20	2.38438	3.74536	0.002	0.00625306	0.002	0.00759086	0.451578	0.154	0.590025	TRUE	TRUE	NSC
Endothelialc2_Lymphocytes_Ccn1:Itgav	Endothelialc2_Lymphocytes	Ccn1:Itgav	108	136	77	20	1.40394	0.854808	0	0	0.248	0.47421	-0.496161	0.209	0.656163	TRUE	FALSE	NSC
Endothelialc2_Lymphocytes_Ccn2:Itgb2	Endothelialc2_Lymphocytes	Ccn2:Itgb2	108	136	77	20	0.944474	1.51545	0	0	0	0	0.472837	0.037	0.363541	TRUE	TRUE	NSC
Endothelialc2_Lymphocytes_Cd200:Cd200r1	Endothelialc2_Lymphocytes	Cd200:Cd200r1	108	136	77	20	1.36114	0	0	0	1	1	#NAME?	0.087	0.483965	TRUE	FALSE	NSC
Endothelialc2_Lymphocytes_Ceacam1:Sdc4	Endothelialc2_Lymphocytes	Ceacam1:Sdc4	108	136	77	20	0.804245	0.391317	0	0	0.399	0.6973	-0.720385	0.107	0.523416	TRUE	FALSE	NSC
Endothelialc2_Lymphocytes_Col4a1:Sdc4	Endothelialc2_Lymphocytes	Col4a1:Sdc4	108	136	77	20	2.62873	1.50003	0	0	0.423	0.731011	-0.561013	0.204	0.651427	TRUE	FALSE	NSC
Endothelialc2_Lymphocytes_Col4a2:Sdc4	Endothelialc2_Lymphocytes	Col4a2:Sdc4	108	136	77	20	2.11987	1.17562	0	0	0.481	0.807584	-0.58956	0.18	0.622558	TRUE	FALSE	NSC
Endothelialc2_Lymphocytes_Col4a3:Sdc4	Endothelialc2_Lymphocytes	Col4a3:Sdc4	108	136	77	20	0.619422	0.334067	0	0	0.451	0.769627	-0.617445	0.167	0.605665	TRUE	FALSE	NSC
Endothelialc2_Lymphocytes_Col4a4:Sdc4	Endothelialc2_Lymphocytes	Col4a4:Sdc4	108	136	77	20	0.561184	0.245519	0	0	0.816	1	-0.826676	0.078	0.466988	TRUE	FALSE	NSC
Endothelialc2_Lymphocytes_Cx3cl1:Itgav	Endothelialc2_Lymphocytes	Cx3cl1:Itgav	108	136	77	20	0.651964	0.24226	0	0	0.623	0.984995	-0.98998	0.01	0.208344	TRUE	FALSE	NSC
Endothelialc2_Lymphocytes_Cxcl12:Itgav	Endothelialc2_Lymphocytes	Cxcl12:Itgav	108	136	77	20	0.545322	0.296457	0.012	0.0311319	0.517	0.853698	-0.609475	0.188	0.633663	TRUE	FALSE	NSC
Endothelialc2_Lymphocytes_Dll4:Notch2	Endothelialc2_Lymphocytes	Dll4:Notch2	108	136	77	20	0.87642	1.42099	0	0	0	0	0.483263	0.149	0.584766	TRUE	TRUE	NSC
Endothelialc2_Lymphocytes_Egfl7:Itgav	Endothelialc2_Lymphocytes	Egfl7:Itgav	108	136	77	20	3.00932	1.40599	0	0	0.309	0.567959	-0.760974	0.03	0.337729	TRUE	FALSE	NSC
Endothelialc2_Lymphocytes_Egfl7:Notch2	Endothelialc2_Lymphocytes	Egfl7:Notch2	108	136	77	20	2.20123	3.41935	0	0	0	0	0.440437	0.17	0.608963	TRUE	TRUE	NSC
Endothelialc2_Lymphocytes_Fam3c:Pdcd1	Endothelialc2_Lymphocytes	Fam3c:Pdcd1	108	136	77	20	0.881745	0	0	0	1	1	#NAME?	0.016	0.259074	TRUE	FALSE	NSC
Endothelialc2_Lymphocytes_Fgf2:Sdc4	Endothelialc2_Lymphocytes	Fgf2:Sdc4	108	136	77	20	0.277043	0.109051	0.003	0.00906057	0.826	1	-0.932354	0.066	0.442264	TRUE	FALSE	NSC
Endothelialc2_Lymphocytes_H2-T23:Klrd1_Klrc2	Endothelialc2_Lymphocytes	H2-T23:Klrd1_Klrc2	108	136	77	20	1.386	0	0	0	1	1	#NAME?	0.012	0.226561	TRUE	FALSE	NSC
Endothelialc2_Lymphocytes_H2-T24:Cd8a	Endothelialc2_Lymphocytes	H2-T24:Cd8a	108	136	77	20	0.586836	0	0	0	1	1	#NAME?	0.002	0.0841825	TRUE	FALSE	NSC
Endothelialc2_Lymphocytes_Hmgb1:Itgav	Endothelialc2_Lymphocytes	Hmgb1:Itgav	108	136	77	20	1.31426	0.687006	0.018	0.0444182	0.835	1	-0.648686	0.078	0.466988	TRUE	FALSE	NSC
Endothelialc2_Lymphocytes_Icam1:Ahr	Endothelialc2_Lymphocytes	Icam1:Ahr	108	136	77	20	0.463868	0.891529	0.076	0.153909	0.002	0.00759086	0.653337	0.092	0.494869	FALSE	TRUE	NSC
Endothelialc2_Lymphocytes_Icam1:Itgav	Endothelialc2_Lymphocytes	Icam1:Itgav	108	136	77	20	0.741527	0.304893	0	0	0.565	0.914497	-0.888751	0.019	0.279446	TRUE	FALSE	NSC
Endothelialc2_Lymphocytes_Jam2:Itgav_Itgb1	Endothelialc2_Lymphocytes	Jam2:Itgav_Itgb1	108	136	77	20	1.23326	0.539326	0	0	0.359	0.640369	-0.827097	0.019	0.279446	TRUE	FALSE	NSC
Endothelialc2_Lymphocytes_Mfge8:Itgav	Endothelialc2_Lymphocytes	Mfge8:Itgav	108	136	77	20	1.87924	0.943397	0	0	0.608	0.967034	-0.689136	0.054	0.412357	TRUE	FALSE	NSC
Endothelialc2_Lymphocytes_Mif:Cd74_Cd44	Endothelialc2_Lymphocytes	Mif:Cd74_Cd44	108	136	77	20	1.05349	0.247739	0.011	0.0288122	0.793	1	-1.44749	0.335	0.761332	TRUE	FALSE	NSC
Endothelialc2_Lymphocytes_Nampt:Adora2a	Endothelialc2_Lymphocytes	Nampt:Adora2a	108	136	77	20	0.461541	0.302495	0	0	0.026	0.0714253	-0.422505	0.374	0.788305	TRUE	FALSE	NSC
Endothelialc2_Lymphocytes_Nid1:Itgav	Endothelialc2_Lymphocytes	Nid1:Itgav	108	136	77	20	1.54135	0.734582	0	0	0.332	0.601545	-0.741113	0.034	0.354184	TRUE	FALSE	NSC
Endothelialc2_Lymphocytes_Pdgfb:Itgav	Endothelialc2_Lymphocytes	Pdgfb:Itgav	108	136	77	20	1.30795	0.606887	0	0	0.321	0.585866	-0.767874	0.03	0.337729	TRUE	FALSE	NSC
Endothelialc2_Lymphocytes_Psen1:Notch2	Endothelialc2_Lymphocytes	Psen1:Notch2	108	136	77	20	0.338599	0.525596	0	0	0	0	0.439716	0.185	0.630332	TRUE	TRUE	NSC
Endothelialc2_Lymphocytes_Psen2:Notch2	Endothelialc2_Lymphocytes	Psen2:Notch2	108	136	77	20	0.197212	0.329709	0.121	0.229623	0.01	0.0315026	0.513931	0.183	0.627121	FALSE	TRUE	NSC
Endothelialc2_Lymphocytes_Pvr:Cd96	Endothelialc2_Lymphocytes	Pvr:Cd96	108	136	77	20	0.388978	0.601284	0	0	0	0	0.435546	0.073	0.459676	TRUE	TRUE	NSC
Endothelialc2_Lymphocytes_Tfpi:Sdc4	Endothelialc2_Lymphocytes	Tfpi:Sdc4	108	136	77	20	0.51165	0.241608	0.018	0.0444182	0.937	1	-0.750324	0.111	0.530023	TRUE	FALSE	NSC
Endothelialc2_Lymphocytes_Tgfb1:Tgfbr1_Tgfbr2	Endothelialc2_Lymphocytes	Tgfb1:Tgfbr1_Tgfbr2	108	136	77	20	0.86682	0	0	0	1	1	#NAME?	0.028	0.328928	TRUE	FALSE	NSC
Endothelialc2_Lymphocytes_Tgfb2:Tgfbr1_Tgfbr2	Endothelialc2_Lymphocytes	Tgfb2:Tgfbr1_Tgfbr2	108	136	77	20	0.539292	0	0.001	0.00329726	1	1	#NAME?	0.003	0.108529	TRUE	FALSE	NSC
Endothelialc2_Lymphocytes_Thbs1:Ptprj	Endothelialc2_Lymphocytes	Thbs1:Ptprj	108	136	77	20	1.3719	0.622283	0	0	0.295	0.54698	-0.790559	0.213	0.659678	TRUE	FALSE	NSC
Endothelialc2_Lymphocytes_Thbs1:Sdc4	Endothelialc2_Lymphocytes	Thbs1:Sdc4	108	136	77	20	1.88538	1.08512	0	0	0.24	0.46141	-0.552437	0.23	0.675478	TRUE	FALSE	NSC
Endothelialc2_Lymphocytes_Timp3:Adam17	Endothelialc2_Lymphocytes	Timp3:Adam17	108	136	77	20	5.22328	1.97167	0	0	0.487	0.815144	-0.974247	0.038	0.366748	TRUE	FALSE	NSC
Endothelialc2_Lymphocytes_Tnfsf12:Tnfrsf25	Endothelialc2_Lymphocytes	Tnfsf12:Tnfrsf25	108	136	77	20	0.36268	0	0	0	1	1	#NAME?	0.078	0.466988	TRUE	FALSE	NSC
Endothelialc2_Myelocytes_Adam10:Fcer2a	Endothelialc2_Myelocytes	Adam10:Fcer2a	108	136	40	41	0.842304	0	0	0	1	1	#NAME?	0.006	0.162661	TRUE	FALSE	NSC
Endothelialc2_Myelocytes_Adam12:Itga9	Endothelialc2_Myelocytes	Adam12:Itga9	108	136	40	41	0.156609	0.3942	0.021	0.0507503	0	0	0.923102	0.011	0.218618	FALSE	TRUE	NSC
Endothelialc2_Myelocytes_Adam15:Itga9	Endothelialc2_Myelocytes	Adam15:Itga9	108	136	40	41	0.343631	0.945769	0.026	0.061091	0	0	1.01243	0.006	0.162661	FALSE	TRUE	NSC
Endothelialc2_Myelocytes_Adam17:Tnfrsf1b	Endothelialc2_Myelocytes	Adam17:Tnfrsf1b	108	136	40	41	0.337726	0.513357	0.002	0.00625306	0	0	0.418738	0.118	0.540894	TRUE	TRUE	NSC
Endothelialc2_Myelocytes_Adam9:Itgav	Endothelialc2_Myelocytes	Adam9:Itgav	108	136	40	41	0.300481	0.602161	0.313	0.514693	0.002	0.00759086	0.695139	0.007	0.175847	FALSE	TRUE	NSC
Endothelialc2_Myelocytes_Angpt2:Itga5_Itgb1	Endothelialc2_Myelocytes	Angpt2:Itga5_Itgb1	108	136	40	41	0.232224	0.40891	0.023	0.0549123	0	0	0.565792	0.169	0.608598	FALSE	TRUE	NSC
Endothelialc2_Myelocytes_Ccn1:Itga5	Endothelialc2_Myelocytes	Ccn1:Itga5	108	136	40	41	0.562773	1.00156	0.021	0.0507503	0	0	0.57644	0.154	0.590025	FALSE	TRUE	NSC
Endothelialc2_Myelocytes_Ccn1:Itgb2	Endothelialc2_Myelocytes	Ccn1:Itgb2	108	136	40	41	1.88383	2.84014	0	0	0	0	0.410547	0.085	0.480403	TRUE	TRUE	NSC
Endothelialc2_Myelocytes_Ccn2:Itgb2	Endothelialc2_Myelocytes	Ccn2:Itgb2	108	136	40	41	0.618208	1.04767	0.058	0.12181	0	0	0.527503	0.057	0.42066	FALSE	TRUE	NSC
Endothelialc2_Myelocytes_Col4a1:Itga9_Itgb1	Endothelialc2_Myelocytes	Col4a1:Itga9_Itgb1	108	136	40	41	1.09968	3.07264	0.011	0.0288122	0	0	1.02752	0.003	0.108529	FALSE	TRUE	NSC
Endothelialc2_Myelocytes_Col4a1:Itgav_Itgb8	Endothelialc2_Myelocytes	Col4a1:Itgav_Itgb8	108	136	40	41	1.29679	2.22934	0.003	0.00906057	0	0	0.541811	0.139	0.571381	FALSE	TRUE	NSC
Endothelialc2_Myelocytes_Col4a2:Itga9_Itgb1	Endothelialc2_Myelocytes	Col4a2:Itga9_Itgb1	108	136	40	41	0.88681	2.40812	0.015	0.037862	0	0	0.998971	0.003	0.108529	FALSE	TRUE	NSC
Endothelialc2_Myelocytes_Col4a2:Itgav_Itgb8	Endothelialc2_Myelocytes	Col4a2:Itgav_Itgb8	108	136	40	41	1.04577	1.7472	0.004	0.0117568	0	0	0.513264	0.158	0.596203	FALSE	TRUE	NSC
Endothelialc2_Myelocytes_Col4a3:Itga9_Itgb1	Endothelialc2_Myelocytes	Col4a3:Itga9_Itgb1	108	136	40	41	0.259124	0.684298	0.009	0.024104	0	0	0.971086	0.004	0.12998	FALSE	TRUE	NSC
Endothelialc2_Myelocytes_Col4a3:Itgav_Itgb8	Endothelialc2_Myelocytes	Col4a3:Itgav_Itgb8	108	136	40	41	0.305571	0.496489	0.003	0.00906057	0	0	0.485379	0.192	0.638334	FALSE	TRUE	NSC
Endothelialc2_Myelocytes_Col4a4:Itga9_Itgb1	Endothelialc2_Myelocytes	Col4a4:Itga9_Itgb1	108	136	40	41	0.234761	0.502916	0.028	0.0650857	0	0	0.761856	0.037	0.363541	FALSE	TRUE	NSC
Endothelialc2_Myelocytes_Csf1:Slc7a1	Endothelialc2_Myelocytes	Csf1:Slc7a1	108	136	40	41	0.499516	0.222885	0	0	0.125	0.26803	-0.806984	0.094	0.49892	TRUE	FALSE	NSC
Endothelialc2_Myelocytes_Cx3cl1:Itgav	Endothelialc2_Myelocytes	Cx3cl1:Itgav	108	136	40	41	0.305648	0.560862	0.192	0.340524	0.008	0.0259859	0.60704	0.034	0.354184	FALSE	TRUE	NSC
Endothelialc2_Myelocytes_Cxcl12:Cmklr1	Endothelialc2_Myelocytes	Cxcl12:Cmklr1	108	136	40	41	0.322177	0.573454	0	0	0	0	0.576577	0.104	0.519218	TRUE	TRUE	NSC
Endothelialc2_Myelocytes_Cxcl12:Dpp4	Endothelialc2_Myelocytes	Cxcl12:Dpp4	108	136	40	41	0.272793	0.564185	0.19	0.337626	0	0	0.72667	0.099	0.508474	FALSE	TRUE	NSC
Endothelialc2_Myelocytes_Cxcl12:Itgav	Endothelialc2_Myelocytes	Cxcl12:Itgav	108	136	40	41	0.255653	0.686335	0.52	0.780917	0.008	0.0259859	0.987544	0.001	0.0501662	FALSE	TRUE	NSC
Endothelialc2_Myelocytes_Edil3:Itgb5	Endothelialc2_Myelocytes	Edil3:Itgb5	108	136	40	41	0.358838	0.675939	0.027	0.0631013	0	0	0.633233	0.046	0.392816	FALSE	TRUE	NSC
Endothelialc2_Myelocytes_Fyn:Cd244a	Endothelialc2_Myelocytes	Fyn:Cd244a	108	136	40	41	0.577841	0	0	0	1	1	#NAME?	0.035	0.357977	TRUE	FALSE	NSC
Endothelialc2_Myelocytes_Fyn:Spn	Endothelialc2_Myelocytes	Fyn:Spn	108	136	40	41	0.587867	0.953648	0.016	0.0400543	0	0	0.483795	0.237	0.682456	TRUE	TRUE	NSC
Endothelialc2_Myelocytes_Gstp1:Traf2	Endothelialc2_Myelocytes	Gstp1:Traf2	108	136	40	41	0.761763	0.296471	0.018	0.0444182	0.687	1	-0.943684	0.021	0.292538	TRUE	FALSE	NSC
Endothelialc2_Myelocytes_Hspg2:Dag1	Endothelialc2_Myelocytes	Hspg2:Dag1	108	136	40	41	1.4263	0.885746	0.011	0.0288122	0.91	1	-0.476411	0.189	0.635164	TRUE	FALSE	NSC
Endothelialc2_Myelocytes_Icam1:Itgav	Endothelialc2_Myelocytes	Icam1:Itgav	108	136	40	41	0.347636	0.705866	0.375	0.59756	0.004	0.014087	0.708269	0.012	0.226561	FALSE	TRUE	NSC
Endothelialc2_Myelocytes_Igf1:Trpv2	Endothelialc2_Myelocytes	Igf1:Trpv2	108	136	40	41	0.313911	0.161513	0	0	0.054	0.132722	-0.664523	0.05	0.401961	TRUE	FALSE	NSC
Endothelialc2_Myelocytes_Lama3:Itga6_Itgb1	Endothelialc2_Myelocytes	Lama3:Itga6_Itgb1	108	136	40	41	0.663438	1.05229	0.053	0.112699	0.011	0.0342147	0.461286	0.093	0.497188	FALSE	TRUE	NSC
Endothelialc2_Myelocytes_Lama3:Itga9_Itgb1	Endothelialc2_Myelocytes	Lama3:Itga9_Itgb1	108	136	40	41	0.369773	1.1099	0.013	0.0333872	0	0	1.09914	0.001	0.0501662	FALSE	TRUE	NSC
Endothelialc2_Myelocytes_Lama3:Itgav_Itgb8	Endothelialc2_Myelocytes	Lama3:Itgav_Itgb8	108	136	40	41	0.436053	0.805285	0.003	0.00906057	0	0	0.613432	0.091	0.493164	FALSE	TRUE	NSC
Endothelialc2_Myelocytes_Lama4:Itga9_Itgb1	Endothelialc2_Myelocytes	Lama4:Itga9_Itgb1	108	136	40	41	0.46134	1.18391	0.007	0.0193306	0	0	0.942441	0.006	0.162661	FALSE	TRUE	NSC
Endothelialc2_Myelocytes_Lama4:Itgav_Itgb8	Endothelialc2_Myelocytes	Lama4:Itgav_Itgb8	108	136	40	41	0.544033	0.858978	0.001	0.00329726	0	0	0.456734	0.205	0.652425	FALSE	TRUE	NSC
Endothelialc2_Myelocytes_Lama5:Itga9_Itgb1	Endothelialc2_Myelocytes	Lama5:Itga9_Itgb1	108	136	40	41	0.258319	0.681674	0.009	0.024104	0	0	0.970358	0.006	0.162661	FALSE	TRUE	NSC
Endothelialc2_Myelocytes_Lama5:Itgav_Itgb8	Endothelialc2_Myelocytes	Lama5:Itgav_Itgb8	108	136	40	41	0.304621	0.494585	0.002	0.00625306	0	0	0.484651	0.206	0.653291	FALSE	TRUE	NSC
Endothelialc2_Myelocytes_Lamb1:Itga9_Itgb1	Endothelialc2_Myelocytes	Lamb1:Itga9_Itgb1	108	136	40	41	0.478805	1.29381	0.007	0.0193306	0	0	0.994051	0.003	0.108529	FALSE	TRUE	NSC
Endothelialc2_Myelocytes_Lamb1:Itgav_Itgb8	Endothelialc2_Myelocytes	Lamb1:Itgav_Itgb8	108	136	40	41	0.564628	0.938714	0	0	0	0	0.508344	0.173	0.612052	FALSE	TRUE	NSC
Endothelialc2_Myelocytes_Lamb2:Itga9_Itgb1	Endothelialc2_Myelocytes	Lamb2:Itga9_Itgb1	108	136	40	41	0.388045	0.912086	0.038	0.0847706	0	0	0.854614	0.013	0.234254	FALSE	TRUE	NSC
Endothelialc2_Myelocytes_Lamc1:Itga9_Itgb1	Endothelialc2_Myelocytes	Lamc1:Itga9_Itgb1	108	136	40	41	0.503147	1.33217	0.011	0.0288122	0	0	0.973682	0.005	0.145149	FALSE	TRUE	NSC
Endothelialc2_Myelocytes_Lamc1:Itgav_Itgb8	Endothelialc2_Myelocytes	Lamc1:Itgav_Itgb8	108	136	40	41	0.593334	0.966549	0.005	0.0143518	0	0	0.487975	0.18	0.622558	FALSE	TRUE	NSC
Endothelialc2_Myelocytes_Plat:Lrp1	Endothelialc2_Myelocytes	Plat:Lrp1	108	136	40	41	0.974766	0.541696	0.019	0.0465607	0.727	1	-0.587494	0.195	0.641247	TRUE	FALSE	NSC
Endothelialc2_Myelocytes_Pomc:Adrb2	Endothelialc2_Myelocytes	Pomc:Adrb2	108	136	40	41	0.301457	0.166558	0.001	0.00329726	0.075	0.175121	-0.593282	0.133	0.562666	TRUE	FALSE	NSC
Endothelialc2_Myelocytes_Prss23:Tmem222	Endothelialc2_Myelocytes	Prss23:Tmem222	108	136	40	41	1.31705	0.736262	0	0	0.047	0.117828	-0.581563	0.417	0.816254	TRUE	FALSE	NSC
Endothelialc2_Myelocytes_Rps27a:Adrb2	Endothelialc2_Myelocytes	Rps27a:Adrb2	108	136	40	41	2.71185	1.69577	0.001	0.00329726	0.13	0.276573	-0.469492	0.137	0.569362	TRUE	FALSE	NSC
Endothelialc2_Myelocytes_S100a1:Ryr1	Endothelialc2_Myelocytes	S100a1:Ryr1	108	136	40	41	0.535733	0	0	0	1	1	#NAME?	0.006	0.162661	TRUE	FALSE	NSC
Endothelialc2_Myelocytes_Sema6a:Plxna4	Endothelialc2_Myelocytes	Sema6a:Plxna4	108	136	40	41	0.145375	0.385572	0.242	0.414525	0.002	0.00759086	0.97541	0.056	0.41783	FALSE	TRUE	NSC
Endothelialc2_Myelocytes_Sema6d:Plxna4	Endothelialc2_Myelocytes	Sema6d:Plxna4	108	136	40	41	0.244456	0.674775	0.378	0.601763	0.002	0.00759086	1.01535	0.042	0.380786	FALSE	TRUE	NSC
Endothelialc2_Myelocytes_Serpine1:Itgb5	Endothelialc2_Myelocytes	Serpine1:Itgb5	108	136	40	41	0.95201	1.52859	0	0	0	0	0.473525	0.03	0.337729	TRUE	TRUE	NSC
Endothelialc2_Myelocytes_St6gal1:Cd22	Endothelialc2_Myelocytes	St6gal1:Cd22	108	136	40	41	0.356048	0.146667	0	0	0.083	0.190704	-0.886901	0.048	0.396932	TRUE	FALSE	NSC
Endothelialc2_Myelocytes_Tgfb1:Acvrl1	Endothelialc2_Myelocytes	Tgfb1:Acvrl1	108	136	40	41	1.1192	1.71609	0.033	0.0750534	0	0	0.427433	0.074	0.461423	FALSE	TRUE	NSC
Endothelialc2_Myelocytes_Tgm2:Itga9	Endothelialc2_Myelocytes	Tgm2:Itga9	108	136	40	41	0.107922	0.366876	0.458	0.704501	0.012	0.0368727	1.22361	0.003	0.108529	FALSE	TRUE	NSC
Endothelialc2_Myelocytes_Thbs1:Cd36	Endothelialc2_Myelocytes	Thbs1:Cd36	108	136	40	41	1.60957	3.62787	0.002	0.00625306	0	0	0.812679	0.179	0.621494	TRUE	TRUE	NSC
Endothelialc2_Myelocytes_Thbs1:Itga5	Endothelialc2_Myelocytes	Thbs1:Itga5	108	136	40	41	0.795262	1.1995	0.001	0.00329726	0	0	0.410991	0.293	0.728606	FALSE	TRUE	NSC
Endothelialc2_Myelocytes_Thbs1:Ptprj	Endothelialc2_Myelocytes	Thbs1:Ptprj	108	136	40	41	1.94731	2.94444	0	0	0	0	0.413468	0.07	0.452893	TRUE	TRUE	NSC
Endothelialc2_aStellate_Adam10:Epha3	Endothelialc2_aStellate	Adam10:Epha3	108	136	27	14	0.882442	0.496485	0	0	0.008	0.0259859	-0.575141	0.294	0.729454	TRUE	FALSE	NSC
Endothelialc2_aStellate_Adam10:Tspan15	Endothelialc2_aStellate	Adam10:Tspan15	108	136	27	14	0.840525	1.65169	0.061	0.127241	0.003	0.0109016	0.675531	0.031	0.342257	FALSE	TRUE	NSC
Endothelialc2_aStellate_Adam12:Tgfbr2	Endothelialc2_aStellate	Adam12:Tgfbr2	108	136	27	14	0.659407	0.42067	0	0	0.012	0.0368727	-0.449492	0.14	0.573151	TRUE	TRUE	NSC
Endothelialc2_aStellate_Adam15:Itgav	Endothelialc2_aStellate	Adam15:Itgav	108	136	27	14	0.943086	1.45335	0	0	0	0	0.432466	0.078	0.466988	TRUE	TRUE	NSC
Endothelialc2_aStellate_Afdn:Ephb2	Endothelialc2_aStellate	Afdn:Ephb2	108	136	27	14	0.937935	0.351556	0	0	0.037	0.0963514	-0.981312	0.194	0.639732	TRUE	FALSE	NSC
Endothelialc2_aStellate_Afdn:Nectin3	Endothelialc2_aStellate	Afdn:Nectin3	108	136	27	14	1.06544	0.643613	0	0	0.148	0.308252	-0.50405	0.339	0.763837	TRUE	FALSE	NSC
Endothelialc2_aStellate_Angpt2:Itgav	Endothelialc2_aStellate	Angpt2:Itgav	108	136	27	14	0.632085	1.16439	0.005	0.0143518	0	0	0.610932	0.027	0.323941	TRUE	TRUE	NSC
Endothelialc2_aStellate_App:Gpc1	Endothelialc2_aStellate	App:Gpc1	108	136	27	14	2.8341	4.72061	0	0	0	0	0.510213	0.032	0.345825	TRUE	TRUE	NSC
Endothelialc2_aStellate_App:Ncstn	Endothelialc2_aStellate	App:Ncstn	108	136	27	14	2.39798	4.18735	0	0	0	0	0.557441	0.154	0.590025	TRUE	TRUE	NSC
Endothelialc2_aStellate_App:Ngfr	Endothelialc2_aStellate	App:Ngfr	108	136	27	14	1.94166	3.81956	0	0	0	0	0.676591	0.072	0.457981	TRUE	TRUE	NSC
Endothelialc2_aStellate_App:Tspan15	Endothelialc2_aStellate	App:Tspan15	108	136	27	14	2.6895	5.52192	0.036	0.0808685	0	0	0.719369	0.022	0.29968	FALSE	TRUE	NSC
Endothelialc2_aStellate_Ccn1:Itgav	Endothelialc2_aStellate	Ccn1:Itgav	108	136	27	14	1.5318	2.852	0	0	0	0	0.621581	0.014	0.243169	TRUE	TRUE	NSC
Endothelialc2_aStellate_Ccn1:Sdc4	Endothelialc2_aStellate	Ccn1:Sdc4	108	136	27	14	2.0864	4.02417	0	0	0	0	0.656877	0.039	0.369421	TRUE	TRUE	NSC
Endothelialc2_aStellate_Cd9:L1cam	Endothelialc2_aStellate	Cd9:L1cam	108	136	27	14	1.40943	2.28519	0	0	0	0	0.483266	0.169	0.608598	FALSE	TRUE	NSC
Endothelialc2_aStellate_Col13a1:Itgb1_Itga1	Endothelialc2_aStellate	Col13a1:Itgb1_Itga1	108	136	27	14	2.54572	3.9433	0	0	0	0	0.437605	0.076	0.464732	TRUE	TRUE	NSC
Endothelialc2_aStellate_Col18a1:Gpc1	Endothelialc2_aStellate	Col18a1:Gpc1	108	136	27	14	0.277611	0.416978	0.005	0.0143518	0.001	0.0040235	0.406813	0.262	0.704764	TRUE	FALSE	NSC
Endothelialc2_aStellate_Col4a1:Itgav_Itgb8	Endothelialc2_aStellate	Col4a1:Itgav_Itgb8	108	136	27	14	1.59387	3.21979	0	0	0	0	0.70315	0.094	0.49892	FALSE	TRUE	NSC
Endothelialc2_aStellate_Col4a1:Itgb1_Itga1	Endothelialc2_aStellate	Col4a1:Itgb1_Itga1	108	136	27	14	3.79787	6.1436	0	0	0	0	0.480971	0.054	0.412357	TRUE	TRUE	NSC
Endothelialc2_aStellate_Col4a1:Sdc1	Endothelialc2_aStellate	Col4a1:Sdc1	108	136	27	14	2.6048	1.72329	0	0	0	0	-0.413123	0.363	0.780678	TRUE	FALSE	NSC
Endothelialc2_aStellate_Col4a1:Sdc4	Endothelialc2_aStellate	Col4a1:Sdc4	108	136	27	14	4.11076	6.66226	0	0	0	0	0.482851	0.108	0.525367	TRUE	TRUE	NSC
Endothelialc2_aStellate_Col4a2:Itgav_Itgb8	Endothelialc2_aStellate	Col4a2:Itgav_Itgb8	108	136	27	14	1.28534	2.52345	0	0	0	0	0.674603	0.105	0.521233	FALSE	TRUE	NSC
Endothelialc2_aStellate_Col4a2:Itgb1_Itga1	Endothelialc2_aStellate	Col4a2:Itgb1_Itga1	108	136	27	14	3.0627	4.81493	0	0	0	0	0.452425	0.075	0.46374	TRUE	TRUE	NSC
Endothelialc2_aStellate_Col4a2:Sdc1	Endothelialc2_aStellate	Col4a2:Sdc1	108	136	27	14	2.10058	1.35059	0	0	0	0	-0.441669	0.323	0.753553	TRUE	FALSE	NSC
Endothelialc2_aStellate_Col4a2:Sdc4	Endothelialc2_aStellate	Col4a2:Sdc4	108	136	27	14	3.31502	5.22142	0	0	0	0	0.454305	0.116	0.53849	TRUE	TRUE	NSC
Endothelialc2_aStellate_Col4a3:Itgav_Itgb8	Endothelialc2_aStellate	Col4a3:Itgav_Itgb8	108	136	27	14	0.375573	0.717069	0	0	0	0	0.646718	0.126	0.552331	FALSE	TRUE	NSC
Endothelialc2_aStellate_Col4a3:Itgb1_Itga1	Endothelialc2_aStellate	Col4a3:Itgb1_Itga1	108	136	27	14	0.894914	1.36822	0.002	0.00625306	0	0	0.42454	0.093	0.497188	TRUE	TRUE	NSC
Endothelialc2_aStellate_Col4a3:Sdc1	Endothelialc2_aStellate	Col4a3:Sdc1	108	136	27	14	0.613785	0.383788	0	0	0	0	-0.469554	0.291	0.726625	TRUE	FALSE	NSC
Endothelialc2_aStellate_Col4a3:Sdc4	Endothelialc2_aStellate	Col4a3:Sdc4	108	136	27	14	0.968643	1.48373	0	0	0	0	0.42642	0.156	0.593375	TRUE	TRUE	NSC
Endothelialc2_aStellate_Col4a4:Itgav_Itgb8	Endothelialc2_aStellate	Col4a4:Itgav_Itgb8	108	136	27	14	0.340262	0.527001	0	0	0	0	0.437488	0.306	0.737732	FALSE	TRUE	NSC
Endothelialc2_aStellate_Col4a4:Sdc1	Endothelialc2_aStellate	Col4a4:Sdc1	108	136	27	14	0.556076	0.28206	0	0	0.002	0.00759086	-0.678785	0.15	0.584958	TRUE	FALSE	NSC
Endothelialc2_aStellate_Col5a3:Sdc3	Endothelialc2_aStellate	Col5a3:Sdc3	108	136	27	14	0.625566	0.396123	0	0	0.011	0.0342147	-0.456931	0.18	0.622558	TRUE	FALSE	NSC
Endothelialc2_aStellate_Csf1:Sirpa	Endothelialc2_aStellate	Csf1:Sirpa	108	136	27	14	0.336904	0	0.001	0.00329726	1	1	#NAME?	0.031	0.342257	TRUE	FALSE	NSC
Endothelialc2_aStellate_Cxcl12:Itgav	Endothelialc2_aStellate	Cxcl12:Itgav	108	136	27	14	0.594985	0.989107	0.015	0.037862	0.002	0.00759086	0.508266	0.092	0.494869	TRUE	TRUE	NSC
Endothelialc2_aStellate_Cxcl12:Sdc4	Endothelialc2_aStellate	Cxcl12:Sdc4	108	136	27	14	0.810407	1.39563	0.001	0.00329726	0	0	0.543563	0.125	0.551881	TRUE	TRUE	NSC
Endothelialc2_aStellate_Edil3:Itgav	Endothelialc2_aStellate	Edil3:Itgav	108	136	27	14	0.191448	0.461378	0.205	0.359948	0.006	0.0201151	0.879602	0.017	0.265555	FALSE	TRUE	NSC
Endothelialc2_aStellate_Efna1:Epha3	Endothelialc2_aStellate	Efna1:Epha3	108	136	27	14	0.972841	0.564176	0	0	0.004	0.014087	-0.544856	0.323	0.753553	TRUE	FALSE	NSC
Endothelialc2_aStellate_Efnb1:Ephb2	Endothelialc2_aStellate	Efnb1:Ephb2	108	136	27	14	0.444005	0.204716	0	0	0.056	0.136848	-0.774213	0.409	0.811355	TRUE	FALSE	NSC
Endothelialc2_aStellate_Efnb2:Epha3	Endothelialc2_aStellate	Efnb2:Epha3	108	136	27	14	1.25498	0.701844	0	0	0.001	0.0040235	-0.581163	0.297	0.731704	TRUE	FALSE	NSC
Endothelialc2_aStellate_Fgf1:Nrp1	Endothelialc2_aStellate	Fgf1:Nrp1	108	136	27	14	2.75845	1.66588	0.001	0.00329726	0.546	0.890121	-0.504314	0.064	0.437423	TRUE	FALSE	NSC
Endothelialc2_aStellate_Fgf2:Nrp1	Endothelialc2_aStellate	Fgf2:Nrp1	108	136	27	14	0.903649	0.455046	0.004	0.0117568	0.707	1	-0.686042	0.052	0.408159	TRUE	FALSE	NSC
Endothelialc2_aStellate_Fgf2:Sdc1	Endothelialc2_aStellate	Fgf2:Sdc1	108	136	27	14	0.274522	0.125282	0	0	0.011	0.0342147	-0.784463	0.127	0.554155	TRUE	FALSE	NSC
Endothelialc2_aStellate_Hbegf:Erbb3	Endothelialc2_aStellate	Hbegf:Erbb3	108	136	27	14	0.634865	1.16972	0	0	0	0	0.611104	0.129	0.557026	FALSE	TRUE	NSC
Endothelialc2_aStellate_Hmgb1:Itgav	Endothelialc2_aStellate	Hmgb1:Itgav	108	136	27	14	1.43395	2.29215	0.025	0.0590211	0.008	0.0259859	0.469055	0.045	0.389382	FALSE	TRUE	NSC
Endothelialc2_aStellate_Hspg2:Sdc1	Endothelialc2_aStellate	Hspg2:Sdc1	108	136	27	14	2.2428	1.29362	0	0	0	0	-0.550277	0.199	0.645894	TRUE	FALSE	NSC
Endothelialc2_aStellate_Icam1:Ahr	Endothelialc2_aStellate	Icam1:Ahr	108	136	27	14	0.495662	0.858407	0.083	0.16591	0.006	0.0201151	0.549184	0.228	0.673775	FALSE	TRUE	NSC
Endothelialc2_aStellate_Igf1:Igf1r	Endothelialc2_aStellate	Igf1:Igf1r	108	136	27	14	0.447745	0.289824	0.014	0.035644	0.166	0.339462	-0.434949	0.263	0.705625	TRUE	FALSE	NSC
Endothelialc2_aStellate_Lama3:Itga1_Itgb1	Endothelialc2_aStellate	Lama3:Itga1_Itgb1	108	136	27	14	1.27705	2.2192	0.002	0.00625306	0	0	0.552592	0.027	0.323941	TRUE	TRUE	NSC
Endothelialc2_aStellate_Lama3:Itgav_Itgb8	Endothelialc2_aStellate	Lama3:Itgav_Itgb8	108	136	27	14	0.535948	1.16306	0	0	0	0	0.774771	0.071	0.455635	FALSE	TRUE	NSC
Endothelialc2_aStellate_Lama4:Itgav_Itgb8	Endothelialc2_aStellate	Lama4:Itgav_Itgb8	108	136	27	14	0.668665	1.24061	0	0	0	0	0.618073	0.137	0.569362	FALSE	TRUE	NSC
Endothelialc2_aStellate_Lama5:Itga1_Itgb1	Endothelialc2_aStellate	Lama5:Itga1_Itgb1	108	136	27	14	0.892132	1.36298	0.001	0.00329726	0	0	0.423812	0.11	0.527981	TRUE	TRUE	NSC
Endothelialc2_aStellate_Lama5:Itgav_Itgb8	Endothelialc2_aStellate	Lama5:Itgav_Itgb8	108	136	27	14	0.374406	0.71432	0	0	0	0	0.64599	0.116	0.53849	FALSE	TRUE	NSC
Endothelialc2_aStellate_Lama5:Sdc1	Endothelialc2_aStellate	Lama5:Sdc1	108	136	27	14	0.611877	0.382317	0	0	0	0	-0.470282	0.311	0.742563	TRUE	FALSE	NSC
Endothelialc2_aStellate_Lamb1:Itga1_Itgb1	Endothelialc2_aStellate	Lamb1:Itga1_Itgb1	108	136	27	14	1.65361	2.58691	0	0	0	0	0.447504	0.07	0.452893	TRUE	TRUE	NSC
Endothelialc2_aStellate_Lamb1:Itgav_Itgb8	Endothelialc2_aStellate	Lamb1:Itgav_Itgb8	108	136	27	14	0.693978	1.35577	0	0	0	0	0.669683	0.109	0.526453	FALSE	TRUE	NSC
Endothelialc2_aStellate_Lamb2:Itgav_Itgb8	Endothelialc2_aStellate	Lamb2:Itgav_Itgb8	108	136	27	14	0.56243	0.955766	0	0	0	0	0.530246	0.2	0.647179	FALSE	TRUE	NSC
Endothelialc2_aStellate_Lamc1:Itga1_Itgb1	Endothelialc2_aStellate	Lamc1:Itga1_Itgb1	108	136	27	14	1.73768	2.66362	0	0	0	0	0.427136	0.087	0.483965	TRUE	TRUE	NSC
Endothelialc2_aStellate_Lamc1:Itgav_Itgb8	Endothelialc2_aStellate	Lamc1:Itgav_Itgb8	108	136	27	14	0.72926	1.39597	0	0	0	0	0.649314	0.119	0.542409	FALSE	TRUE	NSC
Endothelialc2_aStellate_Mfge8:Itgav	Endothelialc2_aStellate	Mfge8:Itgav	108	136	27	14	2.05038	3.14757	0.004	0.0117568	0	0	0.428605	0.068	0.448605	TRUE	TRUE	NSC
Endothelialc2_aStellate_Mmrn2:Cd248	Endothelialc2_aStellate	Mmrn2:Cd248	108	136	27	14	2.2963	0	0	0	1	1	#NAME?	0.043	0.383158	TRUE	FALSE	NSC
Endothelialc2_aStellate_Ntf3:Ngfr	Endothelialc2_aStellate	Ntf3:Ngfr	108	136	27	14	0.350869	0.75698	0	0	0	0	0.768924	0.041	0.377073	TRUE	TRUE	NSC
Endothelialc2_aStellate_Psen1:Ephb2	Endothelialc2_aStellate	Psen1:Ephb2	108	136	27	14	0.388936	0.159225	0	0	0.103	0.227905	-0.893096	0.285	0.721351	TRUE	FALSE	NSC
Endothelialc2_aStellate_Psen1:Ncstn	Endothelialc2_aStellate	Psen1:Ncstn	108	136	27	14	0.324918	0.568067	0.24	0.411609	0.008	0.0259859	0.558667	0.188	0.633663	FALSE	TRUE	NSC
Endothelialc2_aStellate_Rgmb:Neo1	Endothelialc2_aStellate	Rgmb:Neo1	108	136	27	14	0.263541	0.474754	0.046	0.100017	0.006	0.0201151	0.58859	0.086	0.48228	FALSE	TRUE	NSC
Endothelialc2_aStellate_Rps27a:Tgfbr2	Endothelialc2_aStellate	Rps27a:Tgfbr2	108	136	27	14	4.49024	2.81672	0.01	0.0265002	0.518	0.854839	-0.466333	0.055	0.415031	TRUE	FALSE	NSC
Endothelialc2_aStellate_Rtn4:Ngfr	Endothelialc2_aStellate	Rtn4:Ngfr	108	136	27	14	0.633475	1.26206	0.001	0.00329726	0	0	0.689283	0.069	0.450549	TRUE	TRUE	NSC
Endothelialc2_aStellate_Sema3f:Nrp1	Endothelialc2_aStellate	Sema3f:Nrp1	108	136	27	14	4.60653	3.02605	0	0	0.31	0.569451	-0.420215	0.094	0.49892	TRUE	FALSE	NSC
Endothelialc2_aStellate_Serpine1:Itgav	Endothelialc2_aStellate	Serpine1:Itgav	108	136	27	14	0.507919	1.04338	0.008	0.021777	0	0	0.719895	0.013	0.234254	TRUE	TRUE	NSC
Endothelialc2_aStellate_Serpine2:Lrp1	Endothelialc2_aStellate	Serpine2:Lrp1	108	136	27	14	2.63738	1.68868	0	0	0	0	-0.44584	0.043	0.383158	TRUE	TRUE	NSC
Endothelialc2_aStellate_Sorbs1:Itga1	Endothelialc2_aStellate	Sorbs1:Itga1	108	136	27	14	0.81687	1.32227	0.061	0.127241	0.011	0.0342147	0.481626	0.061	0.429561	FALSE	TRUE	NSC
Endothelialc2_aStellate_Sost:Lrp6	Endothelialc2_aStellate	Sost:Lrp6	108	136	27	14	0.995512	0.564596	0	0	0.006	0.0201151	-0.567147	0.131	0.559551	TRUE	FALSE	NSC
Endothelialc2_aStellate_Tgfb1:Itgb8	Endothelialc2_aStellate	Tgfb1:Itgb8	108	136	27	14	0.705743	1.31949	0.003	0.00906057	0	0	0.625747	0.126	0.552331	FALSE	TRUE	NSC
Endothelialc2_aStellate_Tgfb1:Vasn	Endothelialc2_aStellate	Tgfb1:Vasn	108	136	27	14	1.135	1.89018	0	0	0	0	0.51004	0.387	0.798129	TRUE	FALSE	NSC
Endothelialc2_aStellate_Tgfb2:Tgfbr3	Endothelialc2_aStellate	Tgfb2:Tgfbr3	108	136	27	14	0.961075	0.559958	0	0	0.011	0.0342147	-0.54019	0.109	0.526453	TRUE	FALSE	NSC
Endothelialc2_aStellate_Tgm2:Sdc4	Endothelialc2_aStellate	Tgm2:Sdc4	108	136	27	14	0.40343	0.79548	0.095	0.186364	0.002	0.00759086	0.678943	0.056	0.41783	FALSE	TRUE	NSC
Endothelialc2_aStellate_Thbs1:Itga1	Endothelialc2_aStellate	Thbs1:Itga1	108	136	27	14	2.72391	5.05187	0.001	0.00329726	0	0	0.61769	0.014	0.243169	TRUE	TRUE	NSC
Endothelialc2_aStellate_Thbs1:Itgb8	Endothelialc2_aStellate	Thbs1:Itgb8	108	136	27	14	1.14316	2.32919	0	0	0	0	0.711726	0.098	0.506865	FALSE	TRUE	NSC
Endothelialc2_aStellate_Thbs1:Ptprj	Endothelialc2_aStellate	Thbs1:Ptprj	108	136	27	14	1.19196	2.34267	0.001	0.00329726	0	0	0.675694	0.128	0.555816	TRUE	FALSE	NSC
Endothelialc2_aStellate_Thbs1:Sdc4	Endothelialc2_aStellate	Thbs1:Sdc4	108	136	27	14	2.94833	4.81948	0	0	0	0	0.491428	0.103	0.517102	TRUE	TRUE	NSC
Endothelialc2_aStellate_Thbs2:Sdc1	Endothelialc2_aStellate	Thbs2:Sdc1	108	136	27	14	0.247595	0.142095	0	0	0.008	0.0259859	-0.555301	0.299	0.733475	TRUE	FALSE	NSC
Endothelialc2_aStellate_Tnfsf12:Tnfrsf12a	Endothelialc2_aStellate	Tnfsf12:Tnfrsf12a	108	136	27	14	0.478975	0.918667	0.009	0.024104	0	0	0.651274	0.284	0.720578	TRUE	FALSE	NSC
Endothelialc2_qStellate_Adam15:Itgb3	Endothelialc2_qStellate	Adam15:Itgb3	108	136	38	49	0.265276	0.520599	0.086	0.171165	0.001	0.0040235	0.674208	0.212	0.658855	FALSE	TRUE	NSC
Endothelialc2_qStellate_Afdn:Nectin1	Endothelialc2_qStellate	Afdn:Nectin1	108	136	38	49	0.881645	0.465011	0	0	0.003	0.0109016	-0.639729	0.109	0.526453	TRUE	FALSE	NSC
Endothelialc2_qStellate_Angpt2:Itga5_Itgb1	Endothelialc2_qStellate	Angpt2:Itga5_Itgb1	108	136	38	49	0.273466	0.480062	0.011	0.0288122	0	0	0.562736	0.267	0.708912	TRUE	TRUE	NSC
Endothelialc2_qStellate_Apln:Adra2a	Endothelialc2_qStellate	Apln:Adra2a	108	136	38	49	0.200595	0.383888	0.003	0.00906057	0	0	0.649064	0.235	0.68077	FALSE	TRUE	NSC
Endothelialc2_qStellate_App:Gpc1	Endothelialc2_qStellate	App:Gpc1	108	136	38	49	3.1969	1.11059	0	0	0.011	0.0342147	-1.05729	0.016	0.259074	TRUE	FALSE	NSC
Endothelialc2_qStellate_App:Trpc6	Endothelialc2_qStellate	App:Trpc6	108	136	38	49	3.47236	1.87454	0	0	0	0	-0.616469	0.055	0.415031	TRUE	TRUE	NSC
Endothelialc2_qStellate_Bmp6:Acvr1_Acvr2b	Endothelialc2_qStellate	Bmp6:Acvr1_Acvr2b	108	136	38	49	0.266506	0.437756	0.002	0.00625306	0	0	0.496264	0.176	0.617273	FALSE	TRUE	NSC
Endothelialc2_qStellate_Bmp6:Bmpr1a_Acvr2b	Endothelialc2_qStellate	Bmp6:Bmpr1a_Acvr2b	108	136	38	49	0.266506	0.437756	0.018	0.0444182	0.001	0.0040235	0.496264	0.191	0.637178	FALSE	TRUE	NSC
Endothelialc2_qStellate_Ccn1:Cav1	Endothelialc2_qStellate	Ccn1:Cav1	108	136	38	49	2.66557	4.18686	0	0	0	0	0.451531	0.002	0.0841825	TRUE	TRUE	NSC
Endothelialc2_qStellate_Ccn1:Itga5	Endothelialc2_qStellate	Ccn1:Itga5	108	136	38	49	0.662719	1.17584	0.008	0.021777	0	0	0.573384	0.244	0.688641	TRUE	TRUE	NSC
Endothelialc2_qStellate_Ccn1:Itgb3	Endothelialc2_qStellate	Ccn1:Itgb3	108	136	38	49	0.430872	1.02161	0.132	0.247291	0	0	0.863322	0.118	0.540894	FALSE	TRUE	NSC
Endothelialc2_qStellate_Ccn1:Sdc4	Endothelialc2_qStellate	Ccn1:Sdc4	108	136	38	49	1.54529	2.38468	0	0	0	0	0.43385	0.018	0.273333	TRUE	TRUE	NSC
Endothelialc2_qStellate_Ccn2:Igf2r	Endothelialc2_qStellate	Ccn2:Igf2r	108	136	38	49	0.744299	1.27115	0.129	0.242573	0.001	0.0040235	0.535236	0.02	0.285187	FALSE	TRUE	NSC
Endothelialc2_qStellate_Ccn4:Itga5	Endothelialc2_qStellate	Ccn4:Itga5	108	136	38	49	0.149493	0.238389	0.029	0.0670956	0	0	0.466657	0.375	0.789111	FALSE	TRUE	NSC
Endothelialc2_qStellate_Col18a1:Gpc1	Endothelialc2_qStellate	Col18a1:Gpc1	108	136	38	49	0.313148	0.0980995	0.001	0.00329726	0.254	0.483151	-1.16069	0.032	0.345825	TRUE	FALSE	NSC
Endothelialc2_qStellate_Col4a2:Itgb3	Endothelialc2_qStellate	Col4a2:Itgb3	108	136	38	49	0.684599	1.32555	0.061	0.127241	0	0	0.66075	0.21	0.65688	FALSE	TRUE	NSC
Endothelialc2_qStellate_Col4a3:Itgb3	Endothelialc2_qStellate	Col4a3:Itgb3	108	136	38	49	0.200038	0.376672	0.051	0.109068	0	0	0.632865	0.238	0.683144	FALSE	TRUE	NSC
Endothelialc2_qStellate_Col5a3:Itgb1_Itga1	Endothelialc2_qStellate	Col5a3:Itgb1_Itga1	108	136	38	49	1.68116	0.899131	0	0	0	0	-0.625809	0.022	0.29968	TRUE	FALSE	NSC
Endothelialc2_qStellate_Csf1:Sirpa	Endothelialc2_qStellate	Csf1:Sirpa	108	136	38	49	0.305812	0.150495	0.007	0.0193306	0.357	0.637589	-0.709037	0.078	0.466988	TRUE	FALSE	NSC
Endothelialc2_qStellate_Cxcl12:Itga5	Endothelialc2_qStellate	Cxcl12:Itga5	108	136	38	49	0.257415	0.407794	0.044	0.0963116	0.005	0.0171752	0.46007	0.367	0.784152	FALSE	TRUE	NSC
Endothelialc2_qStellate_Dll1:Notch2	Endothelialc2_qStellate	Dll1:Notch2	108	136	38	49	0.435801	0.27074	0	0	0	0	-0.476027	0.143	0.576129	TRUE	TRUE	NSC
Endothelialc2_qStellate_Dll1:Notch4	Endothelialc2_qStellate	Dll1:Notch4	108	136	38	49	0.409385	0.236353	0	0	0.095	0.212727	-0.549329	0.063	0.434794	TRUE	FALSE	NSC
Endothelialc2_qStellate_Edil3:Itgav	Endothelialc2_qStellate	Edil3:Itgav	108	136	38	49	0.25996	0.396089	0.059	0.123597	0	0	0.42111	0.188	0.633663	FALSE	TRUE	NSC
Endothelialc2_qStellate_Edil3:Itgb5	Endothelialc2_qStellate	Edil3:Itgb5	108	136	38	49	0.435141	0.822611	0.008	0.021777	0	0	0.636815	0.029	0.332789	FALSE	TRUE	NSC
Endothelialc2_qStellate_Entpd1:Adora2a	Endothelialc2_qStellate	Entpd1:Adora2a	108	136	38	49	1.17959	0.754832	0	0	0	0	-0.446424	0.019	0.279446	TRUE	TRUE	NSC
Endothelialc2_qStellate_Fbln2:Itgb3	Endothelialc2_qStellate	Fbln2:Itgb3	108	136	38	49	0.136994	0.360547	0.266	0.448556	0.006	0.0201151	0.967684	0.138	0.570661	FALSE	TRUE	NSC
Endothelialc2_qStellate_Fgf1:Itgav_Itgb3	Endothelialc2_qStellate	Fgf1:Itgav_Itgb3	108	136	38	49	0.27311	0.450141	0.061	0.127241	0	0	0.499684	0.37	0.78591	FALSE	TRUE	NSC
Endothelialc2_qStellate_Fgfr3:Nectin1	Endothelialc2_qStellate	Fgfr3:Nectin1	108	136	38	49	0.412329	0.197709	0	0	0.004	0.014087	-0.735023	0.086	0.48228	TRUE	FALSE	NSC
Endothelialc2_qStellate_Fstl1:Dip2a	Endothelialc2_qStellate	Fstl1:Dip2a	108	136	38	49	0.543573	0.323291	0.002	0.00625306	0.159	0.327223	-0.519612	0.054	0.412357	TRUE	FALSE	NSC
Endothelialc2_qStellate_Igfbp5:Cav1	Endothelialc2_qStellate	Igfbp5:Cav1	108	136	38	49	1.87561	3.22454	0.003	0.00906057	0	0	0.541855	0.129	0.557026	TRUE	TRUE	NSC
Endothelialc2_qStellate_Inhbb:Acvr1_Acvr2b	Endothelialc2_qStellate	Inhbb:Acvr1_Acvr2b	108	136	38	49	0.318623	0.518083	0	0	0	0	0.486126	0.205	0.652425	FALSE	TRUE	NSC
Endothelialc2_qStellate_Jag1:Notch2	Endothelialc2_qStellate	Jag1:Notch2	108	136	38	49	0.485112	0.296708	0	0	0.095	0.212727	-0.491631	0.111	0.530023	TRUE	FALSE	NSC
Endothelialc2_qStellate_Jag2:Notch4	Endothelialc2_qStellate	Jag2:Notch4	108	136	38	49	0.871622	0.556522	0	0	0.053	0.130554	-0.448649	0.056	0.41783	TRUE	FALSE	NSC
Endothelialc2_qStellate_Lama3:Itga7_Itgb1	Endothelialc2_qStellate	Lama3:Itga7_Itgb1	108	136	38	49	1.52826	2.34409	0	0	0	0	0.427767	0.001	0.0501662	TRUE	TRUE	NSC
Endothelialc2_qStellate_Lamc1:Itgav_Itgb3	Endothelialc2_qStellate	Lamc1:Itgav_Itgb3	108	136	38	49	0.388419	0.733294	0.059	0.123597	0	0	0.635461	0.228	0.673775	FALSE	TRUE	NSC
Endothelialc2_qStellate_Mfge8:Itgb3	Endothelialc2_qStellate	Mfge8:Itgb3	108	136	38	49	0.576743	1.12748	0.137	0.254975	0.004	0.014087	0.670346	0.203	0.650172	FALSE	TRUE	NSC
Endothelialc2_qStellate_Nampt:Adora2a	Endothelialc2_qStellate	Nampt:Adora2a	108	136	38	49	0.600764	0.350438	0	0	0	0	-0.539018	0.024	0.30953	TRUE	TRUE	NSC
Endothelialc2_qStellate_Nectin3:Nectin1	Endothelialc2_qStellate	Nectin3:Nectin1	108	136	38	49	0.335383	0.190847	0.009	0.024104	0.176	0.356705	-0.5638	0.204	0.651427	TRUE	FALSE	NSC
Endothelialc2_qStellate_Nid1:Itgb3	Endothelialc2_qStellate	Nid1:Itgb3	108	136	38	49	0.473044	0.877922	0.057	0.119968	0	0	0.61837	0.242	0.686438	FALSE	TRUE	NSC
Endothelialc2_qStellate_Ntf3:Ntrk2	Endothelialc2_qStellate	Ntf3:Ntrk2	108	136	38	49	0.163936	0.401211	0.6	0.874638	0.002	0.00759086	0.895011	0.019	0.279446	FALSE	TRUE	NSC
Endothelialc2_qStellate_Pdgfa:Pdgfrb	Endothelialc2_qStellate	Pdgfa:Pdgfrb	108	136	38	49	2.1782	1.36909	0	0	0.011	0.0342147	-0.464351	0.02	0.285187	TRUE	TRUE	NSC
Endothelialc2_qStellate_Psen1:Nectin1	Endothelialc2_qStellate	Psen1:Nectin1	108	136	38	49	0.365594	0.210611	0	0	0.028	0.0759458	-0.551513	0.194	0.639732	TRUE	FALSE	NSC
Endothelialc2_qStellate_Rtn4:S1pr2	Endothelialc2_qStellate	Rtn4:S1pr2	108	136	38	49	0.564647	0.330993	0.017	0.0423057	0.079	0.183097	-0.534103	0.266	0.708182	TRUE	FALSE	NSC
Endothelialc2_qStellate_Serpine1:Itgb5	Endothelialc2_qStellate	Serpine1:Itgb5	108	136	38	49	1.15444	1.86028	0	0	0	0	0.477107	0.005	0.145149	TRUE	TRUE	NSC
Endothelialc2_qStellate_Serpine2:Lrp1	Endothelialc2_qStellate	Serpine2:Lrp1	108	136	38	49	2.28036	1.49159	0	0	0	0	-0.424494	0.015	0.252356	TRUE	TRUE	NSC
Endothelialc2_qStellate_Sertad1:Ar	Endothelialc2_qStellate	Sertad1:Ar	108	136	38	49	0.951811	0.525665	0	0	0.024	0.0666923	-0.593703	0.032	0.345825	TRUE	FALSE	NSC
Endothelialc2_qStellate_Tgfb1:Itgb3	Endothelialc2_qStellate	Tgfb1:Itgb3	108	136	38	49	0.375894	0.693118	0.088	0.174643	0.001	0.0040235	0.611894	0.246	0.690413	FALSE	TRUE	NSC
Endothelialc2_qStellate_Tgfb2:Acvr1b_Tgfbr2	Endothelialc2_qStellate	Tgfb2:Acvr1b_Tgfbr2	108	136	38	49	0	0.405878	1	1	0	0	Inf	0.002	0.0841825	FALSE	TRUE	NSC
Endothelialc2_qStellate_Tgfb2:Tgfbr1_Tgfbr2	Endothelialc2_qStellate	Tgfb2:Tgfbr1_Tgfbr2	108	136	38	49	0.72921	0.425854	0	0	0.123	0.264425	-0.537866	0.058	0.422872	TRUE	FALSE	NSC
Endothelialc2_qStellate_Thbs1:Cd36	Endothelialc2_qStellate	Thbs1:Cd36	108	136	38	49	3.00108	4.61402	0	0	0	0	0.430126	0.065	0.440271	TRUE	TRUE	NSC
Endothelialc2_qStellate_Thbs1:Itga5	Endothelialc2_qStellate	Thbs1:Itga5	108	136	38	49	0.936497	1.40822	0.001	0.00329726	0	0	0.407935	0.396	0.803959	TRUE	TRUE	NSC
Endothelialc2_qStellate_Thbs1:Itgav_Itgb3	Endothelialc2_qStellate	Thbs1:Itgav_Itgb3	108	136	38	49	0.608871	1.22351	0.023	0.0549123	0	0	0.697873	0.194	0.639732	FALSE	TRUE	NSC
Endothelialc5_Alpha_Afdn:Nrxn3	Endothelialc5_Alpha	Afdn:Nrxn3	52	61	112	138	0.586335	0.239591	0	0	0.116	0.251607	-0.894958	0.009	0.198862	TRUE	FALSE	NSC
Endothelialc5_Alpha_Calr:Itga2b	Endothelialc5_Alpha	Calr:Itga2b	52	61	112	138	0.241936	0.522102	0.164	0.297587	0	0	0.769191	0.008	0.188159	FALSE	TRUE	NSC
Endothelialc5_Alpha_Calr:Itga3	Endothelialc5_Alpha	Calr:Itga3	52	61	112	138	0.496396	0.745535	0.336	0.546132	0.002	0.00759086	0.406728	0.059	0.424386	FALSE	TRUE	NSC
Endothelialc5_Alpha_Ccn1:Sdc4	Endothelialc5_Alpha	Ccn1:Sdc4	52	61	112	138	0.802303	1.56916	0.324	0.529842	0	0	0.670807	0.089	0.489191	FALSE	TRUE	NSC
Endothelialc5_Alpha_Efna1:Epha7	Endothelialc5_Alpha	Efna1:Epha7	52	61	112	138	0.268332	0.443778	0.011	0.0288122	0	0	0.503098	0.084	0.47899	FALSE	TRUE	NSC
Endothelialc5_Alpha_Gng12:Kcnj6	Endothelialc5_Alpha	Gng12:Kcnj6	52	61	112	138	0.630367	0.365497	0	0	0.044	0.111554	-0.545045	0.142	0.575732	TRUE	FALSE	NSC
Endothelialc5_Alpha_Gpi1:Amfr	Endothelialc5_Alpha	Gpi1:Amfr	52	61	112	138	1.24142	0.820661	0.002	0.00625306	0.646	1	-0.413903	0.09	0.49103	TRUE	FALSE	NSC
Endothelialc5_Alpha_Hbegf:Cd82	Endothelialc5_Alpha	Hbegf:Cd82	52	61	112	138	0.174475	0.525379	0.995	1	0.013	0.0394707	1.10234	0.034	0.354184	FALSE	TRUE	NSC
Endothelialc5_Alpha_Icam1:Itgav	Endothelialc5_Alpha	Icam1:Itgav	52	61	112	138	0.838292	0.458179	0	0	0.131	0.278344	-0.604107	0.059	0.424386	TRUE	FALSE	NSC
Endothelialc5_Alpha_Lama3:Dag1	Endothelialc5_Alpha	Lama3:Dag1	52	61	112	138	0.669301	0.437669	0.014	0.035644	0.666	1	-0.424772	0.185	0.630332	TRUE	FALSE	NSC
Endothelialc5_Alpha_Lama3:Sdc2	Endothelialc5_Alpha	Lama3:Sdc2	52	61	112	138	1.10757	0.579195	0	0	0.186	0.373484	-0.648281	0.036	0.361087	TRUE	FALSE	NSC
Endothelialc5_Alpha_Lama3:Sv2a	Endothelialc5_Alpha	Lama3:Sv2a	52	61	112	138	0.530995	0.308674	0.013	0.0333872	0.493	0.823154	-0.542466	0.102	0.515119	TRUE	FALSE	NSC
Endothelialc5_Alpha_Lama3:Sv2b	Endothelialc5_Alpha	Lama3:Sv2b	52	61	112	138	0.680205	0.36922	0	0	0.016	0.0471859	-0.611001	0.051	0.404903	TRUE	FALSE	NSC
Endothelialc5_Alpha_Lama4:Itga3_Itgb1	Endothelialc5_Alpha	Lama4:Itga3_Itgb1	52	61	112	138	0.251221	0.454722	0.019	0.0465607	0	0	0.593355	0.06	0.427872	TRUE	TRUE	NSC
Endothelialc5_Alpha_Lama4:Sv2a	Endothelialc5_Alpha	Lama4:Sv2a	52	61	112	138	0.430677	0.672873	0.191	0.339077	0.007	0.0231106	0.446198	0.126	0.552331	FALSE	TRUE	NSC
Endothelialc5_Beta_Clu:Vldlr	Endothelialc5_Beta	Clu:Vldlr	52	61	307	110	0.739961	0.426523	0.002	0.00625306	0.185	0.371679	-0.55093	0.098	0.506865	TRUE	FALSE	NSC
Endothelialc5_Beta_Efna1:Epha7	Endothelialc5_Beta	Efna1:Epha7	52	61	307	110	0.350573	0.564727	0	0	0	0	0.476774	0.15	0.584958	TRUE	TRUE	NSC
Endothelialc5_Beta_Efnb2:Rhbdl2	Endothelialc5_Beta	Efnb2:Rhbdl2	52	61	307	110	0.838734	0.495481	0	0	0.651	1	-0.526364	0.088	0.486512	TRUE	FALSE	NSC
Endothelialc5_Beta_Fam3c:Ffar2	Endothelialc5_Beta	Fam3c:Ffar2	52	61	307	110	0.370307	0.582519	0.023	0.0549123	0.001	0.0040235	0.453031	0.146	0.580539	FALSE	TRUE	NSC
Endothelialc5_Beta_Gpi1:Ntrk1	Endothelialc5_Beta	Gpi1:Ntrk1	52	61	307	110	0.348341	0.200802	0	0	0.033	0.0874017	-0.550863	0.086	0.48228	TRUE	FALSE	NSC
Endothelialc5_Beta_Hbegf:Prlr	Endothelialc5_Beta	Hbegf:Prlr	52	61	307	110	0.578987	1.85362	0.241	0.413111	0	0	1.16362	0.017	0.265555	FALSE	TRUE	NSC
Endothelialc5_Beta_Icam1:Egfr	Endothelialc5_Beta	Icam1:Egfr	52	61	307	110	0.238834	0.134113	0.001	0.00329726	0.111	0.24252	-0.577087	0.107	0.523416	TRUE	FALSE	NSC
Endothelialc5_Beta_Lama3:Cd44	Endothelialc5_Beta	Lama3:Cd44	52	61	307	110	0.743314	0.307974	0	0	0.555	0.902092	-0.881101	0.007	0.175847	TRUE	FALSE	NSC
Endothelialc5_Beta_Lama3:Dag1	Endothelialc5_Beta	Lama3:Dag1	52	61	307	110	0.648475	0.391253	0.017	0.0423057	0.764	1	-0.505269	0.098	0.506865	TRUE	FALSE	NSC
Endothelialc5_Beta_Lama3:Itgav_Itgb8	Endothelialc5_Beta	Lama3:Itgav_Itgb8	52	61	307	110	0.461106	0.225195	0.001	0.00329726	0.325	0.591865	-0.716661	0.034	0.354184	TRUE	FALSE	NSC
Endothelialc5_Beta_Lama3:Itgb1_Itga3	Endothelialc5_Beta	Lama3:Itgb1_Itga3	52	61	307	110	0.271519	0.149699	0	0	0.506	0.839709	-0.595409	0.088	0.486512	TRUE	FALSE	NSC
Endothelialc5_Beta_Lama3:Sv2a	Endothelialc5_Beta	Lama3:Sv2a	52	61	307	110	0.925169	0.509375	0	0	0.037	0.0963514	-0.596792	0.066	0.442264	TRUE	FALSE	NSC
Endothelialc5_Beta_Lamb1:Cd44	Endothelialc5_Beta	Lamb1:Cd44	52	61	307	110	0.675231	0.397694	0.013	0.0333872	0.542	0.884903	-0.529371	0.105	0.521233	TRUE	FALSE	NSC
Endothelialc5_Beta_Lgals9:Cd44	Endothelialc5_Beta	Lgals9:Cd44	52	61	307	110	0.761791	0.464911	0	0	0.174	0.353341	-0.493827	0.1	0.510687	TRUE	FALSE	NSC
Endothelialc5_Beta_Pdgfb:Adgrv1	Endothelialc5_Beta	Pdgfb:Adgrv1	52	61	307	110	0.296871	0.508584	0	0	0	0	0.538333	0.048	0.396932	TRUE	TRUE	NSC
Endothelialc5_Beta_Slit3:Robo2	Endothelialc5_Beta	Slit3:Robo2	52	61	307	110	0.549185	0.938659	0.148	0.272258	0.002	0.00759086	0.536017	0.14	0.573151	FALSE	TRUE	NSC
Endothelialc5_Delta_Afdn:Nectin2	Endothelialc5_Delta	Afdn:Nectin2	52	61	82	97	0.722095	0.471746	0	0	0.006	0.0201151	-0.425716	0.106	0.522682	TRUE	TRUE	NSC
Endothelialc5_Delta_B2m:Tfrc	Endothelialc5_Delta	B2m:Tfrc	52	61	82	97	2.84647	4.39851	0	0	0	0	0.435185	0.007	0.175847	TRUE	TRUE	NSC
Endothelialc5_Delta_Cxcl12:Dpp4	Endothelialc5_Delta	Cxcl12:Dpp4	52	61	82	97	0.848648	0.558674	0	0	0.001	0.0040235	-0.418077	0.427	0.822783	TRUE	FALSE	NSC
Endothelialc5_Delta_Efnb1:Ephb2	Endothelialc5_Delta	Efnb1:Ephb2	52	61	82	97	0.349167	0.176143	0	0	0.067	0.159286	-0.684252	0.19	0.636143	TRUE	FALSE	NSC
Endothelialc5_Delta_Fam3c:Cxadr	Endothelialc5_Delta	Fam3c:Cxadr	52	61	82	97	0.535025	0.832321	0.004	0.0117568	0	0	0.441905	0.163	0.603011	FALSE	TRUE	NSC
Endothelialc5_Delta_Gng12:Kcnj6	Endothelialc5_Delta	Gng12:Kcnj6	52	61	82	97	0.447295	0.286411	0.014	0.035644	0.201	0.398306	-0.445789	0.237	0.682456	TRUE	FALSE	NSC
Endothelialc5_Delta_Gpi1:Amfr	Endothelialc5_Delta	Gpi1:Amfr	52	61	82	97	1.56028	0.962786	0	0	0.228	0.442671	-0.482788	0.053	0.410861	TRUE	FALSE	NSC
Endothelialc5_Delta_Hbegf:Cd44	Endothelialc5_Delta	Hbegf:Cd44	52	61	82	97	0.382367	1.02772	0.329	0.536909	0	0	0.988717	0.071	0.455635	FALSE	TRUE	NSC
Endothelialc5_Delta_Hbegf:Cd82	Endothelialc5_Delta	Hbegf:Cd82	52	61	82	97	0.258095	0.707432	0.824	1	0	0	1.00831	0.059	0.424386	FALSE	TRUE	NSC
Endothelialc5_Delta_Itgb1bp1:Itgb1	Endothelialc5_Delta	Itgb1bp1:Itgb1	52	61	82	97	0.922139	1.59256	0.186	0.331441	0.011	0.0342147	0.546405	0.167	0.605665	FALSE	TRUE	NSC
Endothelialc5_Delta_Lama3:Cd44	Endothelialc5_Delta	Lama3:Cd44	52	61	82	97	1.18413	0.586635	0	0	0.038	0.0985537	-0.702358	0.03	0.337729	TRUE	FALSE	NSC
Endothelialc5_Delta_Lama3:Dag1	Endothelialc5_Delta	Lama3:Dag1	52	61	82	97	1.01271	0.50808	0	0	0.424	0.732396	-0.689749	0.03	0.337729	TRUE	FALSE	NSC
Endothelialc5_Delta_Lama3:Itgav_Itgb8	Endothelialc5_Delta	Lama3:Itgav_Itgb8	52	61	82	97	0.4304	0.283483	0.002	0.00625306	0.098	0.218487	-0.417563	0.258	0.700988	TRUE	FALSE	NSC
Endothelialc5_Delta_Lama3:Itgb1_Itga3	Endothelialc5_Delta	Lama3:Itgb1_Itga3	52	61	82	97	0.378966	0.248892	0	0	0.052	0.128443	-0.420429	0.238	0.683144	TRUE	FALSE	NSC
Endothelialc5_Delta_Lama3:Sdc2	Endothelialc5_Delta	Lama3:Sdc2	52	61	82	97	1.06756	0.610192	0	0	0.157	0.323909	-0.559354	0.078	0.466988	TRUE	FALSE	NSC
Endothelialc5_Delta_Lama3:Sv2a	Endothelialc5_Delta	Lama3:Sv2a	52	61	82	97	0.818289	0.44505	0	0	0.104	0.229583	-0.609029	0.055	0.415031	TRUE	FALSE	NSC
Endothelialc5_Delta_Lama4:Itga3_Itgb1	Endothelialc5_Delta	Lama4:Itga3_Itgb1	52	61	82	97	0.30737	0.542554	0.004	0.0117568	0	0	0.568234	0.071	0.455635	TRUE	TRUE	NSC
Endothelialc5_Delta_Lama4:Itgav_Itgb8	Endothelialc5_Delta	Lama4:Itgav_Itgb8	52	61	82	97	0.349087	0.617958	0.034	0.0769903	0	0	0.5711	0.082	0.474181	FALSE	TRUE	NSC
Endothelialc5_Delta_Sema3f:Nrp2	Endothelialc5_Delta	Sema3f:Nrp2	52	61	82	97	0.566195	1.39883	0.19	0.337626	0	0	0.904455	0.005	0.145149	FALSE	TRUE	NSC
Endothelialc5_Delta_Sema3f:Nrp2_Plxna3	Endothelialc5_Delta	Sema3f:Nrp2_Plxna3	52	61	82	97	0.438437	0.678899	0.012	0.0311319	0	0	0.437255	0.138	0.570661	TRUE	TRUE	NSC
Endothelialc5_Delta_Sema3g:Nrp2_Plxna3	Endothelialc5_Delta	Sema3g:Nrp2_Plxna3	52	61	82	97	0.292301	0.189689	0.004	0.0117568	0.047	0.117828	-0.432397	0.323	0.753553	TRUE	FALSE	NSC
Endothelialc5_Delta_Sema7a:Plxnc1	Endothelialc5_Delta	Sema7a:Plxnc1	52	61	82	97	0.330168	0.147534	0.001	0.00329726	0.324	0.590432	-0.805542	0.044	0.387494	TRUE	FALSE	NSC
Endothelialc5_Delta_Slit3:Robo2	Endothelialc5_Delta	Slit3:Robo2	52	61	82	97	0.576494	0.917569	0.106	0.204976	0.001	0.0040235	0.464763	0.227	0.673216	FALSE	TRUE	NSC
Endothelialc5_Delta_Tcn2:Cnr1	Endothelialc5_Delta	Tcn2:Cnr1	52	61	82	97	0.313722	0.180135	0.001	0.00329726	0.095	0.212727	-0.5548	0.257	0.699588	TRUE	FALSE	NSC
Endothelialc5_Endothelialc2_Adam10:Itgav	Endothelialc5_Endothelialc2	Adam10:Itgav	52	61	108	136	0.77211	0.493537	0.004	0.0117568	0.576	0.92823	-0.44753	0.176	0.617273	TRUE	FALSE	NSC
Endothelialc5_Endothelialc2_Adam15:Itgav	Endothelialc5_Endothelialc2	Adam15:Itgav	52	61	108	136	0.791539	0.491679	0.001	0.00329726	0.219	0.428024	-0.476154	0.152	0.587856	TRUE	FALSE	NSC
Endothelialc5_Endothelialc2_Ccn1:Cav1	Endothelialc5_Endothelialc2	Ccn1:Cav1	52	61	108	136	1.67903	3.33901	0	0	0	0	0.68746	0.073	0.459676	FALSE	TRUE	NSC
Endothelialc5_Endothelialc2_Ccn1:Itga5	Endothelialc5_Endothelialc2	Ccn1:Itga5	52	61	108	136	0.692685	1.40673	0.002	0.00625306	0	0	0.70845	0.077	0.466127	FALSE	TRUE	NSC
Endothelialc5_Endothelialc2_Ccn1:Itgb3	Endothelialc5_Endothelialc2	Ccn1:Itgb3	52	61	108	136	0.604022	0.984404	0.005	0.0143518	0	0	0.488427	0.245	0.689588	FALSE	TRUE	NSC
Endothelialc5_Endothelialc2_Ccn1:Itgb5	Endothelialc5_Endothelialc2	Ccn1:Itgb5	52	61	108	136	1.14859	2.32323	0.068	0.139875	0	0	0.70442	0.068	0.448605	FALSE	TRUE	NSC
Endothelialc5_Endothelialc2_Dll4:Notch1	Endothelialc5_Endothelialc2	Dll4:Notch1	52	61	108	136	1.62756	2.7815	0	0	0	0	0.535911	0.116	0.53849	FALSE	TRUE	NSC
Endothelialc5_Endothelialc2_Dll4:Notch4	Endothelialc5_Endothelialc2	Dll4:Notch4	52	61	108	136	0.957429	1.70283	0	0	0	0	0.575794	0.103	0.517102	FALSE	TRUE	NSC
Endothelialc5_Endothelialc2_Ecm1:Cachd1	Endothelialc5_Endothelialc2	Ecm1:Cachd1	52	61	108	136	0.499184	0.3232	0	0	0.008	0.0259859	-0.434705	0.273	0.713659	TRUE	FALSE	NSC
Endothelialc5_Endothelialc2_Efnb1:Epha4	Endothelialc5_Endothelialc2	Efnb1:Epha4	52	61	108	136	0.83691	0.412607	0	0	0.046	0.115767	-0.70722	0.15	0.584958	TRUE	FALSE	NSC
Endothelialc5_Endothelialc2_Efnb1:Ephb4	Endothelialc5_Endothelialc2	Efnb1:Ephb4	52	61	108	136	0.951195	0.446262	0	0	0.105	0.231513	-0.756813	0.121	0.545535	TRUE	FALSE	NSC
Endothelialc5_Endothelialc2_F11r:F11r	Endothelialc5_Endothelialc2	F11r:F11r	52	61	108	136	0.723803	1.49432	0.003	0.00906057	0	0	0.724906	0.028	0.328928	FALSE	TRUE	NSC
Endothelialc5_Endothelialc2_F11r:Jam2	Endothelialc5_Endothelialc2	F11r:Jam2	52	61	108	136	1.36983	2.19501	0	0	0	0	0.471499	0.181	0.624067	FALSE	TRUE	NSC
Endothelialc5_Endothelialc2_F11r:Jam3	Endothelialc5_Endothelialc2	F11r:Jam3	52	61	108	136	1.41636	2.40326	0	0	0	0	0.528732	0.112	0.531892	FALSE	TRUE	NSC
Endothelialc5_Endothelialc2_Fam3c:Clec2d	Endothelialc5_Endothelialc2	Fam3c:Clec2d	52	61	108	136	1.72109	2.59583	0	0	0	0	0.410948	0.16	0.598648	FALSE	TRUE	NSC
Endothelialc5_Endothelialc2_Fbln2:Itgb3	Endothelialc5_Endothelialc2	Fbln2:Itgb3	52	61	108	136	0.567838	0.279026	0	0	0.037	0.0963514	-0.710532	0.146	0.580539	TRUE	FALSE	NSC
Endothelialc5_Endothelialc2_Gpi1:Amfr	Endothelialc5_Endothelialc2	Gpi1:Amfr	52	61	108	136	1.98209	1.20393	0	0	0.01	0.0315026	-0.49856	0.036	0.361087	TRUE	TRUE	NSC
Endothelialc5_Endothelialc2_Hbegf:Cd9	Endothelialc5_Endothelialc2	Hbegf:Cd9	52	61	108	136	0.649243	1.78794	0.351	0.565613	0	0	1.01301	0.056	0.41783	FALSE	TRUE	NSC
Endothelialc5_Endothelialc2_Hmgb1:Tlr2	Endothelialc5_Endothelialc2	Hmgb1:Tlr2	52	61	108	136	0.509217	0.864702	0.269	0.452741	0.004	0.014087	0.52951	0.078	0.466988	FALSE	TRUE	NSC
Endothelialc5_Endothelialc2_Icam1:Ahr	Endothelialc5_Endothelialc2	Icam1:Ahr	52	61	108	136	1.90984	1.03649	0	0	0	0	-0.611175	0.059	0.424386	TRUE	FALSE	NSC
Endothelialc5_Endothelialc2_Icam1:Il2rg	Endothelialc5_Endothelialc2	Icam1:Il2rg	52	61	108	136	0.861034	0.560697	0	0	0.011	0.0342147	-0.428952	0.207	0.654338	TRUE	FALSE	NSC
Endothelialc5_Endothelialc2_Icam1:Itgav	Endothelialc5_Endothelialc2	Icam1:Itgav	52	61	108	136	0.771702	0.375485	0.001	0.00329726	0.341	0.614399	-0.720379	0.034	0.354184	TRUE	FALSE	NSC
Endothelialc5_Endothelialc2_Itgb1bp1:Itgb1	Endothelialc5_Endothelialc2	Itgb1bp1:Itgb1	52	61	108	136	1.93569	3.2014	0	0	0	0	0.503123	0.203	0.650172	FALSE	TRUE	NSC
Endothelialc5_Endothelialc2_Lama3:Dag1	Endothelialc5_Endothelialc2	Lama3:Dag1	52	61	108	136	1.24556	0.679013	0	0	0.084	0.192416	-0.606697	0.066	0.442264	TRUE	FALSE	NSC
Endothelialc5_Endothelialc2_Lama3:Itga1_Itgb1	Endothelialc5_Endothelialc2	Lama3:Itga1_Itgb1	52	61	108	136	3.1049	1.69206	0	0	0.002	0.00759086	-0.607036	0.054	0.412357	TRUE	FALSE	NSC
Endothelialc5_Endothelialc2_Lama3:Itga6_Itgb1	Endothelialc5_Endothelialc2	Lama3:Itga6_Itgb1	52	61	108	136	2.24088	1.2869	0	0	0.001	0.0040235	-0.554634	0.083	0.476644	TRUE	FALSE	NSC
Endothelialc5_Endothelialc2_Lama3:Itga6_Itgb4	Endothelialc5_Endothelialc2	Lama3:Itga6_Itgb4	52	61	108	136	0.756815	0.38478	0	0	0.002	0.00759086	-0.676446	0.05	0.401961	TRUE	FALSE	NSC
Endothelialc5_Endothelialc2_Lama3:Itga9_Itgb1	Endothelialc5_Endothelialc2	Lama3:Itga9_Itgb1	52	61	108	136	0.888018	0.548165	0	0	0	0	-0.482415	0.14	0.573151	TRUE	FALSE	NSC
Endothelialc5_Endothelialc2_Lama4:Itga6_Itgb1	Endothelialc5_Endothelialc2	Lama4:Itga6_Itgb1	52	61	108	136	1.81752	2.80528	0	0	0	0	0.43403	0.109	0.526453	TRUE	TRUE	NSC
Endothelialc5_Endothelialc2_Lama4:Itga9_Itgb1	Endothelialc5_Endothelialc2	Lama4:Itga9_Itgb1	52	61	108	136	0.720249	1.19493	0	0	0	0	0.506249	0.076	0.464732	TRUE	TRUE	NSC
Endothelialc5_Endothelialc2_Ptprm:Ptprm	Endothelialc5_Endothelialc2	Ptprm:Ptprm	52	61	108	136	1.16318	1.95268	0	0	0	0	0.518041	0.109	0.526453	TRUE	TRUE	NSC
Endothelialc5_Endothelialc2_Rps27a:Adrb2	Endothelialc5_Endothelialc2	Rps27a:Adrb2	52	61	108	136	2.32458	1.39078	0	0	0.179	0.361791	-0.513675	0.03	0.337729	TRUE	FALSE	NSC
Endothelialc5_Endothelialc2_Rps27a:Tlr4	Endothelialc5_Endothelialc2	Rps27a:Tlr4	52	61	108	136	1.89001	1.17241	0	0	0.014	0.0420684	-0.477523	0.074	0.461423	TRUE	FALSE	NSC
Endothelialc5_Endothelialc2_S100a1:Tlr4	Endothelialc5_Endothelialc2	S100a1:Tlr4	52	61	108	136	0.824276	0.520701	0	0	0	0	-0.459329	0.151	0.58631	TRUE	FALSE	NSC
Endothelialc5_Endothelialc2_Sema3g:Nrp2_Plxna1	Endothelialc5_Endothelialc2	Sema3g:Nrp2_Plxna1	52	61	108	136	0.344632	0.182558	0	0	0.078	0.181196	-0.63541	0.146	0.580539	TRUE	FALSE	NSC
Endothelialc5_Endothelialc2_Sema3g:Nrp2_Plxna2	Endothelialc5_Endothelialc2	Sema3g:Nrp2_Plxna2	52	61	108	136	1.3124	0.772824	0	0	0	0	-0.529561	0.162	0.600918	TRUE	FALSE	NSC
Endothelialc5_Endothelialc2_Sema3g:Nrp2_Plxna4	Endothelialc5_Endothelialc2	Sema3g:Nrp2_Plxna4	52	61	108	136	0.760101	0.375375	0	0	0.001	0.0040235	-0.705526	0.081	0.472263	TRUE	FALSE	NSC
Endothelialc5_Endothelialc2_Sema7a:Itgb1_Itga1	Endothelialc5_Endothelialc2	Sema7a:Itgb1_Itga1	52	61	108	136	2.99962	1.59928	0	0	0.002	0.00759086	-0.628936	0.03	0.337729	TRUE	FALSE	NSC
Endothelialc5_Endothelialc2_Sertad1:Ar	Endothelialc5_Endothelialc2	Sertad1:Ar	52	61	108	136	0.996979	0.410035	0	0	0.163	0.334377	-0.888487	0.046	0.392816	TRUE	FALSE	NSC
Endothelialc5_Endothelialc2_Slit3:Robo3	Endothelialc5_Endothelialc2	Slit3:Robo3	52	61	108	136	0.227383	0.462244	0.043	0.0944214	0.001	0.0040235	0.709459	0.102	0.515119	FALSE	TRUE	NSC
Endothelialc5_Endothelialc2_Slit3:Robo4	Endothelialc5_Endothelialc2	Slit3:Robo4	52	61	108	136	1.16525	2.04468	0	0	0	0	0.56231	0.134	0.564452	FALSE	TRUE	NSC
Endothelialc5_Endothelialc2_Vcl:Itgb5	Endothelialc5_Endothelialc2	Vcl:Itgb5	52	61	108	136	0.817139	1.45999	0.02	0.0486593	0	0	0.580379	0.104	0.519218	FALSE	TRUE	NSC
Endothelialc5_Endothelialc5_App:Tspan12	Endothelialc5_Endothelialc5	App:Tspan12	52	61	52	61	4.84977	7.3965	0	0	0	0	0.422074	0.077	0.466127	TRUE	TRUE	NSC
Endothelialc5_Endothelialc5_App:Tspan15	Endothelialc5_Endothelialc5	App:Tspan15	52	61	52	61	3.11246	6.60362	0.005	0.0143518	0	0	0.752204	0.024	0.30953	TRUE	TRUE	NSC
Endothelialc5_Endothelialc5_Arf1:Insr	Endothelialc5_Endothelialc5	Arf1:Insr	52	61	52	61	1.98396	2.97833	0.019	0.0465607	0	0	0.406269	0.186	0.631795	TRUE	TRUE	NSC
Endothelialc5_Endothelialc5_Ccn1:Cav1	Endothelialc5_Endothelialc5	Ccn1:Cav1	52	61	52	61	1.74049	2.98528	0.011	0.0288122	0	0	0.539528	0.262	0.704764	FALSE	TRUE	NSC
Endothelialc5_Endothelialc5_Ccn1:Itgb5	Endothelialc5_Endothelialc5	Ccn1:Itgb5	52	61	52	61	0.708715	2.39094	0.542	0.806877	0	0	1.21599	0.05	0.401961	FALSE	TRUE	NSC
Endothelialc5_Endothelialc5_Col4a1:Cd47	Endothelialc5_Endothelialc5	Col4a1:Cd47	52	61	52	61	6.46705	3.98624	0	0	0.353	0.632009	-0.483873	0.08	0.471231	TRUE	FALSE	NSC
Endothelialc5_Endothelialc5_Col4a2:Itgb5	Endothelialc5_Endothelialc5	Col4a2:Itgb5	52	61	52	61	1.58618	3.46554	0.081	0.16245	0	0	0.781539	0.048	0.396932	FALSE	TRUE	NSC
Endothelialc5_Endothelialc5_Dll4:Notch1	Endothelialc5_Endothelialc5	Dll4:Notch1	52	61	52	61	1.00903	1.81548	0.07	0.143358	0.001	0.0040235	0.58736	0.172	0.610987	FALSE	TRUE	NSC
Endothelialc5_Endothelialc5_Dll4:Notch4	Endothelialc5_Endothelialc5	Dll4:Notch4	52	61	52	61	0.524082	1.26455	0.077	0.155612	0	0	0.880824	0.132	0.561368	FALSE	TRUE	NSC
Endothelialc5_Endothelialc5_Efnb1:Ephb4	Endothelialc5_Endothelialc5	Efnb1:Ephb4	52	61	52	61	0.839174	0.526209	0	0	0.047	0.117828	-0.46672	0.459	0.839902	TRUE	FALSE	NSC
Endothelialc5_Endothelialc5_F11r:F11r	Endothelialc5_Endothelialc5	F11r:F11r	52	61	52	61	0.690115	1.92639	0.032	0.0730442	0	0	1.02654	0.141	0.57392	FALSE	TRUE	NSC
Endothelialc5_Endothelialc5_Fam3c:Clec2d	Endothelialc5_Endothelialc5	Fam3c:Clec2d	52	61	52	61	1.56422	2.45775	0	0	0	0	0.451862	0.203	0.650172	FALSE	TRUE	NSC
Endothelialc5_Endothelialc5_Gpi1:Amfr	Endothelialc5_Endothelialc5	Gpi1:Amfr	52	61	52	61	2.33034	1.27403	0	0	0.015	0.0446131	-0.603832	0.135	0.566151	TRUE	FALSE	NSC
Endothelialc5_Endothelialc5_Grn:Sort1	Endothelialc5_Endothelialc5	Grn:Sort1	52	61	52	61	0.209138	1.2745	0.998	1	0.001	0.0040235	1.80732	0.028	0.328928	FALSE	TRUE	NSC
Endothelialc5_Endothelialc5_Hbegf:Cd9	Endothelialc5_Endothelialc5	Hbegf:Cd9	52	61	52	61	0.62615	1.82433	0.388	0.615206	0	0	1.06938	0.095	0.501502	FALSE	TRUE	NSC
Endothelialc5_Endothelialc5_Iapp:Ramp2	Endothelialc5_Endothelialc5	Iapp:Ramp2	52	61	52	61	24.4867	14.5873	0.014	0.035644	0.617	0.977883	-0.51798	0.002	0.0841825	TRUE	FALSE	NSC
Endothelialc5_Endothelialc5_Icam1:Ahr	Endothelialc5_Endothelialc5	Icam1:Ahr	52	61	52	61	1.23336	0.625438	0	0	0.049	0.122105	-0.679041	0.106	0.522682	TRUE	FALSE	NSC
Endothelialc5_Endothelialc5_Icam1:Cav1	Endothelialc5_Endothelialc5	Icam1:Cav1	52	61	52	61	2.18387	1.27355	0	0	0.001	0.0040235	-0.539292	0.159	0.597667	TRUE	FALSE	NSC
Endothelialc5_Endothelialc5_Jam3:Itgb1	Endothelialc5_Endothelialc5	Jam3:Itgb1	52	61	52	61	3.30367	2.13522	0	0	0.062	0.14914	-0.436468	0.149	0.584766	TRUE	FALSE	NSC
Endothelialc5_Endothelialc5_Jam3:Jam2	Endothelialc5_Endothelialc5	Jam3:Jam2	52	61	52	61	2.24497	1.44838	0	0	0.014	0.0420684	-0.43825	0.22	0.666807	TRUE	TRUE	NSC
Endothelialc5_Endothelialc5_Jam3:Jam3	Endothelialc5_Endothelialc5	Jam3:Jam3	52	61	52	61	2.57174	1.45706	0	0	0.054	0.132722	-0.56816	0.224	0.671151	TRUE	FALSE	NSC
Endothelialc5_Endothelialc5_Lama3:Dag1	Endothelialc5_Endothelialc5	Lama3:Dag1	52	61	52	61	1.17416	0.548096	0	0	0.333	0.602962	-0.76186	0.166	0.604679	TRUE	FALSE	NSC
Endothelialc5_Endothelialc5_Lama3:Itga1_Itgb1	Endothelialc5_Endothelialc5	Lama3:Itga1_Itgb1	52	61	52	61	2.26151	1.22302	0	0	0.117	0.253396	-0.614705	0.061	0.429561	TRUE	FALSE	NSC
Endothelialc5_Endothelialc5_Lama3:Itga6_Itgb1	Endothelialc5_Endothelialc5	Lama3:Itga6_Itgb1	52	61	52	61	2.22676	0.843229	0	0	0.123	0.264425	-0.971063	0.024	0.30953	TRUE	FALSE	NSC
Endothelialc5_Endothelialc5_Lamb1:Dag1	Endothelialc5_Endothelialc5	Lamb1:Dag1	52	61	52	61	1.06662	0.707768	0.003	0.00906057	0.29	0.539123	-0.41013	0.433	0.825579	TRUE	FALSE	NSC
Endothelialc5_Endothelialc5_Lamb1:Itga6_Itgb1	Endothelialc5_Endothelialc5	Lamb1:Itga6_Itgb1	52	61	52	61	2.0228	1.08888	0	0	0.088	0.199759	-0.619333	0.169	0.608598	TRUE	FALSE	NSC
Endothelialc5_Endothelialc5_Lrpap1:Sort1	Endothelialc5_Endothelialc5	Lrpap1:Sort1	52	61	52	61	0.261464	1.5532	0.999	1	0	0	1.78177	0.032	0.345825	FALSE	TRUE	NSC
Endothelialc5_Endothelialc5_Mcam:Mcam	Endothelialc5_Endothelialc5	Mcam:Mcam	52	61	52	61	2.45082	4.53116	0.007	0.0193306	0	0	0.614557	0.249	0.693442	TRUE	TRUE	NSC
Endothelialc5_Endothelialc5_Mfge8:Itgb5	Endothelialc5_Endothelialc5	Mfge8:Itgb5	52	61	52	61	1.83205	3.2559	0.034	0.0769903	0	0	0.575036	0.151	0.58631	FALSE	TRUE	NSC
Endothelialc5_Endothelialc5_Pecam1:Cd38	Endothelialc5_Endothelialc5	Pecam1:Cd38	52	61	52	61	2.04577	4.00042	0	0	0	0	0.670622	0.046	0.392816	FALSE	TRUE	NSC
Endothelialc5_Endothelialc5_Psap:Sort1	Endothelialc5_Endothelialc5	Psap:Sort1	52	61	52	61	0.485018	2.35222	1	1	0.015	0.0446131	1.57893	0.041	0.377073	FALSE	TRUE	NSC
Endothelialc5_Endothelialc5_Ptprm:Ptprm	Endothelialc5_Endothelialc5	Ptprm:Ptprm	52	61	52	61	0.65904	1.96841	0.07	0.143358	0	0	1.0942	0.09	0.49103	FALSE	TRUE	NSC
Endothelialc5_Endothelialc5_Sema3g:Nrp2_Plxna2	Endothelialc5_Endothelialc5	Sema3g:Nrp2_Plxna2	52	61	52	61	0.84925	0.520185	0	0	0.041	0.105006	-0.490169	0.329	0.757494	TRUE	FALSE	NSC
Endothelialc5_Endothelialc5_Sema7a:Itgb1_Itga1	Endothelialc5_Endothelialc5	Sema7a:Itgb1_Itga1	52	61	52	61	2.18483	1.15596	0	0	0.208	0.409903	-0.636605	0.064	0.437423	TRUE	FALSE	NSC
Endothelialc5_Endothelialc5_Slit3:Robo4	Endothelialc5_Endothelialc5	Slit3:Robo4	52	61	52	61	1.17741	1.77398	0.002	0.00625306	0	0	0.409907	0.372	0.787238	FALSE	TRUE	NSC
Endothelialc5_Endothelialc5_Tgfb1:Itgb5	Endothelialc5_Endothelialc5	Tgfb1:Itgb5	52	61	52	61	1.09747	1.97805	0.017	0.0423057	0	0	0.589108	0.183	0.627121	FALSE	TRUE	NSC
Endothelialc5_Endothelialc5_Vcl:Itgb5	Endothelialc5_Endothelialc5	Vcl:Itgb5	52	61	52	61	0.504198	1.50255	0.487	0.740433	0.001	0.0040235	1.09195	0.045	0.389382	FALSE	TRUE	NSC
Endothelialc5_Gamma_Adam10:Cadm1	Endothelialc5_Gamma	Adam10:Cadm1	52	61	89	82	0.709804	0.312512	0.001	0.00329726	0.976	1	-0.820346	0.129	0.557026	TRUE	FALSE	NSC
Endothelialc5_Gamma_Adam10:Itgav	Endothelialc5_Gamma	Adam10:Itgav	52	61	89	82	0.846795	0.560438	0.002	0.00625306	0.315	0.57704	-0.412741	0.532	0.876549	TRUE	FALSE	NSC
Endothelialc5_Gamma_Adam10:Tspan17	Endothelialc5_Gamma	Adam10:Tspan17	52	61	89	82	0.644212	0.37894	0.001	0.00329726	0.55	0.895412	-0.53065	0.338	0.763189	TRUE	FALSE	NSC
Endothelialc5_Gamma_Adam10:Tspan5	Endothelialc5_Gamma	Adam10:Tspan5	52	61	89	82	0.855027	0.485021	0.001	0.00329726	0.802	1	-0.566942	0.198	0.644475	TRUE	FALSE	NSC
Endothelialc5_Gamma_Adam15:Itgav	Endothelialc5_Gamma	Adam15:Itgav	52	61	89	82	0.868103	0.558328	0	0	0.102	0.225964	-0.441365	0.498	0.861474	TRUE	FALSE	NSC
Endothelialc5_Gamma_Afdn:Epha7	Endothelialc5_Gamma	Afdn:Epha7	52	61	89	82	0.212437	0.404264	0.148	0.272258	0.001	0.0040235	0.643422	0.176	0.617273	FALSE	TRUE	NSC
Endothelialc5_Gamma_Afdn:Nrxn3	Endothelialc5_Gamma	Afdn:Nrxn3	52	61	89	82	0.533935	0.154632	0	0	0.509	0.843087	-1.23923	0.008	0.188159	TRUE	FALSE	NSC
Endothelialc5_Gamma_Anxa2:Cd44	Endothelialc5_Gamma	Anxa2:Cd44	52	61	89	82	1.20715	0.252443	0.005	0.0143518	1	1	-1.56483	0.041	0.377073	TRUE	FALSE	NSC
Endothelialc5_Gamma_App:Casr	Endothelialc5_Gamma	App:Casr	52	61	89	82	0.807007	1.42554	0.063	0.130805	0.001	0.0040235	0.568973	0.212	0.658855	FALSE	TRUE	NSC
Endothelialc5_Gamma_App:Tspan15	Endothelialc5_Gamma	App:Tspan15	52	61	89	82	1.86199	3.45217	0.334	0.543439	0.007	0.0231106	0.617357	0.006	0.162661	FALSE	TRUE	NSC
Endothelialc5_Gamma_Ccn1:Sdc4	Endothelialc5_Gamma	Ccn1:Sdc4	52	61	89	82	0.850454	1.45051	0.263	0.444219	0.007	0.0231106	0.533903	0.229	0.67427	FALSE	TRUE	NSC
Endothelialc5_Gamma_Cxcl12:Dpp4	Endothelialc5_Gamma	Cxcl12:Dpp4	52	61	89	82	0.498026	0.301001	0.011	0.0288122	0.182	0.366783	-0.503539	0.416	0.815787	TRUE	FALSE	NSC
Endothelialc5_Gamma_Efna1:Epha7	Endothelialc5_Gamma	Efna1:Epha7	52	61	89	82	0.257029	0.707014	0.02	0.0486593	0	0	1.01186	0.012	0.226561	TRUE	TRUE	NSC
Endothelialc5_Gamma_Efnb2:Epha7	Endothelialc5_Gamma	Efnb2:Epha7	52	61	89	82	0.290441	0.514116	0.028	0.0650857	0	0	0.571049	0.241	0.685534	FALSE	TRUE	NSC
Endothelialc5_Gamma_Egfl7:Notch1	Endothelialc5_Gamma	Egfl7:Notch1	52	61	89	82	3.01806	1.46762	0	0	0.993	1	-0.720974	0.351	0.772428	TRUE	FALSE	NSC
Endothelialc5_Gamma_Ephb4:Efnb3	Endothelialc5_Gamma	Ephb4:Efnb3	52	61	89	82	0.396373	0.621992	0.006	0.0168636	0	0	0.450572	0.196	0.64136	TRUE	TRUE	NSC
Endothelialc5_Gamma_F11r:Jam2	Endothelialc5_Gamma	F11r:Jam2	52	61	89	82	0.324121	1.35935	0.552	0.818462	0	0	1.43364	0.167	0.605665	FALSE	TRUE	NSC
Endothelialc5_Gamma_Fam3c:Cxadr	Endothelialc5_Gamma	Fam3c:Cxadr	52	61	89	82	0.396574	0.992502	0.063	0.130805	0	0	0.917366	0.02	0.285187	FALSE	TRUE	NSC
Endothelialc5_Gamma_Fam3c:Ffar2	Endothelialc5_Gamma	Fam3c:Ffar2	52	61	89	82	0.331501	0.533503	0.121	0.229623	0.003	0.0109016	0.475834	0.288	0.723486	FALSE	TRUE	NSC
Endothelialc5_Gamma_Fgf1:Cd44	Endothelialc5_Gamma	Fgf1:Cd44	52	61	89	82	0.616275	0.123127	0.011	0.0288122	0.998	1	-1.61048	0.063	0.434794	TRUE	FALSE	NSC
Endothelialc5_Gamma_Gnb1:Kcnj6	Endothelialc5_Gamma	Gnb1:Kcnj6	52	61	89	82	0.454103	0.924622	0.101	0.196497	0	0	0.71106	0.012	0.226561	FALSE	TRUE	NSC
Endothelialc5_Gamma_Gnb2:Kcnj6	Endothelialc5_Gamma	Gnb2:Kcnj6	52	61	89	82	0.48706	0.805262	0.167	0.302205	0.007	0.0231106	0.502779	0.15	0.584958	FALSE	TRUE	NSC
Endothelialc5_Gamma_Gng11:Kcnj6	Endothelialc5_Gamma	Gng11:Kcnj6	52	61	89	82	0.479165	0.874868	0.076	0.153909	0.002	0.00759086	0.602028	0.066	0.442264	FALSE	TRUE	NSC
Endothelialc5_Gamma_Gng5:Kcnj6	Endothelialc5_Gamma	Gng5:Kcnj6	52	61	89	82	0.566522	0.96615	0.119	0.226306	0.003	0.0109016	0.533804	0.117	0.539438	FALSE	TRUE	NSC
Endothelialc5_Gamma_Gpi1:Amfr	Endothelialc5_Gamma	Gpi1:Amfr	52	61	89	82	1.38094	0.702391	0	0	0.881	1	-0.676033	0.077	0.466127	TRUE	FALSE	NSC
Endothelialc5_Gamma_Hbegf:Cd9	Endothelialc5_Gamma	Hbegf:Cd9	52	61	89	82	0.55497	1.36207	0.578	0.849541	0.003	0.0109016	0.897848	0.14	0.573151	FALSE	TRUE	NSC
Endothelialc5_Gamma_Hspg2:Ptprs	Endothelialc5_Gamma	Hspg2:Ptprs	52	61	89	82	0.842052	0.482879	0.004	0.0117568	0.623	0.984995	-0.556075	0.583	0.898359	TRUE	FALSE	NSC
Endothelialc5_Gamma_Icam1:Itgav	Endothelialc5_Gamma	Icam1:Itgav	52	61	89	82	0.846348	0.426384	0	0	0.195	0.388363	-0.68559	0.274	0.714025	TRUE	FALSE	NSC
Endothelialc5_Gamma_Jag2:Notch1	Endothelialc5_Gamma	Jag2:Notch1	52	61	89	82	1.09632	0.389432	0.002	0.00625306	0.978	1	-1.03503	0.097	0.50571	TRUE	FALSE	NSC
Endothelialc5_Gamma_Kitl:Kit	Endothelialc5_Gamma	Kitl:Kit	52	61	89	82	1.16412	0.639556	0	0	0.011	0.0342147	-0.598942	0.36	0.778461	TRUE	TRUE	NSC
Endothelialc5_Gamma_Lama3:Cd44	Endothelialc5_Gamma	Lama3:Cd44	52	61	89	82	0.683128	0.0812709	0.007	0.0193306	0.999	1	-2.12889	0.001	0.0501662	TRUE	FALSE	NSC
Endothelialc5_Gamma_Lama3:Itgb1_Itga3	Endothelialc5_Gamma	Lama3:Itgb1_Itga3	52	61	89	82	0.331969	0.191127	0.001	0.00329726	0.225	0.437665	-0.552102	0.268	0.709468	TRUE	FALSE	NSC
Endothelialc5_Gamma_Lama3:Sdc2	Endothelialc5_Gamma	Lama3:Sdc2	52	61	89	82	1.07163	0.460288	0	0	0.494	0.82445	-0.845082	0.078	0.466988	TRUE	FALSE	NSC
Endothelialc5_Gamma_Lama3:Sv2a	Endothelialc5_Gamma	Lama3:Sv2a	52	61	89	82	0.900301	0.53463	0	0	0.025	0.0690437	-0.521154	0.3	0.73441	TRUE	FALSE	NSC
Endothelialc5_Gamma_Lama4:Itga3_Itgb1	Endothelialc5_Gamma	Lama4:Itga3_Itgb1	52	61	89	82	0.269252	0.416634	0.017	0.0423057	0.001	0.0040235	0.436562	0.351	0.772428	TRUE	TRUE	NSC
Endothelialc5_Gamma_Lama4:Sv2a	Endothelialc5_Gamma	Lama4:Sv2a	52	61	89	82	0.730212	1.16543	0	0	0	0	0.467509	0.307	0.738909	TRUE	TRUE	NSC
Endothelialc5_Gamma_Lama4:Sv2b	Endothelialc5_Gamma	Lama4:Sv2b	52	61	89	82	0.354004	0.964527	0.017	0.0423057	0	0	1.00233	0.024	0.30953	TRUE	TRUE	NSC
Endothelialc5_Gamma_Lamb2:Sv2b	Endothelialc5_Gamma	Lamb2:Sv2b	52	61	89	82	0.441126	0.852413	0.005	0.0143518	0	0	0.65874	0.262	0.704764	TRUE	TRUE	NSC
Endothelialc5_Gamma_Lamc1:Sv2b	Endothelialc5_Gamma	Lamc1:Sv2b	52	61	89	82	0.384946	0.764396	0.025	0.0590211	0.001	0.0040235	0.685982	0.201	0.647764	FALSE	TRUE	NSC
Endothelialc5_Gamma_Lgals9:Cd44	Endothelialc5_Gamma	Lgals9:Cd44	52	61	89	82	0.700109	0.122685	0.009	0.024104	0.999	1	-1.74162	0.036	0.361087	TRUE	FALSE	NSC
Endothelialc5_Gamma_Lgals9:Ighm	Endothelialc5_Gamma	Lgals9:Ighm	52	61	89	82	8.08492	0.056714	0	0	0.999	1	-4.95973	0.098	0.506865	TRUE	FALSE	NSC
Endothelialc5_Gamma_Pdgfb:Lrp1	Endothelialc5_Gamma	Pdgfb:Lrp1	52	61	89	82	0.684914	1.14551	0.162	0.294489	0.009	0.028756	0.514308	0.129	0.557026	FALSE	TRUE	NSC
Endothelialc5_Gamma_Pltp:Abca1	Endothelialc5_Gamma	Pltp:Abca1	52	61	89	82	1.00282	1.73095	0.062	0.129011	0	0	0.545849	0.098	0.506865	FALSE	TRUE	NSC
Endothelialc5_Gamma_Rtn4:Rtn4rl1	Endothelialc5_Gamma	Rtn4:Rtn4rl1	52	61	89	82	0.859921	0.20939	0.001	0.00329726	1	1	-1.41264	0.117	0.539438	TRUE	FALSE	NSC
Endothelialc5_Gamma_Shank3:Ret	Endothelialc5_Gamma	Shank3:Ret	52	61	89	82	0.17016	0.745235	0.661	0.94238	0	0	1.47696	0.157	0.595202	FALSE	TRUE	NSC
Endothelialc5_Gamma_Slit3:Robo2	Endothelialc5_Gamma	Slit3:Robo2	52	61	89	82	0.50079	1.24932	0.237	0.407411	0	0	0.91417	0.04	0.373671	FALSE	TRUE	NSC
Endothelialc5_Lymphocytes_Adam10:Itgav	Endothelialc5_Lymphocytes	Adam10:Itgav	52	61	77	20	0.903191	0.331932	0.001	0.00329726	0.874	1	-1.001	0.05	0.401961	TRUE	FALSE	NSC
Endothelialc5_Lymphocytes_Adam15:Itgav	Endothelialc5_Lymphocytes	Adam15:Itgav	52	61	77	20	0.925918	0.330683	0	0	0.684	1	-1.02963	0.046	0.392816	TRUE	FALSE	NSC
Endothelialc5_Lymphocytes_App:Notch2	Endothelialc5_Lymphocytes	App:Notch2	52	61	77	20	1.67961	3.23082	0	0	0	0	0.654173	0.082	0.474181	TRUE	TRUE	NSC
Endothelialc5_Lymphocytes_B2m:Tfrc	Endothelialc5_Lymphocytes	B2m:Tfrc	52	61	77	20	2.23507	4.7265	0.009	0.024104	0	0	0.748913	0.041	0.377073	TRUE	TRUE	NSC
Endothelialc5_Lymphocytes_Ccn1:Itgb2	Endothelialc5_Lymphocytes	Ccn1:Itgb2	52	61	77	20	1.47484	2.84498	0	0	0	0	0.657009	0.11	0.527981	FALSE	TRUE	NSC
Endothelialc5_Lymphocytes_Cd200:Cd200r1	Endothelialc5_Lymphocytes	Cd200:Cd200r1	52	61	77	20	1.23815	0	0	0	1	1	#NAME?	0.088	0.486512	TRUE	FALSE	NSC
Endothelialc5_Lymphocytes_Col4a1:Sdc4	Endothelialc5_Lymphocytes	Col4a1:Sdc4	52	61	77	20	1.8537	0.89704	0.017	0.0423057	0.953	1	-0.725841	0.153	0.589117	TRUE	FALSE	NSC
Endothelialc5_Lymphocytes_Col4a2:Sdc4	Endothelialc5_Lymphocytes	Col4a2:Sdc4	52	61	77	20	1.53021	0.909455	0.017	0.0423057	0.823	1	-0.520312	0.273	0.713659	TRUE	FALSE	NSC
Endothelialc5_Lymphocytes_Cxcl12:Cxcr4	Endothelialc5_Lymphocytes	Cxcl12:Cxcr4	52	61	77	20	0.677961	0.422675	0.002	0.00625306	0.13	0.276573	-0.472487	0.457	0.83897	TRUE	FALSE	NSC
Endothelialc5_Lymphocytes_Cxcl12:Itgav	Endothelialc5_Lymphocytes	Cxcl12:Itgav	52	61	77	20	0.745154	0.293761	0.006	0.0168636	0.462	0.784368	-0.930823	0.189	0.635164	TRUE	FALSE	NSC
Endothelialc5_Lymphocytes_Cxcl12:Sdc4	Endothelialc5_Lymphocytes	Cxcl12:Sdc4	52	61	77	20	0.70814	0.311373	0.016	0.0400543	0.558	0.905772	-0.82165	0.284	0.720578	TRUE	FALSE	NSC
Endothelialc5_Lymphocytes_Dll4:Notch2	Endothelialc5_Lymphocytes	Dll4:Notch2	52	61	77	20	0.433408	1.11281	0.017	0.0423057	0	0	0.942965	0.041	0.377073	FALSE	TRUE	NSC
Endothelialc5_Lymphocytes_Egfl7:Itgav	Endothelialc5_Lymphocytes	Egfl7:Itgav	52	61	77	20	3.04493	1.42893	0	0	0.288	0.535975	-0.756552	0.039	0.369421	TRUE	FALSE	NSC
Endothelialc5_Lymphocytes_Egfl7:Notch2	Endothelialc5_Lymphocytes	Egfl7:Notch2	52	61	77	20	2.22728	3.47515	0	0	0	0	0.444858	0.175	0.615456	TRUE	TRUE	NSC
Endothelialc5_Lymphocytes_Entpd1:Adora2a	Endothelialc5_Lymphocytes	Entpd1:Adora2a	52	61	77	20	0.878946	0.488224	0	0	0.014	0.0420684	-0.587949	0.284	0.720578	TRUE	FALSE	NSC
Endothelialc5_Lymphocytes_Fam3c:Clec2d	Endothelialc5_Lymphocytes	Fam3c:Clec2d	52	61	77	20	1.03065	1.55642	0.013	0.0333872	0.013	0.0394707	0.4122	0.23	0.675478	FALSE	TRUE	NSC
Endothelialc5_Lymphocytes_Gpi1:Amfr	Endothelialc5_Lymphocytes	Gpi1:Amfr	52	61	77	20	1.35123	0.646419	0	0	0.817	1	-0.737321	0.048	0.396932	TRUE	FALSE	NSC
Endothelialc5_Lymphocytes_H2-Q4:Cd8a	Endothelialc5_Lymphocytes	H2-Q4:Cd8a	52	61	77	20	2.0392	0	0	0	1	1	#NAME?	0.003	0.108529	TRUE	FALSE	NSC
Endothelialc5_Lymphocytes_H2-Q4:Cd8b1	Endothelialc5_Lymphocytes	H2-Q4:Cd8b1	52	61	77	20	2.51094	0	0	0	1	1	#NAME?	0.002	0.0841825	TRUE	FALSE	NSC
Endothelialc5_Lymphocytes_H2-T22:Cd8b1	Endothelialc5_Lymphocytes	H2-T22:Cd8b1	52	61	77	20	2.27151	0	0	0	1	1	#NAME?	0.001	0.0501662	TRUE	FALSE	NSC
Endothelialc5_Lymphocytes_H2-T23:Klrd1_Klrc2	Endothelialc5_Lymphocytes	H2-T23:Klrd1_Klrc2	52	61	77	20	1.17772	0	0	0	1	1	#NAME?	0.101	0.512798	TRUE	FALSE	NSC
Endothelialc5_Lymphocytes_Hbegf:Cd44	Endothelialc5_Lymphocytes	Hbegf:Cd44	52	61	77	20	0.482263	1.63485	0.12	0.227973	0	0	1.22082	0.01	0.208344	FALSE	TRUE	NSC
Endothelialc5_Lymphocytes_Hbegf:Cd82	Endothelialc5_Lymphocytes	Hbegf:Cd82	52	61	77	20	0.568816	1.54706	0.019	0.0465607	0	0	1.00056	0.076	0.464732	FALSE	TRUE	NSC
Endothelialc5_Lymphocytes_Hmgb1:Itgav	Endothelialc5_Lymphocytes	Hmgb1:Itgav	52	61	77	20	1.47731	0.867215	0.003	0.00906057	0.578	0.93046	-0.53269	0.21	0.65688	TRUE	FALSE	NSC
Endothelialc5_Lymphocytes_Icam1:Il2ra	Endothelialc5_Lymphocytes	Icam1:Il2ra	52	61	77	20	0.669215	0.429259	0	0	0.024	0.0666923	-0.444045	0.357	0.776626	TRUE	FALSE	NSC
Endothelialc5_Lymphocytes_Icam1:Il2rg	Endothelialc5_Lymphocytes	Icam1:Il2rg	52	61	77	20	2.09838	1.28962	0	0	0	0	-0.48682	0.137	0.569362	TRUE	FALSE	NSC
Endothelialc5_Lymphocytes_Icam1:Itgal	Endothelialc5_Lymphocytes	Icam1:Itgal	52	61	77	20	1.78158	1.09963	0	0	0	0	-0.482532	0.153	0.589117	TRUE	FALSE	NSC
Endothelialc5_Lymphocytes_Icam1:Itgav	Endothelialc5_Lymphocytes	Icam1:Itgav	52	61	77	20	0.902714	0.252536	0	0	0.684	1	-1.27385	0.021	0.292538	TRUE	FALSE	NSC
Endothelialc5_Lymphocytes_Icam1:Itgb2	Endothelialc5_Lymphocytes	Icam1:Itgb2	52	61	77	20	1.85054	1.21369	0	0	0	0	-0.421811	0.228	0.673775	TRUE	FALSE	NSC
Endothelialc5_Lymphocytes_Itgb1bp1:Itgb1	Endothelialc5_Lymphocytes	Itgb1bp1:Itgb1	52	61	77	20	1.41171	2.35735	0.011	0.0288122	0	0	0.512738	0.224	0.671151	FALSE	TRUE	NSC
Endothelialc5_Lymphocytes_Jam2:Itgav_Itgb1	Endothelialc5_Lymphocytes	Jam2:Itgav_Itgb1	52	61	77	20	1.047	0.409194	0.004	0.0117568	0.695	1	-0.939493	0.033	0.350026	TRUE	FALSE	NSC
Endothelialc5_Lymphocytes_Jam3:Itga4	Endothelialc5_Lymphocytes	Jam3:Itga4	52	61	77	20	3.05914	2.01818	0	0	0	0	-0.415939	0.123	0.548373	TRUE	TRUE	NSC
Endothelialc5_Lymphocytes_Lama3:Cd44	Endothelialc5_Lymphocytes	Lama3:Cd44	52	61	77	20	1.49349	0.933195	0	0	0.009	0.028756	-0.470256	0.15	0.584958	TRUE	FALSE	NSC
Endothelialc5_Lymphocytes_Lama4:Cd44	Endothelialc5_Lymphocytes	Lama4:Cd44	52	61	77	20	1.21133	2.03425	0	0	0	0	0.518408	0.069	0.450549	TRUE	TRUE	NSC
Endothelialc5_Lymphocytes_Lama4:Itga1_Itgb1	Endothelialc5_Lymphocytes	Lama4:Itga1_Itgb1	52	61	77	20	1.15975	2.1273	0.03	0.0690724	0.001	0.0040235	0.606644	0.064	0.437423	FALSE	TRUE	NSC
Endothelialc5_Lymphocytes_Mfge8:Itgav	Endothelialc5_Lymphocytes	Mfge8:Itgav	52	61	77	20	1.85977	0.806111	0	0	0.785	1	-0.835987	0.037	0.363541	TRUE	FALSE	NSC
Endothelialc5_Lymphocytes_Mif:Cd74_Cd44	Endothelialc5_Lymphocytes	Mif:Cd74_Cd44	52	61	77	20	1.19877	0.205531	0.003	0.00906057	0.836	1	-1.76345	0.164	0.603952	TRUE	FALSE	NSC
Endothelialc5_Lymphocytes_Nid1:Itgav	Endothelialc5_Lymphocytes	Nid1:Itgav	52	61	77	20	1.0809	0.447884	0.004	0.0117568	0.891	1	-0.881019	0.057	0.42066	TRUE	FALSE	NSC
Endothelialc5_Lymphocytes_Pdgfb:Itgav	Endothelialc5_Lymphocytes	Pdgfb:Itgav	52	61	77	20	1.00779	0.611552	0.002	0.00625306	0.307	0.56519	-0.499516	0.269	0.709965	TRUE	FALSE	NSC
Endothelialc5_Lymphocytes_Pdgfb:S1pr1	Endothelialc5_Lymphocytes	Pdgfb:S1pr1	52	61	77	20	1.27009	2.18549	0.002	0.00625306	0.001	0.0040235	0.542749	0.126	0.552331	TRUE	TRUE	NSC
Endothelialc5_Lymphocytes_Sertad1:Ar	Endothelialc5_Lymphocytes	Sertad1:Ar	52	61	77	20	0.741966	0.351763	0	0	0.37	0.656149	-0.746345	0.115	0.537379	TRUE	FALSE	NSC
Endothelialc5_Lymphocytes_Tgfb1:Tgfbr1_Tgfbr2	Endothelialc5_Lymphocytes	Tgfb1:Tgfbr1_Tgfbr2	52	61	77	20	0.788457	0	0.003	0.00906057	1	1	#NAME?	0.033	0.350026	TRUE	FALSE	NSC
Endothelialc5_Lymphocytes_Timp3:Adam17	Endothelialc5_Lymphocytes	Timp3:Adam17	52	61	77	20	3.63801	1.64838	0	0	0.658	1	-0.791641	0.108	0.525367	TRUE	FALSE	NSC
Endothelialc5_Lymphocytes_Tnfsf12:Tnfrsf25	Endothelialc5_Lymphocytes	Tnfsf12:Tnfrsf25	52	61	77	20	0.478569	0	0	0	1	1	#NAME?	0.103	0.517102	TRUE	FALSE	NSC
Endothelialc5_Myelocytes_Adam10:Fcer2a	Endothelialc5_Myelocytes	Adam10:Fcer2a	52	61	40	41	0.712539	0	0	0	1	1	#NAME?	0.005	0.145149	TRUE	FALSE	NSC
Endothelialc5_Myelocytes_App:Lrp10	Endothelialc5_Myelocytes	App:Lrp10	52	61	40	41	2.00116	3.34637	0.04	0.0886486	0	0	0.514148	0.03	0.337729	FALSE	TRUE	NSC
Endothelialc5_Myelocytes_B2m:Hfe	Endothelialc5_Myelocytes	B2m:Hfe	52	61	40	41	3.21867	5.47359	0	0	0	0	0.530967	0.048	0.396932	TRUE	TRUE	NSC
Endothelialc5_Myelocytes_Bsg:Spn	Endothelialc5_Myelocytes	Bsg:Spn	52	61	40	41	0.832785	1.35477	0.412	0.645981	0.009	0.028756	0.486608	0.283	0.719855	FALSE	TRUE	NSC
Endothelialc5_Myelocytes_Ccn1:Itgam	Endothelialc5_Myelocytes	Ccn1:Itgam	52	61	40	41	0.635485	1.0526	0.001	0.00329726	0	0	0.504633	0.326	0.755616	FALSE	TRUE	NSC
Endothelialc5_Myelocytes_Ccn1:Itgav	Endothelialc5_Myelocytes	Ccn1:Itgav	52	61	40	41	0.337282	1.37046	0.927	1	0.012	0.0368727	1.40199	0.005	0.145149	FALSE	TRUE	NSC
Endothelialc5_Myelocytes_Ccn1:Itgb2	Endothelialc5_Myelocytes	Ccn1:Itgb2	52	61	40	41	0.965358	1.96682	0.023	0.0549123	0	0	0.711674	0.12	0.543906	FALSE	TRUE	NSC
Endothelialc5_Myelocytes_Ccn1:Itgb5	Endothelialc5_Myelocytes	Ccn1:Itgb5	52	61	40	41	1.47128	2.89351	0.01	0.0265002	0	0	0.676339	0.107	0.523416	FALSE	TRUE	NSC
Endothelialc5_Myelocytes_Ccn1:Sdc4	Endothelialc5_Myelocytes	Ccn1:Sdc4	52	61	40	41	0.986018	1.62558	0.113	0.216483	0.004	0.014087	0.499947	0.273	0.713659	FALSE	TRUE	NSC
Endothelialc5_Myelocytes_Ccn1:Tlr2	Endothelialc5_Myelocytes	Ccn1:Tlr2	52	61	40	41	0.980256	1.75314	0	0	0	0	0.58135	0.176	0.617273	FALSE	TRUE	NSC
Endothelialc5_Myelocytes_Cd47:Sirpa_Tyrobp	Endothelialc5_Myelocytes	Cd47:Sirpa_Tyrobp	52	61	40	41	2.16385	1.4331	0	0	0.002	0.00759086	-0.412046	0.099	0.508474	TRUE	TRUE	NSC
Endothelialc5_Myelocytes_Col4a1:Itga9_Itgb1	Endothelialc5_Myelocytes	Col4a1:Itga9_Itgb1	52	61	40	41	0.775464	1.83748	0.119	0.226306	0	0	0.86269	0.035	0.357977	FALSE	TRUE	NSC
Endothelialc5_Myelocytes_Col4a2:Itga9_Itgb1	Endothelialc5_Myelocytes	Col4a2:Itga9_Itgb1	52	61	40	41	0.640134	1.86291	0.104	0.201531	0	0	1.06822	0.009	0.198862	FALSE	TRUE	NSC
Endothelialc5_Myelocytes_Col4a2:Itgav_Itgb8	Endothelialc5_Myelocytes	Col4a2:Itgav_Itgb8	52	61	40	41	0.754874	1.35163	0.029	0.0670956	0	0	0.582513	0.158	0.596203	FALSE	TRUE	NSC
Endothelialc5_Myelocytes_Cxcl12:Cxcr3	Endothelialc5_Myelocytes	Cxcl12:Cxcr3	52	61	40	41	0.453586	0	0.018	0.0444182	1	1	#NAME?	0.012	0.226561	TRUE	FALSE	NSC
Endothelialc5_Myelocytes_F11r:F11r	Endothelialc5_Myelocytes	F11r:F11r	52	61	40	41	0.547549	1.09405	0.024	0.0570006	0	0	0.692189	0.11	0.527981	FALSE	TRUE	NSC
Endothelialc5_Myelocytes_Fam3c:Lamp1	Endothelialc5_Myelocytes	Fam3c:Lamp1	52	61	40	41	1.69622	3.0197	0.039	0.0866986	0	0	0.576755	0.068	0.448605	FALSE	TRUE	NSC
Endothelialc5_Myelocytes_Fam3c:Lifr	Endothelialc5_Myelocytes	Fam3c:Lifr	52	61	40	41	0.572612	1.14289	0.289	0.480991	0.014	0.0420684	0.691106	0.076	0.464732	FALSE	TRUE	NSC
Endothelialc5_Myelocytes_Gas6:Axl	Endothelialc5_Myelocytes	Gas6:Axl	52	61	40	41	1.74089	2.84047	0	0	0	0	0.489574	0.078	0.466988	TRUE	TRUE	NSC
Endothelialc5_Myelocytes_Gpi1:Amfr	Endothelialc5_Myelocytes	Gpi1:Amfr	52	61	40	41	1.61956	0.895405	0	0	0.354	0.633287	-0.592632	0.052	0.408159	TRUE	FALSE	NSC
Endothelialc5_Myelocytes_Gstp1:Traf2	Endothelialc5_Myelocytes	Gstp1:Traf2	52	61	40	41	1.10086	0.294982	0.002	0.00625306	0.675	1	-1.31693	0.004	0.12998	TRUE	FALSE	NSC
Endothelialc5_Myelocytes_Hbegf:Cd44	Endothelialc5_Myelocytes	Hbegf:Cd44	52	61	40	41	0.434959	1.45183	0.2	0.352342	0	0	1.20533	0.087	0.483965	FALSE	TRUE	NSC
Endothelialc5_Myelocytes_Hbegf:Cd82	Endothelialc5_Myelocytes	Hbegf:Cd82	52	61	40	41	0.261861	0.749465	0.773	1	0.001	0.0040235	1.05155	0.068	0.448605	FALSE	TRUE	NSC
Endothelialc5_Myelocytes_Hmgb1:Tlr1	Endothelialc5_Myelocytes	Hmgb1:Tlr1	52	61	40	41	1.00268	1.61963	0	0	0	0	0.479524	0.125	0.551881	TRUE	TRUE	NSC
Endothelialc5_Myelocytes_Icam1:Il2ra	Endothelialc5_Myelocytes	Icam1:Il2ra	52	61	40	41	1.02216	0.646365	0	0	0.001	0.0040235	-0.458306	0.458	0.839599	TRUE	FALSE	NSC
Endothelialc5_Myelocytes_Icam1:Il2rg	Endothelialc5_Myelocytes	Icam1:Il2rg	52	61	40	41	1.45342	0.691287	0	0	0.005	0.0171752	-0.74312	0.059	0.424386	TRUE	FALSE	NSC
Endothelialc5_Myelocytes_Jag2:Notch2	Endothelialc5_Myelocytes	Jag2:Notch2	52	61	40	41	1.36542	0.882429	0	0	0	0	-0.43654	0.205	0.652425	TRUE	FALSE	NSC
Endothelialc5_Myelocytes_Lama3:Cd44	Endothelialc5_Myelocytes	Lama3:Cd44	52	61	40	41	1.34699	0.828724	0	0	0.009	0.028756	-0.485743	0.405	0.808977	TRUE	FALSE	NSC
Endothelialc5_Myelocytes_Lama4:Cd44	Endothelialc5_Myelocytes	Lama4:Cd44	52	61	40	41	1.09251	1.80652	0	0	0	0	0.50292	0.333	0.759803	TRUE	TRUE	NSC
Endothelialc5_Myelocytes_Lama4:Itga9_Itgb1	Endothelialc5_Myelocytes	Lama4:Itga9_Itgb1	52	61	40	41	0.303251	1.11596	0.122	0.23131	0	0	1.30291	0.002	0.0841825	FALSE	TRUE	NSC
Endothelialc5_Myelocytes_Lama4:Itgav_Itgb8	Endothelialc5_Myelocytes	Lama4:Itgav_Itgb8	52	61	40	41	0.357607	0.80968	0.022	0.0528554	0	0	0.817206	0.077	0.466127	FALSE	TRUE	NSC
Endothelialc5_Myelocytes_Lamb2:Itga9_Itgb1	Endothelialc5_Myelocytes	Lamb2:Itga9_Itgb1	52	61	40	41	0.377882	0.986246	0.053	0.112699	0	0	0.959324	0.039	0.369421	FALSE	TRUE	NSC
Endothelialc5_Myelocytes_Lamb2:Itgav_Itgb8	Endothelialc5_Myelocytes	Lamb2:Itgav_Itgb8	52	61	40	41	0.445615	0.715565	0.016	0.0400543	0.001	0.0040235	0.473617	0.321	0.752216	FALSE	TRUE	NSC
Endothelialc5_Myelocytes_Lamc1:Itga9_Itgb1	Endothelialc5_Myelocytes	Lamc1:Itga9_Itgb1	52	61	40	41	0.329757	0.88441	0.175	0.314898	0	0	0.986566	0.02	0.285187	FALSE	TRUE	NSC
Endothelialc5_Myelocytes_Lamc1:Itgav_Itgb8	Endothelialc5_Myelocytes	Lamc1:Itgav_Itgb8	52	61	40	41	0.388864	0.641679	0.055	0.116348	0.009	0.028756	0.500859	0.261	0.703727	FALSE	TRUE	NSC
Endothelialc5_Myelocytes_Lgals9:Ighm	Endothelialc5_Myelocytes	Lgals9:Ighm	52	61	40	41	4.29914	2.46444	0.007	0.0193306	0.059	0.142938	-0.556451	0.09	0.49103	TRUE	FALSE	NSC
Endothelialc5_Myelocytes_Mfge8:Itgav	Endothelialc5_Myelocytes	Mfge8:Itgav	52	61	40	41	0.871882	1.86625	0.444	0.687039	0.014	0.0420684	0.761032	0.007	0.175847	FALSE	TRUE	NSC
Endothelialc5_Myelocytes_Plat:Itgam	Endothelialc5_Myelocytes	Plat:Itgam	52	61	40	41	0.842449	0.519752	0	0	0	0	-0.482961	0.345	0.769111	TRUE	FALSE	NSC
Endothelialc5_Myelocytes_Prss23:Tmem222	Endothelialc5_Myelocytes	Prss23:Tmem222	52	61	40	41	1.27313	0.654126	0	0	0.142	0.297641	-0.665933	0.345	0.769111	TRUE	FALSE	NSC
Endothelialc5_Myelocytes_Rps19:C5ar1	Endothelialc5_Myelocytes	Rps19:C5ar1	52	61	40	41	2.46401	0	0	0	1	1	#NAME?	0.001	0.0501662	TRUE	FALSE	NSC
Endothelialc5_Myelocytes_Rps27a:Adrb2	Endothelialc5_Myelocytes	Rps27a:Adrb2	52	61	40	41	3.39505	2.02923	0	0	0.048	0.119955	-0.514665	0.12	0.543906	TRUE	FALSE	NSC
Endothelialc5_Myelocytes_S100a1:Ryr1	Endothelialc5_Myelocytes	S100a1:Ryr1	52	61	40	41	0.862972	0	0	0	1	1	#NAME?	0.008	0.188159	TRUE	FALSE	NSC
Endothelialc5_Myelocytes_Sema7a:Plxnc1	Endothelialc5_Myelocytes	Sema7a:Plxnc1	52	61	40	41	0.785132	0.349365	0	0	0.008	0.0259859	-0.809735	0.065	0.440271	TRUE	FALSE	NSC
Endothelialc5_Myelocytes_Thbs1:Cd36	Endothelialc5_Myelocytes	Thbs1:Cd36	52	61	40	41	0.953865	2.06399	0.055	0.116348	0.004	0.014087	0.771873	0.357	0.776626	FALSE	TRUE	NSC
Endothelialc5_Myelocytes_Timp3:Adam17	Endothelialc5_Myelocytes	Timp3:Adam17	52	61	40	41	3.2498	4.88907	0.001	0.00329726	0	0	0.408409	0.091	0.493164	TRUE	TRUE	NSC
Endothelialc5_Myelocytes_Vcl:Itgb5	Endothelialc5_Myelocytes	Vcl:Itgb5	52	61	40	41	1.04671	1.81838	0.001	0.00329726	0	0	0.552298	0.148	0.582977	FALSE	TRUE	NSC
Endothelialc5_aStellate_Adam10:Epha3	Endothelialc5_aStellate	Adam10:Epha3	52	61	27	14	0.746493	0.345849	0	0	0.024	0.0666923	-0.769385	0.234	0.679533	TRUE	FALSE	NSC
Endothelialc5_aStellate_Afdn:Ephb2	Endothelialc5_aStellate	Afdn:Ephb2	52	61	27	14	0.800214	0.236793	0	0	0.273	0.512888	-1.21769	0.136	0.567835	TRUE	FALSE	NSC
Endothelialc5_aStellate_Afdn:Nectin2	Endothelialc5_aStellate	Afdn:Nectin2	52	61	27	14	0.562576	0.347398	0.001	0.00329726	0.297	0.550012	-0.482056	0.379	0.792507	TRUE	FALSE	NSC
Endothelialc5_aStellate_Afdn:Nectin3	Endothelialc5_aStellate	Afdn:Nectin3	52	61	27	14	0.909001	0.43351	0.007	0.0193306	0.609	0.968393	-0.740431	0.195	0.641247	TRUE	FALSE	NSC
Endothelialc5_aStellate_App:Gpc1	Endothelialc5_aStellate	App:Gpc1	52	61	27	14	1.90488	3.93658	0	0	0	0	0.725896	0.009	0.198862	TRUE	TRUE	NSC
Endothelialc5_aStellate_App:Ncstn	Endothelialc5_aStellate	App:Ncstn	52	61	27	14	1.61175	3.49189	0.145	0.267659	0.004	0.014087	0.773124	0.043	0.383158	FALSE	TRUE	NSC
Endothelialc5_aStellate_App:Ngfr	Endothelialc5_aStellate	App:Ngfr	52	61	27	14	1.30504	3.18518	0	0	0	0	0.892275	0.021	0.292538	TRUE	TRUE	NSC
Endothelialc5_aStellate_App:Sorcs1	Endothelialc5_aStellate	App:Sorcs1	52	61	27	14	2.03508	3.39518	0	0	0	0	0.511819	0.298	0.732158	FALSE	TRUE	NSC
Endothelialc5_aStellate_App:Tspan15	Endothelialc5_aStellate	App:Tspan15	52	61	27	14	1.80769	4.6048	0.362	0.580325	0.006	0.0201151	0.935052	0.004	0.12998	FALSE	TRUE	NSC
Endothelialc5_aStellate_Calr:Itgav	Endothelialc5_aStellate	Calr:Itgav	52	61	27	14	1.6445	2.81161	0.091	0.179695	0.011	0.0342147	0.536324	0.058	0.422872	FALSE	TRUE	NSC
Endothelialc5_aStellate_Ccn1:Itgav	Endothelialc5_aStellate	Ccn1:Itgav	52	61	27	14	0.78496	1.97503	0.192	0.340524	0.004	0.014087	0.922708	0.037	0.363541	FALSE	TRUE	NSC
Endothelialc5_aStellate_Ccn1:Sdc4	Endothelialc5_aStellate	Ccn1:Sdc4	52	61	27	14	1.06916	2.78677	0.075	0.152116	0	0	0.958005	0.041	0.377073	FALSE	TRUE	NSC
Endothelialc5_aStellate_Cd9:L1cam	Endothelialc5_aStellate	Cd9:L1cam	52	61	27	14	1.3593	2.3317	0	0	0	0	0.53963	0.216	0.662911	FALSE	TRUE	NSC
Endothelialc5_aStellate_Col4a1:Itgav_Itgb8	Endothelialc5_aStellate	Col4a1:Itgav_Itgb8	52	61	27	14	1.12395	1.92548	0.004	0.0117568	0	0	0.538322	0.236	0.681408	FALSE	TRUE	NSC
Endothelialc5_aStellate_Col4a1:Sdc1	Endothelialc5_aStellate	Col4a1:Sdc1	52	61	27	14	1.83683	1.03055	0	0	0.024	0.0666923	-0.577951	0.24	0.68486	TRUE	FALSE	NSC
Endothelialc5_aStellate_Col4a2:Itgav_Itgb8	Endothelialc5_aStellate	Col4a2:Itgav_Itgb8	52	61	27	14	0.927808	1.95213	0.003	0.00906057	0	0	0.743851	0.084	0.47899	FALSE	TRUE	NSC
Endothelialc5_aStellate_Col4a2:Itgb1_Itga1	Endothelialc5_aStellate	Col4a2:Itgb1_Itga1	52	61	27	14	2.21077	3.72481	0.088	0.174643	0.017	0.0496587	0.521673	0.076	0.464732	FALSE	TRUE	NSC
Endothelialc5_aStellate_Col4a2:Sdc4	Endothelialc5_aStellate	Col4a2:Sdc4	52	61	27	14	2.39291	4.03927	0.001	0.00329726	0	0	0.523553	0.122	0.54759	TRUE	TRUE	NSC
Endothelialc5_aStellate_Cxcl12:Cmklr1	Endothelialc5_aStellate	Cxcl12:Cmklr1	52	61	27	14	0.759693	0.481265	0	0	0.002	0.00759086	-0.456497	0.47	0.847424	TRUE	FALSE	NSC
Endothelialc5_aStellate_Efna1:Epha3	Endothelialc5_aStellate	Efna1:Epha3	52	61	27	14	0.95239	0.585662	0	0	0.003	0.0109016	-0.486233	0.397	0.804563	TRUE	FALSE	NSC
Endothelialc5_aStellate_Efnb1:Egfr	Endothelialc5_aStellate	Efnb1:Egfr	52	61	27	14	0.689771	0.273095	0	0	0.015	0.0446131	-0.926538	0.18	0.622558	TRUE	FALSE	NSC
Endothelialc5_aStellate_Efnb1:Epha4	Endothelialc5_aStellate	Efnb1:Epha4	52	61	27	14	0.582481	0.241345	0.003	0.00906057	0.468	0.791802	-0.88107	0.152	0.587856	TRUE	FALSE	NSC
Endothelialc5_aStellate_Efnb1:Ephb2	Endothelialc5_aStellate	Efnb1:Ephb2	52	61	27	14	0.495813	0.0951526	0	0	0.519	0.856149	-1.65072	0.094	0.49892	TRUE	FALSE	NSC
Endothelialc5_aStellate_Efnb1:Ephb6	Endothelialc5_aStellate	Efnb1:Ephb6	52	61	27	14	0.387594	0.186133	0	0	0.03	0.0805547	-0.733496	0.285	0.721351	TRUE	FALSE	NSC
Endothelialc5_aStellate_Efnb2:Epha3	Endothelialc5_aStellate	Efnb2:Epha3	52	61	27	14	1.0762	0.425873	0	0	0.026	0.0714253	-0.927046	0.126	0.552331	TRUE	FALSE	NSC
Endothelialc5_aStellate_Efnb2:Epha4	Endothelialc5_aStellate	Efnb2:Epha4	52	61	27	14	1.28528	0.763804	0	0	0.109	0.238795	-0.52042	0.25	0.694247	TRUE	FALSE	NSC
Endothelialc5_aStellate_Fgf1:Nrp1	Endothelialc5_aStellate	Fgf1:Nrp1	52	61	27	14	2.62993	1.57996	0.003	0.00906057	0.595	0.950546	-0.509558	0.171	0.610242	TRUE	FALSE	NSC
Endothelialc5_aStellate_Hbegf:Cd82	Endothelialc5_aStellate	Hbegf:Cd82	52	61	27	14	0.34397	1.12861	0.416	0.651176	0	0	1.18818	0.043	0.383158	FALSE	TRUE	NSC
Endothelialc5_aStellate_Hbegf:Cd9	Endothelialc5_aStellate	Hbegf:Cd9	52	61	27	14	1.22702	5.25876	0.011	0.0288122	0	0	1.45531	0.002	0.0841825	FALSE	TRUE	NSC
Endothelialc5_aStellate_Hbegf:Erbb3	Endothelialc5_aStellate	Hbegf:Erbb3	52	61	27	14	0.224403	1.31555	0.06	0.125494	0	0	1.76857	0.005	0.145149	FALSE	TRUE	NSC
Endothelialc5_aStellate_Hmgb1:Itgav	Endothelialc5_aStellate	Hmgb1:Itgav	52	61	27	14	1.61185	2.8934	0.017	0.0423057	0	0	0.585052	0.035	0.357977	TRUE	TRUE	NSC
Endothelialc5_aStellate_Hmgb1:Thbd	Endothelialc5_aStellate	Hmgb1:Thbd	52	61	27	14	2.04759	3.31984	0.004	0.0117568	0	0	0.483251	0.494	0.859434	TRUE	FALSE	NSC
Endothelialc5_aStellate_Hspg2:Sdc1	Endothelialc5_aStellate	Hspg2:Sdc1	52	61	27	14	1.50254	0.91548	0	0	0.002	0.00759086	-0.495466	0.321	0.752216	TRUE	FALSE	NSC
Endothelialc5_aStellate_Iapp:Adcyap1r1	Endothelialc5_aStellate	Iapp:Adcyap1r1	52	61	27	14	6.99217	3.84624	0.017	0.0423057	0.135	0.285527	-0.597696	0.039	0.369421	TRUE	FALSE	NSC
Endothelialc5_aStellate_Icam1:Egfr	Endothelialc5_aStellate	Icam1:Egfr	52	61	27	14	1.05518	0.533997	0	0	0	0	-0.681077	0.228	0.673775	TRUE	FALSE	NSC
Endothelialc5_aStellate_Lama3:Dag1	Endothelialc5_aStellate	Lama3:Dag1	52	61	27	14	1.59653	1.01374	0	0	0.007	0.0231106	-0.454181	0.211	0.658087	TRUE	FALSE	NSC
Endothelialc5_aStellate_Lama3:Sdc2	Endothelialc5_aStellate	Lama3:Sdc2	52	61	27	14	1.73893	0.914141	0	0	0.025	0.0690437	-0.643039	0.074	0.461423	TRUE	FALSE	NSC
Endothelialc5_aStellate_Lama4:Itga1_Itgb1	Endothelialc5_aStellate	Lama4:Itga1_Itgb1	52	61	27	14	1.04731	2.23132	0.109	0.209934	0.003	0.0109016	0.756367	0.04	0.373671	FALSE	TRUE	NSC
Endothelialc5_aStellate_Lama4:Itgav_Itgb8	Endothelialc5_aStellate	Lama4:Itgav_Itgb8	52	61	27	14	0.43953	1.16941	0.003	0.00906057	0	0	0.978545	0.043	0.383158	FALSE	TRUE	NSC
Endothelialc5_aStellate_Lamb2:Itga1_Itgb1	Endothelialc5_aStellate	Lamb2:Itga1_Itgb1	52	61	27	14	1.30506	1.97195	0.038	0.0847706	0.011	0.0342147	0.412777	0.274	0.714025	FALSE	TRUE	NSC
Endothelialc5_aStellate_Lamb2:Itgav_Itgb8	Endothelialc5_aStellate	Lamb2:Itgav_Itgb8	52	61	27	14	0.5477	1.03348	0	0	0	0	0.634956	0.177	0.618885	FALSE	TRUE	NSC
Endothelialc5_aStellate_Lamc1:Itgav_Itgb8	Endothelialc5_aStellate	Lamc1:Itgav_Itgb8	52	61	27	14	0.477948	0.926765	0.008	0.021777	0	0	0.662198	0.174	0.614085	FALSE	TRUE	NSC
Endothelialc5_aStellate_Lrpap1:Ldlr	Endothelialc5_aStellate	Lrpap1:Ldlr	52	61	27	14	0.935626	0.60333	0.002	0.00625306	0.26	0.492224	-0.438752	0.288	0.723486	TRUE	FALSE	NSC
Endothelialc5_aStellate_Mmrn2:Cd248	Endothelialc5_aStellate	Mmrn2:Cd248	52	61	27	14	1.70334	0	0	0	1	1	#NAME?	0.043	0.383158	TRUE	FALSE	NSC
Endothelialc5_aStellate_Pdgfb:Itgav	Endothelialc5_aStellate	Pdgfb:Itgav	52	61	27	14	1.09957	2.0404	0.002	0.00625306	0	0	0.618225	0.036	0.361087	TRUE	TRUE	NSC
Endothelialc5_aStellate_Pdgfb:Pdgfra	Endothelialc5_aStellate	Pdgfb:Pdgfra	52	61	27	14	2.27531	0	0	0	1	1	#NAME?	0.001	0.0501662	TRUE	FALSE	NSC
Endothelialc5_aStellate_Pdgfb:Pdgfra_Pdgfrb	Endothelialc5_aStellate	Pdgfb:Pdgfra_Pdgfrb	52	61	27	14	2.27531	0	0	0	1	1	#NAME?	0.001	0.0501662	TRUE	FALSE	NSC
Endothelialc5_aStellate_Pdgfd:Pdgfrb	Endothelialc5_aStellate	Pdgfd:Pdgfrb	52	61	27	14	2.40715	1.3071	0	0	0.011	0.0342147	-0.610636	0.165	0.604679	TRUE	FALSE	NSC
Endothelialc5_aStellate_Plat:Lrp1	Endothelialc5_aStellate	Plat:Lrp1	52	61	27	14	3.44578	2.04313	0	0	0.001	0.0040235	-0.522668	0.23	0.675478	TRUE	FALSE	NSC
Endothelialc5_aStellate_Psap:Gpr37l1	Endothelialc5_aStellate	Psap:Gpr37l1	52	61	27	14	0	4.07993	1	1	0	0	Inf	0.001	0.0501662	FALSE	TRUE	NSC
Endothelialc5_aStellate_Rps27a:Ldlr	Endothelialc5_aStellate	Rps27a:Ldlr	52	61	27	14	3.34327	2.1379	0.008	0.021777	0.414	0.718673	-0.447126	0.204	0.651427	TRUE	FALSE	NSC
Endothelialc5_aStellate_Rps27a:Tgfbr2	Endothelialc5_aStellate	Rps27a:Tgfbr2	52	61	27	14	5.62148	3.3706	0	0	0.306	0.563662	-0.511505	0.06	0.427872	TRUE	FALSE	NSC
Endothelialc5_aStellate_Rtn4:Ngfr	Endothelialc5_aStellate	Rtn4:Ngfr	52	61	27	14	0.579954	1.01983	0.003	0.00906057	0	0	0.564441	0.21	0.65688	TRUE	TRUE	NSC
Endothelialc5_aStellate_Sertad1:Ar	Endothelialc5_aStellate	Sertad1:Ar	52	61	27	14	1.43355	0.613342	0	0	0.051	0.12633	-0.848989	0.098	0.506865	TRUE	FALSE	NSC
Endothelialc5_aStellate_Tgfb1:Itgb8	Endothelialc5_aStellate	Tgfb1:Itgb8	52	61	27	14	0.641941	1.11423	0.005	0.0143518	0.001	0.0040235	0.551421	0.223	0.670575	FALSE	TRUE	NSC
Endothelialc5_aStellate_Tgfb1:Vasn	Endothelialc5_aStellate	Tgfb1:Vasn	52	61	27	14	1.03239	1.59614	0	0	0.001	0.0040235	0.435713	0.514	0.868081	TRUE	FALSE	NSC
Endothelialc5_aStellate_Thbs1:Itgb8	Endothelialc5_aStellate	Thbs1:Itgb8	52	61	27	14	0.67746	1.32514	0.015	0.037862	0.006	0.0201151	0.67092	0.165	0.604679	FALSE	TRUE	NSC
Endothelialc5_aStellate_Thbs1:Sdc1	Endothelialc5_aStellate	Thbs1:Sdc1	52	61	27	14	1.10715	0.709236	0	0	0.017	0.0496587	-0.445353	0.4	0.806166	TRUE	FALSE	NSC
Endothelialc5_aStellate_Thbs1:Sdc4	Endothelialc5_aStellate	Thbs1:Sdc4	52	61	27	14	1.74724	2.74192	0.002	0.00625306	0	0	0.450622	0.237	0.682456	TRUE	TRUE	NSC
Endothelialc5_aStellate_Tnfsf12:Tnfrsf12a	Endothelialc5_aStellate	Tnfsf12:Tnfrsf12a	52	61	27	14	0.632024	1.23186	0	0	0	0	0.667354	0.321	0.752216	TRUE	FALSE	NSC
Endothelialc5_qStellate_Afdn:Nectin1	Endothelialc5_qStellate	Afdn:Nectin1	52	61	38	49	0.75219	0.313211	0	0	0.128	0.273404	-0.876111	0.057	0.42066	TRUE	FALSE	NSC
Endothelialc5_qStellate_App:Gpc1	Endothelialc5_qStellate	App:Gpc1	52	61	38	49	2.14872	0.926133	0	0	0.047	0.117828	-0.841611	0.109	0.526453	TRUE	FALSE	NSC
Endothelialc5_qStellate_Ccn1:Cav1	Endothelialc5_qStellate	Ccn1:Cav1	52	61	38	49	1.36596	2.89943	0.042	0.0925008	0	0	0.752659	0.062	0.432204	FALSE	TRUE	NSC
Endothelialc5_qStellate_Ccn1:Itga5	Endothelialc5_qStellate	Ccn1:Itga5	52	61	38	49	0.339606	0.814276	0.3	0.49671	0.011	0.0342147	0.874512	0.168	0.607236	FALSE	TRUE	NSC
Endothelialc5_qStellate_Ccn1:Itgav	Endothelialc5_qStellate	Ccn1:Itgav	52	61	38	49	1.06587	1.69555	0.026	0.061091	0.001	0.0040235	0.464216	0.271	0.711906	FALSE	TRUE	NSC
Endothelialc5_qStellate_Ccn1:Itgb5	Endothelialc5_qStellate	Ccn1:Itgb5	52	61	38	49	1.78413	3.52137	0.004	0.0117568	0	0	0.679921	0.077	0.466127	FALSE	TRUE	NSC
Endothelialc5_qStellate_Ccn1:Sdc4	Endothelialc5_qStellate	Ccn1:Sdc4	52	61	38	49	0.791877	1.65141	0.352	0.566921	0.001	0.0040235	0.734978	0.076	0.464732	FALSE	TRUE	NSC
Endothelialc5_qStellate_Col4a2:Itgb3	Endothelialc5_qStellate	Col4a2:Itgb3	52	61	38	49	0.49417	1.02544	0.217	0.377742	0.011	0.0342147	0.729998	0.206	0.653291	FALSE	TRUE	NSC
Endothelialc5_qStellate_Dll4:Notch1	Endothelialc5_qStellate	Dll4:Notch1	52	61	38	49	1.18366	2.0204	0.01	0.0265002	0	0	0.534679	0.143	0.576129	FALSE	TRUE	NSC
Endothelialc5_qStellate_Dll4:Notch3	Endothelialc5_qStellate	Dll4:Notch3	52	61	38	49	2.64617	4.75538	0	0	0	0	0.586165	0.095	0.501502	FALSE	TRUE	NSC
Endothelialc5_qStellate_Entpd1:Adora2a	Endothelialc5_qStellate	Entpd1:Adora2a	52	61	38	49	1.14408	0.565603	0	0	0	0	-0.704462	0.032	0.345825	TRUE	FALSE	NSC
Endothelialc5_qStellate_F11r:Jam3	Endothelialc5_qStellate	F11r:Jam3	52	61	38	49	1.28247	2.01191	0	0	0	0	0.450295	0.209	0.656163	FALSE	TRUE	NSC
Endothelialc5_qStellate_Fabp5:Rxra	Endothelialc5_qStellate	Fabp5:Rxra	52	61	38	49	0.70477	0.460981	0.011	0.0288122	0.192	0.383538	-0.424515	0.362	0.780296	TRUE	FALSE	NSC
Endothelialc5_qStellate_Fgf1:Itgav_Itgb3	Endothelialc5_qStellate	Fgf1:Itgav_Itgb3	52	61	38	49	0.260387	0.426925	0.079	0.158996	0.007	0.0231106	0.494441	0.431	0.824511	FALSE	TRUE	NSC
Endothelialc5_qStellate_Gstp1:Traf2	Endothelialc5_qStellate	Gstp1:Traf2	52	61	38	49	0.965445	0.417615	0.005	0.0143518	0.27	0.508201	-0.838028	0.063	0.434794	TRUE	FALSE	NSC
Endothelialc5_qStellate_Hbegf:Cd82	Endothelialc5_qStellate	Hbegf:Cd82	52	61	38	49	0.289653	0.789968	0.633	0.912529	0	0	1.00331	0.071	0.455635	FALSE	TRUE	NSC
Endothelialc5_qStellate_Hmgb1:Itgb3	Endothelialc5_qStellate	Hmgb1:Itgb3	52	61	38	49	0.453389	1.03644	0.307	0.506582	0.003	0.0109016	0.826793	0.139	0.571381	FALSE	TRUE	NSC
Endothelialc5_qStellate_Hmgb1:Ly96	Endothelialc5_qStellate	Hmgb1:Ly96	52	61	38	49	0.573286	1.15962	0.326	0.532693	0.014	0.0420684	0.704463	0.055	0.415031	FALSE	TRUE	NSC
Endothelialc5_qStellate_Hmgb1:Sdc1	Endothelialc5_qStellate	Hmgb1:Sdc1	52	61	38	49	0.615852	0.937307	0.006	0.0168636	0	0	0.420004	0.412	0.813226	FALSE	TRUE	NSC
Endothelialc5_qStellate_Iapp:Pth1r	Endothelialc5_qStellate	Iapp:Pth1r	52	61	38	49	9.43411	6.21066	0.002	0.00625306	0.028	0.0759458	-0.418064	0.007	0.175847	TRUE	FALSE	NSC
Endothelialc5_qStellate_Icam1:Il2ra	Endothelialc5_qStellate	Icam1:Il2ra	52	61	38	49	0.755676	0.405056	0.001	0.00329726	0.017	0.0496587	-0.623587	0.156	0.593375	TRUE	FALSE	NSC
Endothelialc5_qStellate_Icam1:Itgav	Endothelialc5_qStellate	Icam1:Itgav	52	61	38	49	1.33739	0.723337	0	0	0.007	0.0231106	-0.614603	0.08	0.471231	TRUE	FALSE	NSC
Endothelialc5_qStellate_Itgb1bp1:Itgb1	Endothelialc5_qStellate	Itgb1bp1:Itgb1	52	61	38	49	2.28562	3.7863	0	0	0	0	0.504749	0.21	0.65688	FALSE	TRUE	NSC
Endothelialc5_qStellate_Jag2:Notch2	Endothelialc5_qStellate	Jag2:Notch2	52	61	38	49	1.08477	0.625599	0	0	0.001	0.0040235	-0.550414	0.137	0.569362	TRUE	FALSE	NSC
Endothelialc5_qStellate_Jag2:Notch4	Endothelialc5_qStellate	Jag2:Notch4	52	61	38	49	1.01902	0.546141	0	0	0.109	0.238795	-0.623716	0.085	0.480403	TRUE	FALSE	NSC
Endothelialc5_qStellate_Lama3:Dag1	Endothelialc5_qStellate	Lama3:Dag1	52	61	38	49	1.83119	0.91067	0	0	0.011	0.0342147	-0.69854	0.033	0.350026	TRUE	FALSE	NSC
Endothelialc5_qStellate_Lama3:Itga1_Itgb1	Endothelialc5_qStellate	Lama3:Itga1_Itgb1	52	61	38	49	3.71679	1.90391	0	0	0.003	0.0109016	-0.668951	0.034	0.354184	TRUE	FALSE	NSC
Endothelialc5_qStellate_Lama3:Itga9_Itgb1	Endothelialc5_qStellate	Lama3:Itga9_Itgb1	52	61	38	49	0.52644	0.272739	0.002	0.00625306	0.353	0.632009	-0.657622	0.17	0.608963	TRUE	FALSE	NSC
Endothelialc5_qStellate_Lama3:Sdc2	Endothelialc5_qStellate	Lama3:Sdc2	52	61	38	49	2.05013	1.16754	0	0	0.001	0.0040235	-0.562999	0.077	0.466127	TRUE	FALSE	NSC
Endothelialc5_qStellate_Lama3:Sv2a	Endothelialc5_qStellate	Lama3:Sv2a	52	61	38	49	0.665199	0.415322	0.006	0.0168636	0.146	0.304736	-0.471031	0.218	0.664383	TRUE	FALSE	NSC
Endothelialc5_qStellate_Lama4:Itga7_Itgb1	Endothelialc5_qStellate	Lama4:Itga7_Itgb1	52	61	38	49	1.25333	2.35689	0	0	0	0	0.631541	0.027	0.323941	TRUE	TRUE	NSC
Endothelialc5_qStellate_Lama4:Sv2a	Endothelialc5_qStellate	Lama4:Sv2a	52	61	38	49	0.539526	0.905352	0.058	0.12181	0	0	0.517633	0.146	0.580539	FALSE	TRUE	NSC
Endothelialc5_qStellate_Lrpap1:Ldlr	Endothelialc5_qStellate	Lrpap1:Ldlr	52	61	38	49	0.830701	0.485679	0.002	0.00625306	0.611	0.971062	-0.536721	0.151	0.58631	TRUE	FALSE	NSC
Endothelialc5_qStellate_Pdgfb:Adgrv1	Endothelialc5_qStellate	Pdgfb:Adgrv1	52	61	38	49	0.484196	0.783464	0.001	0.00329726	0	0	0.481235	0.245	0.689588	FALSE	TRUE	NSC
Endothelialc5_qStellate_Pdgfd:Pdgfrb	Endothelialc5_qStellate	Pdgfd:Pdgfrb	52	61	38	49	4.95841	3.10974	0	0	0	0	-0.466546	0.154	0.590025	TRUE	FALSE	NSC
Endothelialc5_qStellate_Plat:Lrp1	Endothelialc5_qStellate	Plat:Lrp1	52	61	38	49	2.97934	1.80467	0	0	0.001	0.0040235	-0.501322	0.209	0.656163	TRUE	FALSE	NSC
Endothelialc5_qStellate_Sema3g:Nrp2_Plxna1	Endothelialc5_qStellate	Sema3g:Nrp2_Plxna1	52	61	38	49	0.613117	0.376332	0	0	0	0	-0.488084	0.255	0.697862	TRUE	FALSE	NSC
Endothelialc5_qStellate_Sema7a:Itgb1_Itga1	Endothelialc5_qStellate	Sema7a:Itgb1_Itga1	52	61	38	49	3.59077	1.79951	0	0	0.001	0.0040235	-0.690851	0.017	0.265555	TRUE	FALSE	NSC
Endothelialc5_qStellate_Sertad1:Ar	Endothelialc5_qStellate	Sertad1:Ar	52	61	38	49	0.905153	0.212773	0	0	0.891	1	-1.44788	0.003	0.108529	TRUE	FALSE	NSC
Endothelialc5_qStellate_Slit3:Plxna1	Endothelialc5_qStellate	Slit3:Plxna1	52	61	38	49	0.456608	0.709013	0	0	0	0	0.440049	0.287	0.722997	FALSE	TRUE	NSC
Endothelialc5_qStellate_Tgfb1:Acvr1b_Tgfbr2	Endothelialc5_qStellate	Tgfb1:Acvr1b_Tgfbr2	52	61	38	49	0	0.709317	1	1	0	0	Inf	0.001	0.0501662	FALSE	TRUE	NSC
Endothelialc5_qStellate_Tgfb1:Itgb3	Endothelialc5_qStellate	Tgfb1:Itgb3	52	61	38	49	0.341912	0.585297	0.128	0.240939	0.013	0.0394707	0.537567	0.347	0.769952	FALSE	TRUE	NSC
Endothelialc5_qStellate_Timp3:Adam17	Endothelialc5_qStellate	Timp3:Adam17	52	61	38	49	2.50174	3.88913	0.032	0.0730442	0.004	0.014087	0.4412	0.068	0.448605	FALSE	TRUE	NSC
Endothelialc5_qStellate_Vcl:Itgb5	Endothelialc5_qStellate	Vcl:Itgb5	52	61	38	49	1.26928	2.21295	0	0	0	0	0.55588	0.125	0.551881	FALSE	TRUE	NSC
Gamma_Alpha_Afdn:Nrxn3	Gamma_Alpha	Afdn:Nrxn3	89	82	112	138	0.368041	0.212025	0	0	0.205	0.404904	-0.551489	0.134	0.564452	TRUE	FALSE	NSC
Gamma_Alpha_Cadm1:Cadm1	Gamma_Alpha	Cadm1:Cadm1	89	82	112	138	0.467893	0.257635	0	0	0.951	1	-0.596696	0.216	0.662911	TRUE	FALSE	NSC
Gamma_Alpha_Calr:Itga2b	Gamma_Alpha	Calr:Itga2b	89	82	112	138	0.230668	0.356926	0.202	0.355375	0.007	0.0231106	0.43655	0.095	0.501502	FALSE	TRUE	NSC
Gamma_Alpha_Cxadr:Cxadr	Gamma_Alpha	Cxadr:Cxadr	89	82	112	138	0.266642	0.404421	0.001	0.00329726	0	0	0.416548	0.193	0.638972	TRUE	TRUE	NSC
Gamma_Alpha_Fabp5:Rxra	Gamma_Alpha	Fabp5:Rxra	89	82	112	138	0.5911	0.113279	0.008	0.021777	0.999	1	-1.65213	0.503	0.863244	TRUE	FALSE	NSC
Gamma_Alpha_Rims2:Abca1	Gamma_Alpha	Rims2:Abca1	89	82	112	138	0.383452	0.595971	0.776	1	0.006	0.0201151	0.440977	0.006	0.162661	FALSE	TRUE	NSC
Gamma_Alpha_Robo2:Robo2	Gamma_Alpha	Robo2:Robo2	89	82	112	138	0.930799	1.43381	0	0	0	0	0.432046	0.056	0.41783	TRUE	TRUE	NSC
Gamma_Alpha_Spint1:St14	Gamma_Alpha	Spint1:St14	89	82	112	138	0.139421	0.236414	0.726	1	0.009	0.028756	0.528088	0.132	0.561368	FALSE	TRUE	NSC
Gamma_Alpha_Spp1:Itgav_Itgb1	Gamma_Alpha	Spp1:Itgav_Itgb1	89	82	112	138	1.50111	0.853198	0	0	0.065	0.155243	-0.564969	0.034	0.354184	TRUE	FALSE	NSC
Gamma_Alpha_Sst:Sstr2	Gamma_Alpha	Sst:Sstr2	89	82	112	138	1.43713	4.46954	0.609	0.884767	0	0	1.13463	0.002	0.0841825	FALSE	TRUE	NSC
Gamma_Beta_Apoe:Vldlr	Gamma_Beta	Apoe:Vldlr	89	82	307	110	2.64781	0.167344	0.001	0.00329726	1	1	-2.76144	0.011	0.218618	TRUE	FALSE	NSC
Gamma_Beta_Clu:Vldlr	Gamma_Beta	Clu:Vldlr	89	82	307	110	0.855565	0.515667	0	0	0.047	0.117828	-0.5063	0.247	0.691234	TRUE	FALSE	NSC
Gamma_Beta_Egf:Ldlr	Gamma_Beta	Egf:Ldlr	89	82	307	110	0.185564	0.316514	0.035	0.0789157	0	0	0.533968	0.037	0.363541	FALSE	TRUE	NSC
Gamma_Beta_Nlgn2:Nrxn1	Gamma_Beta	Nlgn2:Nrxn1	89	82	307	110	0.208294	0.550978	0.878	1	0	0	0.972747	0.071	0.455635	FALSE	TRUE	NSC
Gamma_Beta_Rims2:Abca1	Gamma_Beta	Rims2:Abca1	89	82	307	110	0.495831	0.766084	0.088	0.174643	0	0	0.435056	0.017	0.265555	FALSE	TRUE	NSC
Gamma_Beta_Spint1:St14	Gamma_Beta	Spint1:St14	89	82	307	110	0.132388	0.26121	0.917	1	0.01	0.0315026	0.679586	0.052	0.408159	FALSE	TRUE	NSC
Gamma_Beta_Spp1:Cd44	Gamma_Beta	Spp1:Cd44	89	82	307	110	1.2776	0.614233	0	0	0.158	0.325629	-0.732361	0.007	0.175847	TRUE	FALSE	NSC
Gamma_Beta_Tfpi:Vldlr	Gamma_Beta	Tfpi:Vldlr	89	82	307	110	0.304684	0.17027	0.001	0.00329726	0.355	0.634768	-0.581891	0.22	0.666807	TRUE	FALSE	NSC
Gamma_Beta_Vegfa:Sirpa	Gamma_Beta	Vegfa:Sirpa	89	82	307	110	0.453448	0.744145	0.748	1	0	0	0.495357	0.01	0.208344	FALSE	TRUE	NSC
Gamma_Beta_Wnt4:Fzd7_Lrp6	Gamma_Beta	Wnt4:Fzd7_Lrp6	89	82	307	110	0.14512	0.343344	0.847	1	0.01	0.0315026	0.861173	0.032	0.345825	FALSE	TRUE	NSC
Gamma_Delta_Apoe:Lrp6	Gamma_Delta	Apoe:Lrp6	89	82	82	97	4.50256	0.313848	0.012	0.0311319	1	1	-2.66349	0.003	0.108529	TRUE	FALSE	NSC
Gamma_Delta_Apoe:Lrp8	Gamma_Delta	Apoe:Lrp8	89	82	82	97	4.66796	0.356176	0	0	0.99	1	-2.57305	0.014	0.243169	TRUE	FALSE	NSC
Gamma_Delta_Apoe:Vldlr	Gamma_Delta	Apoe:Vldlr	89	82	82	97	2.86487	0.238155	0.001	0.00329726	0.994	1	-2.48736	0.048	0.396932	TRUE	FALSE	NSC
Gamma_Delta_Cadm1:Cadm1	Gamma_Delta	Cadm1:Cadm1	89	82	82	97	0.639104	0.294194	0	0	0.805	1	-0.775829	0.04	0.373671	TRUE	FALSE	NSC
Gamma_Delta_Cadm1:Nectin3	Gamma_Delta	Cadm1:Nectin3	89	82	82	97	0.498129	0.30468	0.004	0.0117568	0.711	1	-0.491596	0.436	0.827403	TRUE	FALSE	NSC
Gamma_Delta_Cxadr:Cxadr	Gamma_Delta	Cxadr:Cxadr	89	82	82	97	0.225833	0.413994	0.039	0.0866986	0	0	0.606053	0.04	0.373671	FALSE	TRUE	NSC
Gamma_Delta_Efnb1:Ephb2	Gamma_Delta	Efnb1:Ephb2	89	82	82	97	0.274607	0.145703	0	0	0.197	0.391688	-0.633772	0.38	0.793149	TRUE	FALSE	NSC
Gamma_Delta_Egf:Cd44	Gamma_Delta	Egf:Cd44	89	82	82	97	0.254049	0.387669	0.009	0.024104	0	0	0.422625	0.147	0.581729	TRUE	TRUE	NSC
Gamma_Delta_Egf:Ldlr	Gamma_Delta	Egf:Ldlr	89	82	82	97	0.174154	0.285877	0.115	0.219807	0	0	0.495623	0.09	0.49103	FALSE	TRUE	NSC
Gamma_Delta_Jam2:Itga3_Itgb1	Gamma_Delta	Jam2:Itga3_Itgb1	89	82	82	97	0.117584	0.352563	0.81	1	0.013	0.0394707	1.09807	0.38	0.793149	FALSE	TRUE	NSC
Gamma_Delta_Lama5:Cd44	Gamma_Delta	Lama5:Cd44	89	82	82	97	0.383781	0.0934115	0.02	0.0486593	0.999	1	-1.41306	0.037	0.363541	TRUE	FALSE	NSC
Gamma_Delta_Lpl:Vldlr	Gamma_Delta	Lpl:Vldlr	89	82	82	97	0.404802	0.649495	0.071	0.14512	0	0	0.472797	0.05	0.401961	FALSE	TRUE	NSC
Gamma_Delta_Lrfn3:Lrfn3	Gamma_Delta	Lrfn3:Lrfn3	89	82	82	97	0.346441	0.127272	0	0	0.658	1	-1.00138	0.002	0.0841825	TRUE	FALSE	NSC
Gamma_Delta_Nlgn2:Nrxn1	Gamma_Delta	Nlgn2:Nrxn1	89	82	82	97	0.266053	0.734556	0.366	0.585494	0	0	1.01557	0.023	0.305044	FALSE	TRUE	NSC
Gamma_Delta_Nlgn2:Nrxn2	Gamma_Delta	Nlgn2:Nrxn2	89	82	82	97	0.114666	0.291539	0.043	0.0944214	0	0	0.933152	0.095	0.501502	FALSE	TRUE	NSC
Gamma_Delta_Robo2:Robo2	Gamma_Delta	Robo2:Robo2	89	82	82	97	0.583207	1.03195	0.372	0.593606	0	0	0.570659	0.018	0.273333	FALSE	TRUE	NSC
Gamma_Delta_Spp1:Cd44	Gamma_Delta	Spp1:Cd44	89	82	82	97	2.03526	1.17	0	0	0.006	0.0201151	-0.553617	0.042	0.380786	TRUE	TRUE	NSC
Gamma_Delta_Tgfb2:Acvr1_Tgfbr1	Gamma_Delta	Tgfb2:Acvr1_Tgfbr1	89	82	82	97	0.285025	0.0644971	0.019	0.0465607	0.998	1	-1.48596	0.119	0.542409	TRUE	FALSE	NSC
Gamma_Delta_Txlna:Stx3	Gamma_Delta	Txlna:Stx3	89	82	82	97	0.314166	0.478081	0.16	0.291412	0.001	0.0040235	0.419857	0.084	0.47899	FALSE	TRUE	NSC
Gamma_Endothelialc2_Adam15:Itga5	Gamma_Endothelialc2	Adam15:Itga5	89	82	108	136	0.348376	0.166492	0.002	0.00625306	0.928	1	-0.738336	0.75	0.95673	TRUE	FALSE	NSC
Gamma_Endothelialc2_Adam15:Itga9	Gamma_Endothelialc2	Adam15:Itga9	89	82	108	136	0.34165	0.162879	0.015	0.037862	0.95	1	-0.74078	0.771	0.961687	TRUE	FALSE	NSC
Gamma_Endothelialc2_Adam15:Itgb3	Gamma_Endothelialc2	Adam15:Itgb3	89	82	108	136	0.303784	0.116508	0.013	0.0333872	0.959	1	-0.95836	0.241	0.685534	TRUE	FALSE	NSC
Gamma_Endothelialc2_Agt:Enpep	Gamma_Endothelialc2	Agt:Enpep	89	82	108	136	0.344163	0.144869	0.006	0.0168636	0.907	1	-0.865283	0.15	0.584958	TRUE	FALSE	NSC
Gamma_Endothelialc2_Apod:Lepr	Gamma_Endothelialc2	Apod:Lepr	89	82	108	136	0.473991	0.284365	0.018	0.0444182	0.168	0.342981	-0.510931	0.321	0.752216	TRUE	FALSE	NSC
Gamma_Endothelialc2_Apoe:Lrp5	Gamma_Endothelialc2	Apoe:Lrp5	89	82	108	136	4.59203	0.379668	0	0	0.997	1	-2.49278	0.036	0.361087	TRUE	FALSE	NSC
Gamma_Endothelialc2_Apoe:Scarb1	Gamma_Endothelialc2	Apoe:Scarb1	89	82	108	136	8.5941	0.698418	0	0	0.995	1	-2.51001	0.025	0.315445	TRUE	FALSE	NSC
Gamma_Endothelialc2_Arf1:Chrm3	Gamma_Endothelialc2	Arf1:Chrm3	89	82	108	136	0.676741	0.361929	0.008	0.021777	0.787	1	-0.62584	0.034	0.354184	TRUE	FALSE	NSC
Gamma_Endothelialc2_C1qa:Cd93	Gamma_Endothelialc2	C1qa:Cd93	89	82	108	136	2.25688	1.4304	0.005	0.0143518	0.687	1	-0.456024	0.668	0.930978	TRUE	FALSE	NSC
Gamma_Endothelialc2_Calca:Calcrl	Gamma_Endothelialc2	Calca:Calcrl	89	82	108	136	0.275412	0.659648	0.123	0.233006	0	0	0.873437	0.07	0.452893	FALSE	TRUE	NSC
Gamma_Endothelialc2_Calca:Calcrl_Ramp2	Gamma_Endothelialc2	Calca:Calcrl_Ramp2	89	82	108	136	0.275412	0.659648	0.123	0.233006	0	0	0.873437	0.07	0.452893	FALSE	TRUE	NSC
Gamma_Endothelialc2_Calca:Calcrl_Ramp3	Gamma_Endothelialc2	Calca:Calcrl_Ramp3	89	82	108	136	0.215927	0.603828	0.163	0.29608	0	0	1.02835	0.016	0.259074	FALSE	TRUE	NSC
Gamma_Endothelialc2_Col1a2:Itgb3	Gamma_Endothelialc2	Col1a2:Itgb3	89	82	108	136	0.558523	0.362564	0.014	0.035644	0.143	0.299397	-0.432096	0.443	0.831799	TRUE	FALSE	NSC
Gamma_Endothelialc2_Cx3cl1:Itgb1	Gamma_Endothelialc2	Cx3cl1:Itgb1	89	82	108	136	0.460083	1.3896	0.876	1	0.001	0.0040235	1.10536	0.041	0.377073	FALSE	TRUE	NSC
Gamma_Endothelialc2_Cx3cl1:Itgb3	Gamma_Endothelialc2	Cx3cl1:Itgb3	89	82	108	136	0.112769	0.300235	0.416	0.651176	0.004	0.014087	0.979223	0.363	0.780678	FALSE	TRUE	NSC
Gamma_Endothelialc2_Efna5:Epha4	Gamma_Endothelialc2	Efna5:Epha4	89	82	108	136	0.284937	0.133125	0.006	0.0168636	0.887	1	-0.760975	0.046	0.392816	TRUE	FALSE	NSC
Gamma_Endothelialc2_Efnb1:Epha4	Gamma_Endothelialc2	Efnb1:Epha4	89	82	108	136	0.658199	0.341302	0	0	0.157	0.323909	-0.656739	0.377	0.790465	TRUE	FALSE	NSC
Gamma_Endothelialc2_Efnb1:Ephb4	Gamma_Endothelialc2	Efnb1:Ephb4	89	82	108	136	0.748081	0.369141	0	0	0.288	0.535975	-0.706332	0.317	0.748441	TRUE	FALSE	NSC
Gamma_Endothelialc2_Egf:Cav1	Gamma_Endothelialc2	Egf:Cav1	89	82	108	136	0.470899	0.878895	0	0	0	0	0.624021	0.009	0.198862	TRUE	TRUE	NSC
Gamma_Endothelialc2_Egf:Ldlr	Gamma_Endothelialc2	Egf:Ldlr	89	82	108	136	0.165577	0.254208	0.152	0.278814	0	0	0.428717	0.207	0.654338	FALSE	TRUE	NSC
Gamma_Endothelialc2_Egf:Nrp1	Gamma_Endothelialc2	Egf:Nrp1	89	82	108	136	1.56094	2.55816	0	0	0	0	0.494002	0.055	0.415031	TRUE	TRUE	NSC
Gamma_Endothelialc2_Fabp5:Rxra	Gamma_Endothelialc2	Fabp5:Rxra	89	82	108	136	0.728193	0.103898	0	0	1	1	-1.94716	0.09	0.49103	TRUE	FALSE	NSC
Gamma_Endothelialc2_Fgf12:Fgfr3	Gamma_Endothelialc2	Fgf12:Fgfr3	89	82	108	136	0.629987	0.389275	0	0	0.006	0.0201151	-0.481413	0.213	0.659678	TRUE	TRUE	NSC
Gamma_Endothelialc2_Gas6:Mertk	Gamma_Endothelialc2	Gas6:Mertk	89	82	108	136	0.975644	0.457402	0	0	0.685	1	-0.757535	0.083	0.476644	TRUE	FALSE	NSC
Gamma_Endothelialc2_Hras:Cav1	Gamma_Endothelialc2	Hras:Cav1	89	82	108	136	0.686022	1.51518	0.272	0.456934	0	0	0.792383	0.016	0.259074	FALSE	TRUE	NSC
Gamma_Endothelialc2_Hras:Insr	Gamma_Endothelialc2	Hras:Insr	89	82	108	136	0.808714	1.61389	0.145	0.267659	0	0	0.69096	0.129	0.557026	FALSE	TRUE	NSC
Gamma_Endothelialc2_Jam2:Jam2	Gamma_Endothelialc2	Jam2:Jam2	89	82	108	136	0.643359	1.5489	0.132	0.247291	0	0	0.878598	0.679	0.934853	FALSE	TRUE	NSC
Gamma_Endothelialc2_Kl:Fgfr1	Gamma_Endothelialc2	Kl:Fgfr1	89	82	108	136	0.200496	0.356741	0.163	0.29608	0	0	0.576215	0.14	0.573151	FALSE	TRUE	NSC
Gamma_Endothelialc2_Lama5:Bcam	Gamma_Endothelialc2	Lama5:Bcam	89	82	108	136	0.666631	0.171549	0	0	1	1	-1.35737	0.038	0.366748	TRUE	FALSE	NSC
Gamma_Endothelialc2_Lama5:Dag1	Gamma_Endothelialc2	Lama5:Dag1	89	82	108	136	0.403691	0.108121	0.013	0.0333872	1	1	-1.3174	0.074	0.461423	TRUE	FALSE	NSC
Gamma_Endothelialc2_Lama5:Itga1_Itgb1	Gamma_Endothelialc2	Lama5:Itga1_Itgb1	89	82	108	136	1.00631	0.269431	0	0	0.999	1	-1.31774	0.054	0.412357	TRUE	FALSE	NSC
Gamma_Endothelialc2_Lama5:Itga6_Itgb1	Gamma_Endothelialc2	Lama5:Itga6_Itgb1	89	82	108	136	0.726279	0.204916	0	0	0.997	1	-1.26533	0.102	0.515119	TRUE	FALSE	NSC
Gamma_Endothelialc2_Lama5:Itga6_Itgb4	Gamma_Endothelialc2	Lama5:Itga6_Itgb4	89	82	108	136	0.245287	0.0612696	0.001	0.00329726	0.958	1	-1.38715	0.07	0.452893	TRUE	FALSE	NSC
Gamma_Endothelialc2_Lama5:Itga9_Itgb1	Gamma_Endothelialc2	Lama5:Itga9_Itgb1	89	82	108	136	0.287811	0.0872858	0	0	0.995	1	-1.19312	0.171	0.610242	TRUE	FALSE	NSC
Gamma_Endothelialc2_Lgals1:Itgb1	Gamma_Endothelialc2	Lgals1:Itgb1	89	82	108	136	4.10152	2.1446	0	0	0.196	0.390097	-0.648407	0.168	0.607236	TRUE	FALSE	NSC
Gamma_Endothelialc2_Lpl:Gpihbp1	Gamma_Endothelialc2	Lpl:Gpihbp1	89	82	108	136	2.34364	3.64241	0.002	0.00625306	0	0	0.440939	0.039	0.369421	TRUE	TRUE	NSC
Gamma_Endothelialc2_Nampt:Insr	Gamma_Endothelialc2	Nampt:Insr	89	82	108	136	1.24797	0.732287	0	0	0.057	0.138862	-0.5331	0.426	0.822144	TRUE	FALSE	NSC
Gamma_Endothelialc2_Nampt:Itga5_Itgb1	Gamma_Endothelialc2	Nampt:Itga5_Itgb1	89	82	108	136	0.436742	0.289645	0	0	0.027	0.0736908	-0.410688	0.568	0.891712	TRUE	FALSE	NSC
Gamma_Endothelialc2_Ncam1:Robo3	Gamma_Endothelialc2	Ncam1:Robo3	89	82	108	136	0.26585	0.443378	0.119	0.226306	0.001	0.0040235	0.51149	0.062	0.432204	FALSE	TRUE	NSC
Gamma_Endothelialc2_Nucb2:Erap1	Gamma_Endothelialc2	Nucb2:Erap1	89	82	108	136	0.732522	0.479864	0.001	0.00329726	0.247	0.472543	-0.42299	0.13	0.558729	TRUE	FALSE	NSC
Gamma_Endothelialc2_Rps27a:Adrb2	Gamma_Endothelialc2	Rps27a:Adrb2	89	82	108	136	1.95353	1.07378	0.001	0.00329726	0.532	0.872739	-0.598448	0.012	0.226561	TRUE	FALSE	NSC
Gamma_Endothelialc2_Rps27a:Tlr4	Gamma_Endothelialc2	Rps27a:Tlr4	89	82	108	136	1.58832	0.905183	0	0	0.162	0.332531	-0.562297	0.037	0.363541	TRUE	FALSE	NSC
Gamma_Endothelialc2_S100a1:Tlr4	Gamma_Endothelialc2	S100a1:Tlr4	89	82	108	136	0.279758	0.0891527	0.004	0.0117568	0.89	1	-1.14358	0.025	0.315445	TRUE	FALSE	NSC
Gamma_Endothelialc2_Sema4a:Nrp1	Gamma_Endothelialc2	Sema4a:Nrp1	89	82	108	136	2.42616	0.97326	0	0	0.338	0.610086	-0.913414	0.535	0.877313	TRUE	FALSE	NSC
Gamma_Endothelialc2_Sema4a:Nrp1_Plxna2	Gamma_Endothelialc2	Sema4a:Nrp1_Plxna2	89	82	108	136	0.771419	0.356905	0	0	0.32	0.584426	-0.770762	0.924	0.987293	TRUE	FALSE	NSC
Gamma_Endothelialc2_Sema4a:Nrp1_Plxna4	Gamma_Endothelialc2	Sema4a:Nrp1_Plxna4	89	82	108	136	0.337372	0.11664	0.001	0.00329726	0.476	0.801661	-1.06209	0.177	0.618885	TRUE	FALSE	NSC
Gamma_Endothelialc2_Sema4a:Plxnd1	Gamma_Endothelialc2	Sema4a:Plxnd1	89	82	108	136	0.752882	0.323545	0	0	0.363	0.646289	-0.844571	0.77	0.961198	TRUE	FALSE	NSC
Gamma_Endothelialc2_Sema4d:Plxna2	Gamma_Endothelialc2	Sema4d:Plxna2	89	82	108	136	0.367839	0.75793	0.414	0.648688	0	0	0.722945	0.246	0.690413	FALSE	TRUE	NSC
Gamma_Endothelialc2_Sema4f:Nrp2	Gamma_Endothelialc2	Sema4f:Nrp2	89	82	108	136	0.26144	0.457727	0	0	0	0	0.560069	0.019	0.279446	TRUE	TRUE	NSC
Gamma_Endothelialc2_Shank1:Adgrl2	Gamma_Endothelialc2	Shank1:Adgrl2	89	82	108	136	0.250897	0.411213	0.004	0.0117568	0	0	0.494068	0.147	0.581729	FALSE	TRUE	NSC
Gamma_Endothelialc2_Spp1:Itgav_Itgb1	Gamma_Endothelialc2	Spp1:Itgav_Itgb1	89	82	108	136	1.38187	0.69921	0.001	0.00329726	0.176	0.356705	-0.681241	0.026	0.320156	TRUE	FALSE	NSC
Gamma_Endothelialc2_Spp1:Itgav_Itgb3	Gamma_Endothelialc2	Spp1:Itgav_Itgb3	89	82	108	136	1.35714	0.69921	0	0	0.001	0.0040235	-0.663185	0.013	0.234254	TRUE	TRUE	NSC
Gamma_Endothelialc2_Spp1:Itgav_Itgb5	Gamma_Endothelialc2	Spp1:Itgav_Itgb5	89	82	108	136	1.38187	0.69921	0	0	0.176	0.356705	-0.681241	0.026	0.320156	TRUE	FALSE	NSC
Gamma_Endothelialc2_Spp1:S1pr1	Gamma_Endothelialc2	Spp1:S1pr1	89	82	108	136	4.18791	2.67996	0	0	0	0	-0.446398	0.119	0.542409	TRUE	TRUE	NSC
Gamma_Endothelialc2_Tgfb2:Acvr1_Tgfbr1	Gamma_Endothelialc2	Tgfb2:Acvr1_Tgfbr1	89	82	108	136	0.304225	0.0788812	0.004	0.0117568	0.995	1	-1.34983	0.194	0.639732	TRUE	FALSE	NSC
Gamma_Endothelialc2_Tgfb2:Eng	Gamma_Endothelialc2	Tgfb2:Eng	89	82	108	136	2.77028	0.662701	0	0	0.963	1	-1.43038	0.167	0.605665	TRUE	FALSE	NSC
Gamma_Endothelialc2_Tgfb2:Tgfbr2_Acvr1	Gamma_Endothelialc2	Tgfb2:Tgfbr2_Acvr1	89	82	108	136	0.304225	0.0788812	0.005	0.0143518	0.995	1	-1.34983	0.194	0.639732	TRUE	FALSE	NSC
Gamma_Endothelialc2_Timp2:Itgb1	Gamma_Endothelialc2	Timp2:Itgb1	89	82	108	136	1.94875	1.05019	0.006	0.0168636	0.917	1	-0.618217	0.105	0.521233	TRUE	FALSE	NSC
Gamma_Endothelialc2_Vegfb:Adrb2	Gamma_Endothelialc2	Vegfb:Adrb2	89	82	108	136	0.281219	0.178198	0.007	0.0193306	0.175	0.355133	-0.456242	0.377	0.790465	TRUE	FALSE	NSC
Gamma_Endothelialc5_Afdn:F11r	Gamma_Endothelialc5	Afdn:F11r	89	82	52	61	0.664018	1.15757	0.032	0.0730442	0.001	0.0040235	0.555773	0.228	0.673775	FALSE	TRUE	NSC
Gamma_Endothelialc5_Apoe:Lrp5	Gamma_Endothelialc5	Apoe:Lrp5	89	82	52	61	4.58993	0.366207	0	0	0.996	1	-2.52842	0.123	0.548373	TRUE	FALSE	NSC
Gamma_Endothelialc5_Apoe:Scarb1	Gamma_Endothelialc5	Apoe:Scarb1	89	82	52	61	7.54683	0.531214	0	0	0.996	1	-2.65372	0.039	0.369421	TRUE	FALSE	NSC
Gamma_Endothelialc5_Cdh1:Ptprm	Gamma_Endothelialc5	Cdh1:Ptprm	89	82	52	61	0.440722	0.777121	0.165	0.299189	0	0	0.567183	0.16	0.598648	FALSE	TRUE	NSC
Gamma_Endothelialc5_Cgn:F11r	Gamma_Endothelialc5	Cgn:F11r	89	82	52	61	0.436665	0.835568	0.007	0.0193306	0	0	0.648945	0.142	0.575732	FALSE	TRUE	NSC
Gamma_Endothelialc5_Cgn:Tgfbr2	Gamma_Endothelialc5	Cgn:Tgfbr2	89	82	52	61	0.426709	0.665464	0.037	0.0828403	0	0	0.444382	0.295	0.730353	FALSE	TRUE	NSC
Gamma_Endothelialc5_Col1a2:Cd93	Gamma_Endothelialc5	Col1a2:Cd93	89	82	52	61	1.57919	1.04278	0.015	0.037862	0.302	0.557531	-0.415028	0.462	0.842468	TRUE	FALSE	NSC
Gamma_Endothelialc5_Copa:Sort1	Gamma_Endothelialc5	Copa:Sort1	89	82	52	61	0.241566	1.51445	1	1	0	0	1.83566	0.014	0.243169	FALSE	TRUE	NSC
Gamma_Endothelialc5_Ctf1:Lifr_Il6st	Gamma_Endothelialc5	Ctf1:Lifr_Il6st	89	82	52	61	0.274003	0.174751	0	0	0.079	0.183097	-0.449776	0.191	0.637178	TRUE	FALSE	NSC
Gamma_Endothelialc5_Dusp18:Cd151	Gamma_Endothelialc5	Dusp18:Cd151	89	82	52	61	0.740344	1.15945	0	0	0	0	0.448587	0.175	0.615456	TRUE	TRUE	NSC
Gamma_Endothelialc5_Efnb1:Ephb4	Gamma_Endothelialc5	Efnb1:Ephb4	89	82	52	61	0.65998	0.435272	0	0	0.148	0.308252	-0.416239	0.672	0.931743	TRUE	FALSE	NSC
Gamma_Endothelialc5_Egf:Cav1	Gamma_Endothelialc5	Egf:Cav1	89	82	52	61	0.488138	0.785788	0	0	0	0	0.476089	0.184	0.628473	TRUE	TRUE	NSC
Gamma_Endothelialc5_Hras:Cav1	Gamma_Endothelialc5	Hras:Cav1	89	82	52	61	0.711135	1.35467	0.24	0.411609	0.005	0.0171752	0.64445	0.25	0.694247	FALSE	TRUE	NSC
Gamma_Endothelialc5_Lama5:Bcam	Gamma_Endothelialc5	Lama5:Bcam	89	82	52	61	0.51558	0.199378	0.009	0.024104	0.997	1	-0.950089	0.381	0.79384	TRUE	FALSE	NSC
Gamma_Endothelialc5_Lama5:Itga1_Itgb1	Gamma_Endothelialc5	Lama5:Itga1_Itgb1	89	82	52	61	0.732966	0.194745	0.01	0.0265002	1	1	-1.32541	0.094	0.49892	TRUE	FALSE	NSC
Gamma_Endothelialc5_Lama5:Itga6_Itgb1	Gamma_Endothelialc5	Lama5:Itga6_Itgb1	89	82	52	61	0.721702	0.13427	0.001	0.00329726	0.999	1	-1.68176	0.018	0.273333	TRUE	FALSE	NSC
Gamma_Endothelialc5_Lgals1:Itgb1	Gamma_Endothelialc5	Lgals1:Itgb1	89	82	52	61	3.2982	1.44528	0	0	0.814	1	-0.825073	0.098	0.506865	TRUE	FALSE	NSC
Gamma_Endothelialc5_Lpl:Gpihbp1	Gamma_Endothelialc5	Lpl:Gpihbp1	89	82	52	61	2.468	4.97839	0.011	0.0288122	0	0	0.701698	0.011	0.218618	TRUE	TRUE	NSC
Gamma_Endothelialc5_Lrpap1:Sort1	Gamma_Endothelialc5	Lrpap1:Sort1	89	82	52	61	0.157081	1.1457	1	1	0.011	0.0342147	1.98701	0.013	0.234254	FALSE	TRUE	NSC
Gamma_Endothelialc5_Ltbp3:Itgb5	Gamma_Endothelialc5	Ltbp3:Itgb5	89	82	52	61	0.368666	0.90642	0.574	0.844896	0	0	0.899612	0.072	0.457981	FALSE	TRUE	NSC
Gamma_Endothelialc5_Sema4a:Nrp1	Gamma_Endothelialc5	Sema4a:Nrp1	89	82	52	61	1.75201	0.630566	0.002	0.00625306	0.897	1	-1.0219	0.234	0.679533	TRUE	FALSE	NSC
Gamma_Endothelialc5_Sema4a:Nrp1_Plxna2	Gamma_Endothelialc5	Sema4a:Nrp1_Plxna2	89	82	52	61	0.563956	0.192418	0.013	0.0333872	0.965	1	-1.07531	0.283	0.719855	TRUE	FALSE	NSC
Gamma_Endothelialc5_Sema4a:Plxnd1	Gamma_Endothelialc5	Sema4a:Plxnd1	89	82	52	61	0.544049	0.231747	0.005	0.0143518	0.804	1	-0.853393	0.611	0.910292	TRUE	FALSE	NSC
Gamma_Endothelialc5_Spp1:S1pr1	Gamma_Endothelialc5	Spp1:S1pr1	89	82	52	61	4.34057	2.1246	0	0	0.001	0.0040235	-0.714422	0.03	0.337729	TRUE	TRUE	NSC
Gamma_Endothelialc5_Tgfb2:Eng	Gamma_Endothelialc5	Tgfb2:Eng	89	82	52	61	2.52122	0.569895	0	0	0.977	1	-1.48704	0.127	0.554155	TRUE	FALSE	NSC
Gamma_Endothelialc5_Ucn3:Il10rb	Gamma_Endothelialc5	Ucn3:Il10rb	89	82	52	61	0.867837	0.100218	0.008	0.021777	1	1	-2.15865	0.136	0.567835	TRUE	FALSE	NSC
Gamma_Gamma_Afdn:Epha7	Gamma_Gamma	Afdn:Epha7	89	82	89	82	0.133346	0.357751	0.636	0.915701	0.004	0.014087	0.986891	0.04	0.373671	FALSE	TRUE	NSC
Gamma_Gamma_Afdn:Nrxn3	Gamma_Gamma	Afdn:Nrxn3	89	82	89	82	0.335149	0.136841	0.003	0.00906057	0.633	0.996631	-0.89576	0.158	0.596203	TRUE	FALSE	NSC
Gamma_Gamma_Cxadr:Cxadr	Gamma_Gamma	Cxadr:Cxadr	89	82	89	82	0.167394	0.493667	0.354	0.569563	0	0	1.08151	0.054	0.412357	FALSE	TRUE	NSC
Gamma_Gamma_Inha:Acvr2b	Gamma_Gamma	Inha:Acvr2b	89	82	89	82	0.117825	0.287555	0.48	0.73217	0	0	0.892214	0.066	0.442264	FALSE	TRUE	NSC
Gamma_Gamma_Lefty1:Acvr2b	Gamma_Gamma	Lefty1:Acvr2b	89	82	89	82	0.155154	0.298988	0.234	0.402984	0.007	0.0231106	0.655987	0.159	0.597667	FALSE	TRUE	NSC
Gamma_Gamma_Nlgn2:Nrxn1	Gamma_Gamma	Nlgn2:Nrxn1	89	82	89	82	0.151668	0.539131	0.992	1	0.001	0.0040235	1.26827	0.012	0.226561	FALSE	TRUE	NSC
Gamma_Gamma_Rims2:Abca1	Gamma_Gamma	Rims2:Abca1	89	82	89	82	0.28226	0.669916	0.994	1	0.002	0.00759086	0.864325	0.01	0.208344	FALSE	TRUE	NSC
Gamma_Gamma_Robo2:Robo2	Gamma_Gamma	Robo2:Robo2	89	82	89	82	0.506622	1.40505	0.655	0.936399	0	0	1.02007	0.01	0.208344	FALSE	TRUE	NSC
Gamma_Gamma_Spp1:Cd44	Gamma_Gamma	Spp1:Cd44	89	82	89	82	1.17415	0.162089	0.012	0.0311319	0.997	1	-1.98015	0.014	0.243169	TRUE	FALSE	NSC
Gamma_Gamma_Spp1:Itgav_Itgb1	Gamma_Gamma	Spp1:Itgav_Itgb1	89	82	89	82	1.51554	0.793991	0	0	0.101	0.224107	-0.646452	0.298	0.732158	TRUE	FALSE	NSC
Gamma_Gamma_Tfpi:Sdc4	Gamma_Gamma	Tfpi:Sdc4	89	82	89	82	0.523784	0.339311	0.016	0.0400543	0.703	1	-0.434161	0.364	0.781563	TRUE	FALSE	NSC
Gamma_Gamma_Vegfb:Ret	Gamma_Gamma	Vegfb:Ret	89	82	89	82	0.0680207	0.277528	1	1	0.017	0.0496587	1.40611	0.293	0.728606	FALSE	TRUE	NSC
Gamma_Lymphocytes_Apoe:Sorl1	Gamma_Lymphocytes	Apoe:Sorl1	89	82	77	20	6.22969	0.517387	0	0	0.749	1	-2.48829	0.038	0.366748	TRUE	FALSE	NSC
Gamma_Lymphocytes_B2m:Cd247	Gamma_Lymphocytes	B2m:Cd247	89	82	77	20	2.81565	0.977825	0	0	0.203	0.401646	-1.05762	0.001	0.0501662	TRUE	FALSE	NSC
Gamma_Lymphocytes_B2m:Klrd1	Gamma_Lymphocytes	B2m:Klrd1	89	82	77	20	2.1338	0.699659	0.008	0.021777	0.156	0.322126	-1.11507	0.041	0.377073	TRUE	FALSE	NSC
Gamma_Lymphocytes_Cx3cl1:Itga4	Gamma_Lymphocytes	Cx3cl1:Itga4	89	82	77	20	0.342587	0.885145	0.116	0.221413	0	0	0.949228	0.495	0.860183	FALSE	TRUE	NSC
Gamma_Lymphocytes_Egf:Cd44	Gamma_Lymphocytes	Egf:Cd44	89	82	77	20	0.320421	0.616688	0.001	0.00329726	0	0	0.654727	0.021	0.292538	TRUE	TRUE	NSC
Gamma_Lymphocytes_Fam3c:Pdcd1	Gamma_Lymphocytes	Fam3c:Pdcd1	89	82	77	20	0.495506	0	0	0	1	1	#NAME?	0.026	0.320156	TRUE	FALSE	NSC
Gamma_Lymphocytes_Fyn:Spn	Gamma_Lymphocytes	Fyn:Spn	89	82	77	20	0.752759	0.424203	0	0	0.071	0.167287	-0.573531	0.384	0.795499	TRUE	FALSE	NSC
Gamma_Lymphocytes_Fyn:Thy1	Gamma_Lymphocytes	Fyn:Thy1	89	82	77	20	1.22374	0.796086	0	0	0.042	0.10722	-0.429958	0.487	0.855638	TRUE	FALSE	NSC
Gamma_Lymphocytes_H2-Ab1:Cd4	Gamma_Lymphocytes	H2-Ab1:Cd4	89	82	77	20	1.32753	0.0626646	0.007	0.0193306	0.15	0.311733	-3.05328	0.107	0.523416	TRUE	FALSE	NSC
Gamma_Lymphocytes_H2-Eb1:Cd4	Gamma_Lymphocytes	H2-Eb1:Cd4	89	82	77	20	2.01925	0.0965453	0	0	0.15	0.311733	-3.04047	0.106	0.522682	TRUE	FALSE	NSC
Gamma_Lymphocytes_H2-Q2:Cd8a	Gamma_Lymphocytes	H2-Q2:Cd8a	89	82	77	20	0.716893	0	0	0	1	1	#NAME?	0.001	0.0501662	TRUE	FALSE	NSC
Gamma_Lymphocytes_H2-Q2:Cd8b1	Gamma_Lymphocytes	H2-Q2:Cd8b1	89	82	77	20	0.882737	0	0	0	1	1	#NAME?	0.001	0.0501662	TRUE	FALSE	NSC
Gamma_Lymphocytes_H2-Q6:Cd8a	Gamma_Lymphocytes	H2-Q6:Cd8a	89	82	77	20	0.751686	0	0.001	0.00329726	1	1	#NAME?	0.005	0.145149	TRUE	FALSE	NSC
Gamma_Lymphocytes_H2-Q6:Cd8b1	Gamma_Lymphocytes	H2-Q6:Cd8b1	89	82	77	20	0.925579	0	0	0	1	1	#NAME?	0.004	0.12998	TRUE	FALSE	NSC
Gamma_Lymphocytes_H2-Q7:Cd8a	Gamma_Lymphocytes	H2-Q7:Cd8a	89	82	77	20	1.45312	0	0	0	1	1	#NAME?	0.007	0.175847	TRUE	FALSE	NSC
Gamma_Lymphocytes_H2-Q7:Cd8b1	Gamma_Lymphocytes	H2-Q7:Cd8b1	89	82	77	20	1.78928	0	0	0	1	1	#NAME?	0.006	0.162661	TRUE	FALSE	NSC
Gamma_Lymphocytes_H2-T23:Cd8a	Gamma_Lymphocytes	H2-T23:Cd8a	89	82	77	20	1.20568	0	0.007	0.0193306	1	1	#NAME?	0.001	0.0501662	TRUE	FALSE	NSC
Gamma_Lymphocytes_Jam2:Itgb1_Itga4	Gamma_Lymphocytes	Jam2:Itgb1_Itga4	89	82	77	20	0.728968	1.63749	0.03	0.0690724	0	0	0.809293	0.841	0.974351	FALSE	TRUE	NSC
Gamma_Lymphocytes_Jam3:Itgal	Gamma_Lymphocytes	Jam3:Itgal	89	82	77	20	0.377056	0.773087	0.347	0.560363	0.004	0.014087	0.718	0.294	0.729454	FALSE	TRUE	NSC
Gamma_Lymphocytes_Lama5:Cd44	Gamma_Lymphocytes	Lama5:Cd44	89	82	77	20	0.484047	0.148595	0.002	0.00625306	0.778	1	-1.18096	0.149	0.584766	TRUE	FALSE	NSC
Gamma_Lymphocytes_Lgals1:Cd69	Gamma_Lymphocytes	Lgals1:Cd69	89	82	77	20	3.0519	1.76409	0	0	0.002	0.00759086	-0.548125	0.281	0.718068	TRUE	FALSE	NSC
Gamma_Lymphocytes_Lgals1:Itgb1	Gamma_Lymphocytes	Lgals1:Itgb1	89	82	77	20	2.99126	1.57917	0.003	0.00906057	0.655	1	-0.638792	0.202	0.649223	TRUE	FALSE	NSC
Gamma_Lymphocytes_Lgals1:Lgals1	Gamma_Lymphocytes	Lgals1:Lgals1	89	82	77	20	3.91271	1.65787	0	0	0.153	0.316897	-0.858696	0.077	0.466127	TRUE	FALSE	NSC
Gamma_Lymphocytes_Lgals1:Ptprc	Gamma_Lymphocytes	Lgals1:Ptprc	89	82	77	20	5.0323	2.45757	0	0	0	0	-0.716705	0.12	0.543906	TRUE	FALSE	NSC
Gamma_Lymphocytes_Lpl:Cd44	Gamma_Lymphocytes	Lpl:Cd44	89	82	77	20	0.864028	1.46897	0.02	0.0486593	0.006	0.0201151	0.530708	0.031	0.342257	TRUE	TRUE	NSC
Gamma_Lymphocytes_Mif:Cd74_Cd44	Gamma_Lymphocytes	Mif:Cd74_Cd44	89	82	77	20	1.30609	0.195883	0	0	0.849	1	-1.89727	0.076	0.464732	TRUE	FALSE	NSC
Gamma_Lymphocytes_Nampt:Adora2a	Gamma_Lymphocytes	Nampt:Adora2a	89	82	77	20	0.396659	0.183	0	0	0.268	0.505038	-0.77359	0.309	0.741038	TRUE	FALSE	NSC
Gamma_Lymphocytes_Snca:Lag3	Gamma_Lymphocytes	Snca:Lag3	89	82	77	20	0.730145	0	0	0	1	1	#NAME?	0.181	0.624067	TRUE	FALSE	NSC
Gamma_Lymphocytes_Spp1:Itgav_Itgb1	Gamma_Lymphocytes	Spp1:Itgav_Itgb1	89	82	77	20	1.61647	0.47026	0	0	0.473	0.797742	-1.23471	0.014	0.243169	TRUE	FALSE	NSC
Gamma_Lymphocytes_Spp1:Itgb1_Itga4	Gamma_Lymphocytes	Spp1:Itgb1_Itga4	89	82	77	20	4.03813	2.30553	0	0	0	0	-0.560469	0.05	0.401961	TRUE	TRUE	NSC
Gamma_Lymphocytes_Spp1:Ptger4	Gamma_Lymphocytes	Spp1:Ptger4	89	82	77	20	2.06714	1.14172	0	0	0	0	-0.593627	0.108	0.525367	TRUE	TRUE	NSC
Gamma_Lymphocytes_Tgfb2:Tgfbr3	Gamma_Lymphocytes	Tgfb2:Tgfbr3	89	82	77	20	0.36375	0.0856473	0.02	0.0486593	0.944	1	-1.44623	0.169	0.608598	TRUE	FALSE	NSC
Gamma_Lymphocytes_Tnfsf9:Traf1	Gamma_Lymphocytes	Tnfsf9:Traf1	89	82	77	20	0.163989	0.267867	0.003	0.00906057	0.001	0.0040235	0.490689	0.137	0.569362	FALSE	TRUE	NSC
Gamma_Lymphocytes_Vasp:Itga4	Gamma_Lymphocytes	Vasp:Itga4	89	82	77	20	1.46592	0.618413	0	0	0.084	0.192416	-0.86308	0.11	0.527981	TRUE	FALSE	NSC
Gamma_Myelocytes_Adam10:Fcer2a	Gamma_Myelocytes	Adam10:Fcer2a	89	82	40	41	0.265107	0	0.006	0.0168636	1	1	#NAME?	0.017	0.265555	TRUE	FALSE	NSC
Gamma_Myelocytes_Apoe:Abca1	Gamma_Myelocytes	Apoe:Abca1	89	82	40	41	4.91048	0.377584	0.012	0.0311319	0.998	1	-2.56533	0.045	0.389382	TRUE	FALSE	NSC
Gamma_Myelocytes_Apoe:Sdc4	Gamma_Myelocytes	Apoe:Sdc4	89	82	40	41	5.27745	0.37373	0.017	0.0423057	1	1	-2.64766	0.036	0.361087	TRUE	FALSE	NSC
Gamma_Myelocytes_Apoe:Sorl1	Gamma_Myelocytes	Apoe:Sorl1	89	82	40	41	5.96731	0.341834	0	0	0.935	1	-2.85973	0.013	0.234254	TRUE	FALSE	NSC
Gamma_Myelocytes_Apoe:Trem2	Gamma_Myelocytes	Apoe:Trem2	89	82	40	41	7.88554	0.633185	0	0	0.512	0.846958	-2.52202	0.053	0.410861	TRUE	FALSE	NSC
Gamma_Myelocytes_Bsg:Spn	Gamma_Myelocytes	Bsg:Spn	89	82	40	41	0.99357	1.59491	0.267	0.4499	0.002	0.00759086	0.473267	0.261	0.703727	FALSE	TRUE	NSC
Gamma_Myelocytes_Cadm1:Cadm1	Gamma_Myelocytes	Cadm1:Cadm1	89	82	40	41	0.601134	0.366224	0	0	0.337	0.608645	-0.495571	0.459	0.839902	TRUE	FALSE	NSC
Gamma_Myelocytes_Cx3cl1:Cx3cr1	Gamma_Myelocytes	Cx3cl1:Cx3cr1	89	82	40	41	0.277374	0.950195	0.051	0.109068	0	0	1.2313	0.046	0.392816	FALSE	TRUE	NSC
Gamma_Myelocytes_Cx3cl1:Itga4	Gamma_Myelocytes	Cx3cl1:Itga4	89	82	40	41	0.168864	0.455443	0.716	1	0.01	0.0315026	0.992178	0.389	0.799325	FALSE	TRUE	NSC
Gamma_Myelocytes_Egf:Cd44	Gamma_Myelocytes	Egf:Cd44	89	82	40	41	0.288991	0.54765	0.009	0.024104	0	0	0.63924	0.21	0.65688	TRUE	TRUE	NSC
Gamma_Myelocytes_Gas6:Axl	Gamma_Myelocytes	Gas6:Axl	89	82	40	41	1.20606	0.750305	0.002	0.00625306	0.335	0.605857	-0.474631	0.314	0.745652	TRUE	FALSE	NSC
Gamma_Myelocytes_Gstp1:Traf2	Gamma_Myelocytes	Gstp1:Traf2	89	82	40	41	0.816536	0.184927	0.01	0.0265002	0.921	1	-1.48511	0.001	0.0501662	TRUE	FALSE	NSC
Gamma_Myelocytes_Hras:Tlr2	Gamma_Myelocytes	Hras:Tlr2	89	82	40	41	0.400516	0.795545	0.038	0.0847706	0	0	0.686272	0.188	0.633663	FALSE	TRUE	NSC
Gamma_Myelocytes_Il15ra:Axl	Gamma_Myelocytes	Il15ra:Axl	89	82	40	41	0.35367	0.639333	0.071	0.14512	0.002	0.00759086	0.592062	0.211	0.658087	FALSE	TRUE	NSC
Gamma_Myelocytes_Jam2:Itgb1_Itga4	Gamma_Myelocytes	Jam2:Itgb1_Itga4	89	82	40	41	0.350599	0.842556	0.605	0.880226	0.006	0.0201151	0.876796	0.697	0.940923	FALSE	TRUE	NSC
Gamma_Myelocytes_Lama5:Cd44	Gamma_Myelocytes	Lama5:Cd44	89	82	40	41	0.436567	0.13196	0.012	0.0311319	0.929	1	-1.19644	0.241	0.685534	TRUE	FALSE	NSC
Gamma_Myelocytes_Lgals1:Cd69	Gamma_Myelocytes	Lgals1:Cd69	89	82	40	41	2.01094	0.888122	0	0	0.051	0.12633	-0.817249	0.127	0.554155	TRUE	FALSE	NSC
Gamma_Myelocytes_Lgals1:Ptprc	Gamma_Myelocytes	Lgals1:Ptprc	89	82	40	41	3.62222	1.7283	0	0	0.003	0.0109016	-0.739947	0.118	0.540894	TRUE	FALSE	NSC
Gamma_Myelocytes_Lpl:Cd44	Gamma_Myelocytes	Lpl:Cd44	89	82	40	41	0.779276	1.30451	0.039	0.0866986	0	0	0.515221	0.301	0.735394	FALSE	TRUE	NSC
Gamma_Myelocytes_Mif:Cd74_Cxcr4	Gamma_Myelocytes	Mif:Cd74_Cxcr4	89	82	40	41	1.19904	0.767235	0	0	0.141	0.295974	-0.446479	0.217	0.663772	TRUE	FALSE	NSC
Gamma_Myelocytes_Mif:Cxcr4	Gamma_Myelocytes	Mif:Cxcr4	89	82	40	41	1.19904	0.767235	0	0	0.147	0.306496	-0.446479	0.217	0.663772	TRUE	FALSE	NSC
Gamma_Myelocytes_Psen2:Notch2	Gamma_Myelocytes	Psen2:Notch2	89	82	40	41	0.436324	0.222274	0	0	0.08	0.185053	-0.674472	0.194	0.639732	TRUE	FALSE	NSC
Gamma_Myelocytes_Ptpn6:Cd22	Gamma_Myelocytes	Ptpn6:Cd22	89	82	40	41	0.411548	0.104946	0	0	0.126	0.269808	-1.36648	0.032	0.345825	TRUE	FALSE	NSC
Gamma_Myelocytes_Pyy:Dpp4	Gamma_Myelocytes	Pyy:Dpp4	89	82	40	41	8.52311	16.0268	0.014	0.035644	0	0	0.631479	0.12	0.543906	TRUE	TRUE	NSC
Gamma_Myelocytes_Rps27a:Adrb2	Gamma_Myelocytes	Rps27a:Adrb2	89	82	40	41	2.85312	1.56671	0.002	0.00625306	0.165	0.337646	-0.599438	0.063	0.434794	TRUE	FALSE	NSC
Gamma_Myelocytes_S100a1:Ryr1	Gamma_Myelocytes	S100a1:Ryr1	89	82	40	41	0.292892	0	0.005	0.0143518	1	1	#NAME?	0.001	0.0501662	TRUE	FALSE	NSC
Gamma_Myelocytes_Spp1:Itgb1_Itga4	Gamma_Myelocytes	Spp1:Itgb1_Itga4	89	82	40	41	1.94215	1.18629	0	0	0.003	0.0109016	-0.492966	0.148	0.582977	TRUE	TRUE	NSC
Gamma_Myelocytes_Spp1:Itgb1_Itga9	Gamma_Myelocytes	Spp1:Itgb1_Itga9	89	82	40	41	0.642631	1.02102	0.023	0.0549123	0	0	0.46299	0.348	0.770626	FALSE	TRUE	NSC
Gamma_Myelocytes_St6gal1:Cd22	Gamma_Myelocytes	St6gal1:Cd22	89	82	40	41	0.44915	0.234435	0	0	0.005	0.0171752	-0.65018	0.229	0.67427	TRUE	FALSE	NSC
Gamma_Myelocytes_Tfpi:Sdc4	Gamma_Myelocytes	Tfpi:Sdc4	89	82	40	41	0.607276	0.380264	0.004	0.0117568	0.487	0.815144	-0.468117	0.33	0.758272	TRUE	FALSE	NSC
Gamma_Myelocytes_Tgfb2:Tgfbr1_Tgfbr2	Gamma_Myelocytes	Tgfb2:Tgfbr1_Tgfbr2	89	82	40	41	0.734448	0.168251	0	0	0.929	1	-1.47366	0.129	0.557026	TRUE	FALSE	NSC
Gamma_Myelocytes_Tnr:Itga9_Itgb1	Gamma_Myelocytes	Tnr:Itga9_Itgb1	89	82	40	41	0.226348	0.664291	0.318	0.521623	0	0	1.07665	0.009	0.198862	FALSE	TRUE	NSC
Gamma_Myelocytes_Trf:Adrb2	Gamma_Myelocytes	Trf:Adrb2	89	82	40	41	0.290629	0.109678	0.005	0.0143518	0.378	0.667484	-0.974495	0.051	0.404903	TRUE	FALSE	NSC
Gamma_Myelocytes_Vegfa:Axl	Gamma_Myelocytes	Vegfa:Axl	89	82	40	41	1.0694	1.62565	0.02	0.0486593	0	0	0.418809	0.068	0.448605	TRUE	TRUE	NSC
Gamma_Myelocytes_Vegfa:Itga9	Gamma_Myelocytes	Vegfa:Itga9	89	82	40	41	0.269905	0.841095	0.692	0.97635	0.003	0.0109016	1.13663	0.003	0.108529	FALSE	TRUE	NSC
Gamma_Myelocytes_Vegfb:Adrb2	Gamma_Myelocytes	Vegfb:Adrb2	89	82	40	41	0.410721	0.26	0.002	0.00625306	0.054	0.132722	-0.457231	0.419	0.817855	TRUE	FALSE	NSC
Gamma_Myelocytes_Wnt4:Fzd7_Lrp6	Gamma_Myelocytes	Wnt4:Fzd7_Lrp6	89	82	40	41	0.363308	0.588064	0.05	0.107274	0	0	0.481586	0.109	0.526453	FALSE	TRUE	NSC
Gamma_aStellate_Adam17:Cd9	Gamma_aStellate	Adam17:Cd9	89	82	27	14	0.685273	1.34081	0.116	0.221413	0.006	0.0201151	0.671213	0.017	0.265555	FALSE	TRUE	NSC
Gamma_aStellate_Afdn:Ephb2	Gamma_aStellate	Afdn:Ephb2	89	82	27	14	0.502292	0.209549	0.001	0.00329726	0.338	0.610086	-0.874225	0.353	0.773345	TRUE	FALSE	NSC
Gamma_aStellate_Alcam:Chl1	Gamma_aStellate	Alcam:Chl1	89	82	27	14	1.35506	2.22207	0	0	0	0	0.494597	0.149	0.584766	FALSE	TRUE	NSC
Gamma_aStellate_Alcam:L1cam	Gamma_aStellate	Alcam:L1cam	89	82	27	14	1.13788	1.96663	0	0	0	0	0.547156	0.119	0.542409	FALSE	TRUE	NSC
Gamma_aStellate_Ang:Egfr	Gamma_aStellate	Ang:Egfr	89	82	27	14	0.46443	0.231287	0	0	0.037	0.0963514	-0.697153	0.337	0.76285	TRUE	FALSE	NSC
Gamma_aStellate_Apoe:Abca1	Gamma_aStellate	Apoe:Abca1	89	82	27	14	5.02827	0.41443	0.011	0.0288122	0.995	1	-2.49593	0.084	0.47899	TRUE	FALSE	NSC
Gamma_aStellate_Apoe:Lrp1	Gamma_aStellate	Apoe:Lrp1	89	82	27	14	13.912	0.951293	0	0	0.925	1	-2.68269	0.015	0.252356	TRUE	FALSE	NSC
Gamma_aStellate_Apoe:Lrp6	Gamma_aStellate	Apoe:Lrp6	89	82	27	14	5.45578	0.282306	0.005	0.0143518	1	1	-2.96144	0.025	0.315445	TRUE	FALSE	NSC
Gamma_aStellate_Apoe:Sdc1	Gamma_aStellate	Apoe:Sdc1	89	82	27	14	3.62608	0.165724	0	0	0.452	0.770858	-3.08558	0.043	0.383158	TRUE	FALSE	NSC
Gamma_aStellate_Apoe:Sdc4	Gamma_aStellate	Apoe:Sdc4	89	82	27	14	5.72248	0.640693	0.009	0.024104	0.985	1	-2.18961	0.234	0.679533	TRUE	FALSE	NSC
Gamma_aStellate_Cdh1:Erbb3	Gamma_aStellate	Cdh1:Erbb3	89	82	27	14	0.300024	0.601587	0.023	0.0549123	0	0	0.695709	0.118	0.540894	FALSE	TRUE	NSC
Gamma_aStellate_Cdh2:Cdh2	Gamma_aStellate	Cdh2:Cdh2	89	82	27	14	0.570768	1.63231	0.986	1	0.006	0.0201151	1.05077	0.008	0.188159	FALSE	TRUE	NSC
Gamma_aStellate_Col1a2:Sdc1	Gamma_aStellate	Col1a2:Sdc1	89	82	27	14	0.62645	0.26549	0	0	0.101	0.224107	-0.858493	0.224	0.671151	TRUE	FALSE	NSC
Gamma_aStellate_Cx3cl1:Itgav	Gamma_aStellate	Cx3cl1:Itgav	89	82	27	14	0.14655	0.602369	0.948	1	0.015	0.0446131	1.4135	0.012	0.226561	FALSE	TRUE	NSC
Gamma_aStellate_Efnb1:Egfr	Gamma_aStellate	Efnb1:Egfr	89	82	27	14	0.54248	0.2259	0	0	0.036	0.0942202	-0.876057	0.3	0.73441	TRUE	FALSE	NSC
Gamma_aStellate_Efnb1:Epha4	Gamma_aStellate	Efnb1:Epha4	89	82	27	14	0.4581	0.199637	0.011	0.0288122	0.591	0.946158	-0.83059	0.259	0.702097	TRUE	FALSE	NSC
Gamma_aStellate_Efnb1:Ephb2	Gamma_aStellate	Efnb1:Ephb2	89	82	27	14	0.389939	0.0787088	0	0	0.617	0.977883	-1.60024	0.149	0.584766	TRUE	FALSE	NSC
Gamma_aStellate_Efnb1:Ephb6	Gamma_aStellate	Efnb1:Ephb6	89	82	27	14	0.304829	0.153967	0	0	0.062	0.14914	-0.683015	0.416	0.815787	TRUE	FALSE	NSC
Gamma_aStellate_Egf:Erbb3	Gamma_aStellate	Egf:Erbb3	89	82	27	14	0.149096	0.496241	0.004	0.0117568	0	0	1.20248	0.013	0.234254	FALSE	TRUE	NSC
Gamma_aStellate_F8:Lrp1	Gamma_aStellate	F8:Lrp1	89	82	27	14	0.416504	0.775386	0.029	0.0670956	0	0	0.621465	0.25	0.694247	FALSE	TRUE	NSC
Gamma_aStellate_Gas6:Axl	Gamma_aStellate	Gas6:Axl	89	82	27	14	1.18809	0.558915	0.004	0.0117568	0.571	0.922096	-0.754108	0.136	0.567835	TRUE	FALSE	NSC
Gamma_aStellate_Grn:Egfr	Gamma_aStellate	Grn:Egfr	89	82	27	14	0.406949	0.212999	0.019	0.0465607	0.112	0.244271	-0.647398	0.406	0.809708	TRUE	FALSE	NSC
Gamma_aStellate_Hbegf:Erbb3	Gamma_aStellate	Hbegf:Erbb3	89	82	27	14	0.309112	0.590273	0.022	0.0528554	0	0	0.646881	0.161	0.600024	FALSE	TRUE	NSC
Gamma_aStellate_Hmgb1:Sdc1	Gamma_aStellate	Hmgb1:Sdc1	89	82	27	14	0.694935	0.421508	0.003	0.00906057	0.179	0.361791	-0.49998	0.282	0.719019	TRUE	FALSE	NSC
Gamma_aStellate_Iapp:Adcyap1r1	Gamma_aStellate	Iapp:Adcyap1r1	89	82	27	14	7.38079	4.72786	0.016	0.0400543	0.076	0.177219	-0.445409	0.197	0.643048	TRUE	FALSE	NSC
Gamma_aStellate_Jam2:Itgav_Itgb1	Gamma_aStellate	Jam2:Itgav_Itgb1	89	82	27	14	0.318382	1.11437	0.825	1	0.014	0.0420684	1.25279	0.144	0.577775	FALSE	TRUE	NSC
Gamma_aStellate_Kl:Fgfr1	Gamma_aStellate	Kl:Fgfr1	89	82	27	14	0.238071	0.467432	0.088	0.174643	0	0	0.674685	0.144	0.577775	FALSE	TRUE	NSC
Gamma_aStellate_Lama5:Dag1	Gamma_aStellate	Lama5:Dag1	89	82	27	14	0.517443	0.161421	0.006	0.0168636	0.965	1	-1.16488	0.191	0.637178	TRUE	FALSE	NSC
Gamma_aStellate_Lama5:Sdc1	Gamma_aStellate	Lama5:Sdc1	89	82	27	14	0.287035	0.0457189	0	0	0.445	0.761579	-1.83709	0.047	0.395157	TRUE	FALSE	NSC
Gamma_aStellate_Lgals1:Lgals1	Gamma_aStellate	Lgals1:Lgals1	89	82	27	14	5.9598	2.01048	0	0	0.072	0.169211	-1.08666	0.036	0.361087	TRUE	FALSE	NSC
Gamma_aStellate_Lgi1:Adam11	Gamma_aStellate	Lgi1:Adam11	89	82	27	14	0.10543	0.377903	0.126	0.237726	0.004	0.014087	1.27659	0.059	0.424386	FALSE	TRUE	NSC
Gamma_aStellate_Lgi1:Adam23	Gamma_aStellate	Lgi1:Adam23	89	82	27	14	0.156444	0.49479	0.135	0.251959	0	0	1.15143	0.025	0.315445	FALSE	TRUE	NSC
Gamma_aStellate_Lgi2:Adam11	Gamma_aStellate	Lgi2:Adam11	89	82	27	14	0.116699	0.5239	0.072	0.146857	0	0	1.5017	0.053	0.410861	FALSE	TRUE	NSC
Gamma_aStellate_Lgi2:Adam23	Gamma_aStellate	Lgi2:Adam23	89	82	27	14	0.173167	0.685945	0.04	0.0886486	0	0	1.37654	0.029	0.332789	FALSE	TRUE	NSC
Gamma_aStellate_Mif:Egfr	Gamma_aStellate	Mif:Egfr	89	82	27	14	0.961375	0.582711	0	0	0.007	0.0231106	-0.500673	0.382	0.794527	TRUE	FALSE	NSC
Gamma_aStellate_Ncam1:Ptprz1	Gamma_aStellate	Ncam1:Ptprz1	89	82	27	14	0.879251	2.4865	0.013	0.0333872	0	0	1.03956	0.001	0.0501662	FALSE	TRUE	NSC
Gamma_aStellate_Nlgn1:Nrxn1	Gamma_aStellate	Nlgn1:Nrxn1	89	82	27	14	0.334125	0.189105	0.001	0.00329726	0.137	0.288893	-0.569211	0.338	0.763189	TRUE	FALSE	NSC
Gamma_aStellate_Nrtn:Gfra3	Gamma_aStellate	Nrtn:Gfra3	89	82	27	14	0.284528	0.56107	0.004	0.0117568	0	0	0.679012	0.212	0.658855	FALSE	TRUE	NSC
Gamma_aStellate_Pdgfa:Pdgfra	Gamma_aStellate	Pdgfa:Pdgfra	89	82	27	14	0.992283	0	0	0	1	1	#NAME?	0.021	0.292538	TRUE	FALSE	NSC
Gamma_aStellate_Pgf:Egfr	Gamma_aStellate	Pgf:Egfr	89	82	27	14	0.433998	0.28057	0	0	0.015	0.0446131	-0.436219	0.531	0.875814	TRUE	FALSE	NSC
Gamma_aStellate_Psen2:Notch2	Gamma_aStellate	Psen2:Notch2	89	82	27	14	0.30329	0.184624	0.017	0.0423057	0.251	0.478431	-0.496368	0.458	0.839599	TRUE	FALSE	NSC
Gamma_aStellate_Rims2:Abca1	Gamma_aStellate	Rims2:Abca1	89	82	27	14	0.60191	0.918089	0.034	0.0769903	0	0	0.422186	0.164	0.603952	FALSE	TRUE	NSC
Gamma_aStellate_Rps27a:Tgfbr2	Gamma_aStellate	Rps27a:Tgfbr2	89	82	27	14	4.72417	2.60234	0.006	0.0168636	0.611	0.971062	-0.596279	0.022	0.29968	TRUE	FALSE	NSC
Gamma_aStellate_Rtn4:Ngfr	Gamma_aStellate	Rtn4:Ngfr	89	82	27	14	0.375607	0.985558	0.069	0.141634	0	0	0.964666	0.033	0.350026	FALSE	TRUE	NSC
Gamma_aStellate_Sema4a:Nrp1_Plxna4	Gamma_aStellate	Sema4a:Nrp1_Plxna4	89	82	27	14	0.274201	0.102349	0.019	0.0465607	0.453	0.772167	-0.985476	0.448	0.833739	TRUE	FALSE	NSC
Gamma_aStellate_Serpine2:Lrp1	Gamma_aStellate	Serpine2:Lrp1	89	82	27	14	0.966268	1.47379	0.035	0.0789157	0.003	0.0109016	0.422153	0.354	0.773902	FALSE	TRUE	NSC
Gamma_aStellate_Shank1:Abca1	Gamma_aStellate	Shank1:Abca1	89	82	27	14	0.13021	0.250109	0.274	0.459735	0.001	0.0040235	0.65275	0.117	0.539438	FALSE	TRUE	NSC
Gamma_aStellate_Slitrk6:Ptprs	Gamma_aStellate	Slitrk6:Ptprs	89	82	27	14	0.145624	0.380012	0.471	0.720659	0.011	0.0342147	0.959177	0.041	0.377073	FALSE	TRUE	NSC
Gamma_aStellate_Spp1:Itga8_Itgb1	Gamma_aStellate	Spp1:Itga8_Itgb1	89	82	27	14	0.792069	1.69713	0.008	0.021777	0	0	0.762048	0.336	0.762249	FALSE	TRUE	NSC
Gamma_aStellate_Spp1:Ptger4	Gamma_aStellate	Spp1:Ptger4	89	82	27	14	1.12218	0	0.001	0.00329726	1	1	#NAME?	0.008	0.188159	TRUE	FALSE	NSC
Gamma_aStellate_Tfpi:Lrp1	Gamma_aStellate	Tfpi:Lrp1	89	82	27	14	1.60085	0.967924	0	0	0.013	0.0394707	-0.503139	0.285	0.721351	TRUE	TRUE	NSC
Gamma_aStellate_Tgfb2:Tgfbr2_Acvr1	Gamma_aStellate	Tgfb2:Tgfbr2_Acvr1	89	82	27	14	0.335522	0.0829744	0.008	0.021777	0.889	1	-1.39716	0.165	0.604679	TRUE	FALSE	NSC
Gamma_aStellate_Tgfb2:Tgfbr3	Gamma_aStellate	Tgfb2:Tgfbr3	89	82	27	14	0.630596	0.106878	0	0	0.867	1	-1.77497	0.056	0.41783	TRUE	FALSE	NSC
Gamma_aStellate_Tnr:Itga8_Itgb1	Gamma_aStellate	Tnr:Itga8_Itgb1	89	82	27	14	0.278983	1.10418	0.065	0.134546	0	0	1.37571	0.018	0.273333	FALSE	TRUE	NSC
Gamma_aStellate_Tnr:Sdc4	Gamma_aStellate	Tnr:Sdc4	89	82	27	14	0.846119	1.44035	0.002	0.00625306	0	0	0.531982	0.165	0.604679	TRUE	TRUE	NSC
Gamma_aStellate_Ttr:Ddr1	Gamma_aStellate	Ttr:Ddr1	89	82	27	14	2.64864	7.06492	0.806	1	0.007	0.0231106	0.981096	0.014	0.243169	FALSE	TRUE	NSC
Gamma_aStellate_Ttr:Ngfr	Gamma_aStellate	Ttr:Ngfr	89	82	27	14	2.54421	5.71347	0.018	0.0444182	0	0	0.809008	0.034	0.354184	TRUE	TRUE	NSC
Gamma_aStellate_Vegfa:Ephb2	Gamma_aStellate	Vegfa:Ephb2	89	82	27	14	0.570436	0.28541	0.017	0.0423057	0.266	0.501639	-0.692474	0.479	0.852862	TRUE	FALSE	NSC
Gamma_aStellate_Vegfa:Gpc1	Gamma_aStellate	Vegfa:Gpc1	89	82	27	14	0.563211	1.14793	0.022	0.0528554	0	0	0.712062	0.008	0.188159	FALSE	TRUE	NSC
Gamma_aStellate_Vegfa:Ptprz1	Gamma_aStellate	Vegfa:Ptprz1	89	82	27	14	0.97026	2.79395	0.05	0.107274	0	0	1.05765	0.003	0.108529	FALSE	TRUE	NSC
Gamma_aStellate_Wnt4:Fzd1	Gamma_aStellate	Wnt4:Fzd1	89	82	27	14	1.08873	0.701718	0	0	0	0	-0.43924	0.175	0.615456	TRUE	FALSE	NSC
Gamma_aStellate_Wnt4:Fzd1_Lrp6	Gamma_aStellate	Wnt4:Fzd1_Lrp6	89	82	27	14	1.08873	0.701718	0	0	0	0	-0.43924	0.158	0.596203	TRUE	FALSE	NSC
Gamma_aStellate_Wnt4:Smo	Gamma_aStellate	Wnt4:Smo	89	82	27	14	0.884836	0.5813	0	0	0.024	0.0666923	-0.420135	0.375	0.789111	TRUE	FALSE	NSC
Gamma_qStellate_Adam15:Itgb1	Gamma_qStellate	Adam15:Itgb1	89	82	38	49	1.46345	0.63776	0.008	0.021777	0.99	1	-0.830592	0.52	0.87095	TRUE	FALSE	NSC
Gamma_qStellate_Afdn:Nectin1	Gamma_qStellate	Afdn:Nectin1	89	82	38	49	0.472147	0.277175	0.006	0.0168636	0.226	0.43925	-0.532642	0.278	0.716021	TRUE	FALSE	NSC
Gamma_qStellate_Agt:Adra2a	Gamma_qStellate	Agt:Adra2a	89	82	38	49	0.277076	0.13391	0.002	0.00625306	0.154	0.31873	-0.727128	0.293	0.728606	TRUE	FALSE	NSC
Gamma_qStellate_Agt:Agtr1a	Gamma_qStellate	Agt:Agtr1a	89	82	38	49	0.785385	0.39912	0	0	0.007	0.0231106	-0.676912	0.351	0.772428	TRUE	TRUE	NSC
Gamma_qStellate_Agt:Enpep	Gamma_qStellate	Agt:Enpep	89	82	38	49	0.75763	0.398096	0	0	0.022	0.0618645	-0.643503	0.402	0.807257	TRUE	FALSE	NSC
Gamma_qStellate_Ang:Plxnb2	Gamma_qStellate	Ang:Plxnb2	89	82	38	49	0.65628	0.395485	0.007	0.0193306	0.64	1	-0.506475	0.344	0.768119	TRUE	FALSE	NSC
Gamma_qStellate_Apoe:Lrp1	Gamma_qStellate	Apoe:Lrp1	89	82	38	49	12.0288	0.840265	0	0	0.976	1	-2.66134	0.001	0.0501662	TRUE	FALSE	NSC
Gamma_qStellate_Apoe:Lrp5	Gamma_qStellate	Apoe:Lrp5	89	82	38	49	3.67943	0.23372	0.018	0.0444182	0.999	1	-2.75639	0.01	0.208344	TRUE	FALSE	NSC
Gamma_qStellate_App:Trpc6	Gamma_qStellate	App:Trpc6	89	82	38	49	0.772535	0.510037	0.02	0.0486593	0.215	0.421422	-0.415194	0.278	0.716021	TRUE	FALSE	NSC
Gamma_qStellate_C1qa:Cspg4	Gamma_qStellate	C1qa:Cspg4	89	82	38	49	3.09628	1.5856	0	0	0.14	0.294247	-0.669239	0.193	0.638972	TRUE	FALSE	NSC
Gamma_qStellate_Calca:Gpr20	Gamma_qStellate	Calca:Gpr20	89	82	38	49	0.10026	0.294685	0.031	0.0710693	0	0	1.07814	0.017	0.265555	FALSE	TRUE	NSC
Gamma_qStellate_Calca:Pth1r	Gamma_qStellate	Calca:Pth1r	89	82	38	49	0.13503	0.360299	0.041	0.0905928	0	0	0.981436	0.044	0.387494	FALSE	TRUE	NSC
Gamma_qStellate_Cx3cl1:Itgav	Gamma_qStellate	Cx3cl1:Itgav	89	82	38	49	0.198995	0.517129	0.719	1	0.014	0.0420684	0.955013	0.451	0.834506	FALSE	TRUE	NSC
Gamma_qStellate_Cx3cl1:Itgb1	Gamma_qStellate	Cx3cl1:Itgb1	89	82	38	49	0.543257	1.64348	0.586	0.859018	0	0	1.10699	0.04	0.373671	FALSE	TRUE	NSC
Gamma_qStellate_Efna5:Epha2	Gamma_qStellate	Efna5:Epha2	89	82	38	49	0.299371	0.123872	0.001	0.00329726	0.67	1	-0.882434	0.019	0.279446	TRUE	FALSE	NSC
Gamma_qStellate_Egf:Cav1	Gamma_qStellate	Egf:Cav1	89	82	38	49	0.383096	0.763189	0.008	0.021777	0	0	0.68922	0.005	0.145149	TRUE	TRUE	NSC
Gamma_qStellate_Egfl7:Notch3	Gamma_qStellate	Egfl7:Notch3	89	82	38	49	2.46522	0.542597	0.015	0.037862	0.982	1	-1.51367	0.438	0.828595	TRUE	FALSE	NSC
Gamma_qStellate_F8:Lrp1	Gamma_qStellate	F8:Lrp1	89	82	38	49	0.360123	0.684889	0.027	0.0631013	0	0	0.642811	0.216	0.662911	FALSE	TRUE	NSC
Gamma_qStellate_Fabp5:Rxra	Gamma_qStellate	Fabp5:Rxra	89	82	38	49	0.655507	0.0894568	0.006	0.0168636	1	1	-1.99165	0.126	0.552331	TRUE	FALSE	NSC
Gamma_qStellate_Gas6:Axl	Gamma_qStellate	Gas6:Axl	89	82	38	49	2.21941	1.15558	0	0	0.02	0.0571158	-0.65264	0.137	0.569362	TRUE	FALSE	NSC
Gamma_qStellate_Gas6:Mertk	Gamma_qStellate	Gas6:Mertk	89	82	38	49	1.09294	0.374944	0	0	0.808	1	-1.06985	0.025	0.315445	TRUE	FALSE	NSC
Gamma_qStellate_Hras:Cav1	Gamma_qStellate	Hras:Cav1	89	82	38	49	0.558107	1.31571	0.578	0.849541	0.017	0.0496587	0.857581	0.026	0.320156	FALSE	TRUE	NSC
Gamma_qStellate_Hras:Sdc2	Gamma_qStellate	Hras:Sdc2	89	82	38	49	0.640781	1.33013	0.094	0.184686	0	0	0.730345	0.095	0.501502	FALSE	TRUE	NSC
Gamma_qStellate_Il15ra:Axl	Gamma_qStellate	Il15ra:Axl	89	82	38	49	0.650831	0.984667	0	0	0	0	0.414053	0.38	0.793149	TRUE	TRUE	NSC
Gamma_qStellate_Inha:Tgfbr3	Gamma_qStellate	Inha:Tgfbr3	89	82	38	49	0.290795	0.458557	0.005	0.0143518	0	0	0.455466	0.078	0.466988	TRUE	TRUE	NSC
Gamma_qStellate_Jam2:Itgav_Itgb1	Gamma_qStellate	Jam2:Itgav_Itgb1	89	82	38	49	0.432319	0.956673	0.443	0.68578	0.007	0.0231106	0.794298	0.818	0.971122	FALSE	TRUE	NSC
Gamma_qStellate_Lama5:Bcam	Gamma_qStellate	Lama5:Bcam	89	82	38	49	0.678664	0.207482	0	0	0.984	1	-1.18508	0.198	0.644475	TRUE	FALSE	NSC
Gamma_qStellate_Lama5:Dag1	Gamma_qStellate	Lama5:Dag1	89	82	38	49	0.593498	0.145008	0	0	0.998	1	-1.40924	0.034	0.354184	TRUE	FALSE	NSC
Gamma_qStellate_Lama5:Itga1_Itgb1	Gamma_qStellate	Lama5:Itga1_Itgb1	89	82	38	49	1.20463	0.303165	0	0	0.993	1	-1.37965	0.03	0.337729	TRUE	FALSE	NSC
Gamma_qStellate_Lama5:Itga7_Itgb1	Gamma_qStellate	Lama5:Itga7_Itgb1	89	82	38	49	0.500828	0.172163	0	0	0.433	0.744804	-1.06782	0.31	0.741775	TRUE	FALSE	NSC
Gamma_qStellate_Lgals1:Itgb1	Gamma_qStellate	Lgals1:Itgb1	89	82	38	49	4.84299	2.53641	0	0	0.053	0.130554	-0.646781	0.158	0.596203	TRUE	FALSE	NSC
Gamma_qStellate_Lgals1:Lgals1	Gamma_qStellate	Lgals1:Lgals1	89	82	38	49	4.54333	2.55434	0	0	0	0	-0.575866	0.243	0.687455	TRUE	FALSE	NSC
Gamma_qStellate_Lpl:Sdc1	Gamma_qStellate	Lpl:Sdc1	89	82	38	49	0.226818	0.401156	0.179	0.320878	0.004	0.014087	0.570203	0.254	0.696848	FALSE	TRUE	NSC
Gamma_qStellate_Mif:Ackr3	Gamma_qStellate	Mif:Ackr3	89	82	38	49	1.49266	0.942475	0	0	0.019	0.0546264	-0.459804	0.11	0.527981	TRUE	FALSE	NSC
Gamma_qStellate_Nampt:Adora2a	Gamma_qStellate	Nampt:Adora2a	89	82	38	49	0.516311	0.212004	0	0	0.138	0.290632	-0.890103	0.126	0.552331	TRUE	FALSE	NSC
Gamma_qStellate_Pomc:Gpr20	Gamma_qStellate	Pomc:Gpr20	89	82	38	49	0.180231	0.280551	0.008	0.021777	0	0	0.442519	0.036	0.361087	FALSE	TRUE	NSC
Gamma_qStellate_Psen2:Notch2	Gamma_qStellate	Psen2:Notch2	89	82	38	49	0.346641	0.157582	0.001	0.00329726	0.378	0.667484	-0.788345	0.117	0.539438	TRUE	FALSE	NSC
Gamma_qStellate_Rtn4:Cntnap1	Gamma_qStellate	Rtn4:Cntnap1	89	82	38	49	0.251161	0.408221	0.111	0.213279	0.003	0.0109016	0.485717	0.372	0.787238	FALSE	TRUE	NSC
Gamma_qStellate_Sema4a:Nrp1_Plxna1	Gamma_qStellate	Sema4a:Nrp1_Plxna1	89	82	38	49	0.272133	0.116937	0	0	0.183	0.368441	-0.844652	0.651	0.924354	TRUE	FALSE	NSC
Gamma_qStellate_Sema4a:Plxnb1	Gamma_qStellate	Sema4a:Plxnb1	89	82	38	49	0.388965	0.145252	0.002	0.00625306	0.316	0.578648	-0.985022	0.361	0.779304	TRUE	FALSE	NSC
Gamma_qStellate_Sema4a:Plxnb2	Gamma_qStellate	Sema4a:Plxnb2	89	82	38	49	0.518018	0.214343	0.007	0.0193306	0.652	1	-0.882434	0.6	0.905028	TRUE	FALSE	NSC
Gamma_qStellate_Sema4f:Nrp2	Gamma_qStellate	Sema4f:Nrp2	89	82	38	49	0.154289	0.258174	0.09	0.177932	0.005	0.0171752	0.514807	0.068	0.448605	FALSE	TRUE	NSC
Gamma_qStellate_Serpine2:Lrp1	Gamma_qStellate	Serpine2:Lrp1	89	82	38	49	0.835466	1.30178	0.072	0.146857	0	0	0.443499	0.279	0.716652	FALSE	TRUE	NSC
Gamma_qStellate_Slitrk6:Ptprs	Gamma_qStellate	Slitrk6:Ptprs	89	82	38	49	0.134163	0.297397	0.579	0.850785	0.002	0.00759086	0.79601	0.044	0.387494	FALSE	TRUE	NSC
Gamma_qStellate_Spp1:Itga8_Itgb1	Gamma_qStellate	Spp1:Itga8_Itgb1	89	82	38	49	1.79598	0.959661	0	0	0	0	-0.626724	0.07	0.452893	TRUE	TRUE	NSC
Gamma_qStellate_Spp1:Itgav_Itgb1	Gamma_qStellate	Spp1:Itgav_Itgb1	89	82	38	49	2.39484	1.34696	0	0	0.005	0.0171752	-0.575465	0.058	0.422872	TRUE	TRUE	NSC
Gamma_qStellate_Spp1:Itgav_Itgb5	Gamma_qStellate	Spp1:Itgav_Itgb5	89	82	38	49	2.39484	1.34696	0	0	0.003	0.0109016	-0.575465	0.058	0.422872	TRUE	TRUE	NSC
Gamma_qStellate_Spp1:Itgb1_Itga9	Gamma_qStellate	Spp1:Itgb1_Itga9	89	82	38	49	0.904836	0.543958	0.002	0.00625306	0.078	0.181196	-0.508882	0.284	0.720578	TRUE	FALSE	NSC
Gamma_qStellate_Tfpi:Lrp1	Gamma_qStellate	Tfpi:Lrp1	89	82	38	49	1.38415	0.854955	0	0	0.002	0.00759086	-0.481793	0.27	0.711304	TRUE	TRUE	NSC
Gamma_qStellate_Tgfb2:Acvr1_Tgfbr1	Gamma_qStellate	Tgfb2:Acvr1_Tgfbr1	89	82	38	49	0.354319	0.0812821	0.001	0.00329726	0.988	1	-1.47227	0.131	0.559551	TRUE	FALSE	NSC
Gamma_qStellate_Tgfb2:Tgfbr1_Tgfbr2	Gamma_qStellate	Tgfb2:Tgfbr1_Tgfbr2	89	82	38	49	0.478461	0.0812821	0.018	0.0444182	0.998	1	-1.77265	0.029	0.332789	TRUE	FALSE	NSC
Gamma_qStellate_Tgfb2:Tgfbr2_Acvr1	Gamma_qStellate	Tgfb2:Tgfbr2_Acvr1	89	82	38	49	0.354319	0.0847138	0.001	0.00329726	0.986	1	-1.43092	0.148	0.582977	TRUE	FALSE	NSC
Gamma_qStellate_Tgfb2:Tgfbr3	Gamma_qStellate	Tgfb2:Tgfbr3	89	82	38	49	0.67303	0.167395	0	0	0.873	1	-1.39143	0.18	0.622558	TRUE	FALSE	NSC
Gamma_qStellate_Timp2:Itgb1	Gamma_qStellate	Timp2:Itgb1	89	82	38	49	2.30104	1.24206	0	0	0.654	1	-0.616591	0.108	0.525367	TRUE	FALSE	NSC
Gamma_qStellate_Vegfa:Gpc1	Gamma_qStellate	Vegfa:Gpc1	89	82	38	49	0.635309	0.270066	0.002	0.00625306	0.257	0.487601	-0.855445	0.105	0.521233	TRUE	FALSE	NSC
Gamma_qStellate_Wnt4:Fzd7_Lrp5	Gamma_qStellate	Wnt4:Fzd7_Lrp5	89	82	38	49	0	0.628884	1	1	0	0	Inf	0.003	0.108529	FALSE	TRUE	NSC
Gamma_qStellate_Wnt4:Fzd7_Lrp6	Gamma_qStellate	Wnt4:Fzd7_Lrp6	89	82	38	49	0	0.628884	1	1	0	0	Inf	0.003	0.108529	FALSE	TRUE	NSC
Gamma_qStellate_Wnt4:Fzd8	Gamma_qStellate	Wnt4:Fzd8	89	82	38	49	0.409867	0.730862	0.136	0.253426	0.002	0.00759086	0.578392	0.206	0.653291	FALSE	TRUE	NSC
Gamma_qStellate_Wnt4:Fzd8_Lrp5	Gamma_qStellate	Wnt4:Fzd8_Lrp5	89	82	38	49	0.409867	0.730862	0.107	0.206669	0.002	0.00759086	0.578392	0.201	0.647764	FALSE	TRUE	NSC
Gamma_qStellate_Wnt4:Fzd8_Lrp6	Gamma_qStellate	Wnt4:Fzd8_Lrp6	89	82	38	49	0.409867	0.730862	0.136	0.253426	0.002	0.00759086	0.578392	0.206	0.653291	FALSE	TRUE	NSC
Lymphocytes_Alpha_Gnb2:Kcnj6	Lymphocytes_Alpha	Gnb2:Kcnj6	77	20	112	138	0.759888	0.504639	0.001	0.00329726	0.287	0.534564	-0.409328	0.114	0.535721	TRUE	FALSE	NSC
Lymphocytes_Alpha_Gzmb:Igf2r	Lymphocytes_Alpha	Gzmb:Igf2r	77	20	112	138	0.944149	0	0	0	1	1	#NAME?	0.015	0.252356	TRUE	FALSE	NSC
Lymphocytes_Alpha_Gzmb:Pgrmc1	Lymphocytes_Alpha	Gzmb:Pgrmc1	77	20	112	138	1.7081	0	0	0	1	1	#NAME?	0.02	0.285187	TRUE	FALSE	NSC
Lymphocytes_Alpha_Lamb3:Dag1	Lymphocytes_Alpha	Lamb3:Dag1	77	20	112	138	0.373435	0	0.001	0.00329726	1	1	#NAME?	0.005	0.145149	TRUE	FALSE	NSC
Lymphocytes_Alpha_Lamb3:Sv2a	Lymphocytes_Alpha	Lamb3:Sv2a	77	20	112	138	0.296267	0	0	0	1	1	#NAME?	0.004	0.12998	TRUE	FALSE	NSC
Lymphocytes_Alpha_Lamb3:Sv2b	Lymphocytes_Alpha	Lamb3:Sv2b	77	20	112	138	0.379518	0	0	0	1	1	#NAME?	0.002	0.0841825	TRUE	FALSE	NSC
Lymphocytes_Alpha_Psen1:Ncstn	Lymphocytes_Alpha	Psen1:Ncstn	77	20	112	138	0.471826	0.277294	0.001	0.00329726	0.629	0.991932	-0.531533	0.152	0.587856	TRUE	FALSE	NSC
Lymphocytes_Beta_Adam17:Ghr	Lymphocytes_Beta	Adam17:Ghr	77	20	307	110	0.687643	0.285651	0.001	0.00329726	0.712	1	-0.878501	0.066	0.442264	TRUE	FALSE	NSC
Lymphocytes_Beta_Ccl3:Pitpnm3	Lymphocytes_Beta	Ccl3:Pitpnm3	77	20	307	110	0.561943	0.246193	0.005	0.0143518	0.221	0.431223	-0.825285	0.149	0.584766	TRUE	FALSE	NSC
Lymphocytes_Beta_Clcf1:Cntfr_Lifr	Lymphocytes_Beta	Clcf1:Cntfr_Lifr	77	20	307	110	0.263792	0.0875213	0	0	0.025	0.0690437	-1.10328	0.038	0.366748	TRUE	FALSE	NSC
Lymphocytes_Beta_Gzmb:Chrm3	Lymphocytes_Beta	Gzmb:Chrm3	77	20	307	110	0.578426	0	0	0	1	1	#NAME?	0.08	0.471231	TRUE	FALSE	NSC
Lymphocytes_Beta_Gzmb:Igf2r	Lymphocytes_Beta	Gzmb:Igf2r	77	20	307	110	0.852639	0	0	0	1	1	#NAME?	0.04	0.373671	TRUE	FALSE	NSC
Lymphocytes_Beta_Gzmb:Pgrmc1	Lymphocytes_Beta	Gzmb:Pgrmc1	77	20	307	110	1.20739	0	0	0	1	1	#NAME?	0.041	0.377073	TRUE	FALSE	NSC
Lymphocytes_Beta_Il16:Grin2c	Lymphocytes_Beta	Il16:Grin2c	77	20	307	110	0.164155	0.400805	0	0	0	0	0.892661	0.001	0.0501662	FALSE	TRUE	NSC
Lymphocytes_Beta_Lamb3:Dag1	Lymphocytes_Beta	Lamb3:Dag1	77	20	307	110	0.361815	0	0.001	0.00329726	1	1	#NAME?	0.005	0.145149	TRUE	FALSE	NSC
Lymphocytes_Beta_Lamb3:Itgav_Itgb8	Lymphocytes_Beta	Lamb3:Itgav_Itgb8	77	20	307	110	0.257273	0	0	0	1	1	#NAME?	0.002	0.0841825	TRUE	FALSE	NSC
Lymphocytes_Beta_Lamb3:Sv2a	Lymphocytes_Beta	Lamb3:Sv2a	77	20	307	110	0.516196	0	0	0	1	1	#NAME?	0.004	0.12998	TRUE	FALSE	NSC
Lymphocytes_Beta_Ltb:Ltbr	Lymphocytes_Beta	Ltb:Ltbr	77	20	307	110	0.404562	0.621397	0.116	0.221413	0.014	0.0420684	0.429165	0.011	0.218618	FALSE	TRUE	NSC
Lymphocytes_Beta_Psen1:Cd44	Lymphocytes_Beta	Psen1:Cd44	77	20	307	110	0.422065	0.187519	0.006	0.0168636	0.705	1	-0.811279	0.035	0.357977	TRUE	FALSE	NSC
Lymphocytes_Beta_Psen1:Nectin1	Lymphocytes_Beta	Psen1:Nectin1	77	20	307	110	0.245291	0.13784	0	0	0.301	0.556056	-0.576349	0.186	0.631795	TRUE	FALSE	NSC
Lymphocytes_Delta_Adam17:Ghr	Lymphocytes_Delta	Adam17:Ghr	77	20	82	97	0.743914	0.305635	0	0	0.641	1	-0.889532	0.06	0.427872	TRUE	FALSE	NSC
Lymphocytes_Delta_Gzmb:Chrm3	Lymphocytes_Delta	Gzmb:Chrm3	77	20	82	97	0.34322	0	0.004	0.0117568	1	1	#NAME?	0.021	0.292538	TRUE	FALSE	NSC
Lymphocytes_Delta_Gzmb:Igf2r	Lymphocytes_Delta	Gzmb:Igf2r	77	20	82	97	0.983911	0	0	0	1	1	#NAME?	0.078	0.466988	TRUE	FALSE	NSC
Lymphocytes_Delta_Gzmb:Pgrmc1	Lymphocytes_Delta	Gzmb:Pgrmc1	77	20	82	97	2.02942	0	0	0	1	1	#NAME?	0.043	0.383158	TRUE	FALSE	NSC
Lymphocytes_Delta_Il16:Grin2c	Lymphocytes_Delta	Il16:Grin2c	77	20	82	97	0.241761	0.386923	0	0	0	0	0.470275	0.07	0.452893	TRUE	TRUE	NSC
Lymphocytes_Delta_Il16:Kcnd2	Lymphocytes_Delta	Il16:Kcnd2	77	20	82	97	0.414417	0.621832	0	0	0	0	0.405798	0.103	0.517102	TRUE	TRUE	NSC
Lymphocytes_Delta_Lamb3:Cd44	Lymphocytes_Delta	Lamb3:Cd44	77	20	82	97	0.660681	0	0	0	1	1	#NAME?	0.002	0.0841825	TRUE	FALSE	NSC
Lymphocytes_Delta_Lamb3:Itgav_Itgb8	Lymphocytes_Delta	Lamb3:Itgav_Itgb8	77	20	82	97	0.240141	0	0	0	1	1	#NAME?	0.008	0.188159	TRUE	FALSE	NSC
Lymphocytes_Delta_Lamb3:Sv2a	Lymphocytes_Delta	Lamb3:Sv2a	77	20	82	97	0.456562	0	0	0	1	1	#NAME?	0.002	0.0841825	TRUE	FALSE	NSC
Lymphocytes_Delta_Ltb:Ltbr	Lymphocytes_Delta	Ltb:Ltbr	77	20	82	97	0.568267	0.986516	0.013	0.0333872	0	0	0.551587	0.013	0.234254	TRUE	TRUE	NSC
Lymphocytes_Delta_Mmp9:Cd44	Lymphocytes_Delta	Mmp9:Cd44	77	20	82	97	0.530132	0	0.001	0.00329726	1	1	#NAME?	0.01	0.208344	TRUE	FALSE	NSC
Lymphocytes_Delta_Mmp9:Ephb2	Lymphocytes_Delta	Mmp9:Ephb2	77	20	82	97	0.249136	0	0	0	1	1	#NAME?	0.054	0.412357	TRUE	FALSE	NSC
Lymphocytes_Delta_Psen1:Cd44	Lymphocytes_Delta	Psen1:Cd44	77	20	82	97	0.672366	0.35719	0	0	0.127	0.271617	-0.632535	0.075	0.46374	TRUE	FALSE	NSC
Lymphocytes_Delta_Psen1:Ephb2	Lymphocytes_Delta	Psen1:Ephb2	77	20	82	97	0.315979	0.195802	0	0	0.017	0.0496587	-0.478571	0.248	0.692166	TRUE	FALSE	NSC
Lymphocytes_Delta_Psen1:Ncstn	Lymphocytes_Delta	Psen1:Ncstn	77	20	82	97	0.504393	0.315963	0.001	0.00329726	0.47	0.794134	-0.46773	0.209	0.656163	TRUE	FALSE	NSC
Lymphocytes_Delta_Tnfsf11:Lgr4	Lymphocytes_Delta	Tnfsf11:Lgr4	77	20	82	97	0.275816	0	0	0	1	1	#NAME?	0.025	0.315445	TRUE	FALSE	NSC
Lymphocytes_Endothelialc2_Adam17:Aplp2	Lymphocytes_Endothelialc2	Adam17:Aplp2	77	20	108	136	2.0284	0.737489	0	0	0.596	0.951869	-1.01175	0.031	0.342257	TRUE	FALSE	NSC
Lymphocytes_Endothelialc2_Adam17:Cd9	Lymphocytes_Endothelialc2	Adam17:Cd9	77	20	108	136	1.06783	0.380416	0.002	0.00625306	0.74	1	-1.03212	0.029	0.332789	TRUE	FALSE	NSC
Lymphocytes_Endothelialc2_Adam17:Itga5	Lymphocytes_Endothelialc2	Adam17:Itga5	77	20	108	136	0.480911	0.208858	0	0	0.322	0.587303	-0.834029	0.091	0.493164	TRUE	FALSE	NSC
Lymphocytes_Endothelialc2_Adam17:Itga6	Lymphocytes_Endothelialc2	Adam17:Itga6	77	20	108	136	1.19013	0.479685	0	0	0.401	0.700095	-0.908691	0.057	0.42066	TRUE	FALSE	NSC
Lymphocytes_Endothelialc2_Adam17:Itgb1	Lymphocytes_Endothelialc2	Adam17:Itgb1	77	20	108	136	1.71091	0.676459	0	0	0.666	1	-0.927911	0.049	0.400219	TRUE	FALSE	NSC
Lymphocytes_Endothelialc2_Adam17:Notch1	Lymphocytes_Endothelialc2	Adam17:Notch1	77	20	108	136	1.37202	0.53426	0	0	0.48	0.806313	-0.943156	0.047	0.395157	TRUE	FALSE	NSC
Lymphocytes_Endothelialc2_Adam17:Rhbdf2	Lymphocytes_Endothelialc2	Adam17:Rhbdf2	77	20	108	136	0.276057	0.118155	0.002	0.00625306	0.543	0.886188	-0.848607	0.094	0.49892	TRUE	FALSE	NSC
Lymphocytes_Endothelialc2_Adam17:Tnfrsf1a	Lymphocytes_Endothelialc2	Adam17:Tnfrsf1a	77	20	108	136	1.02504	0.402869	0	0	0.576	0.92823	-0.933877	0.05	0.401961	TRUE	FALSE	NSC
Lymphocytes_Endothelialc2_Arf1:Chrm3	Lymphocytes_Endothelialc2	Arf1:Chrm3	77	20	108	136	0.67644	0.370134	0.015	0.037862	0.716	1	-0.60298	0.05	0.401961	TRUE	FALSE	NSC
Lymphocytes_Endothelialc2_Ccl5:Ccrl2	Lymphocytes_Endothelialc2	Ccl5:Ccrl2	77	20	108	136	7.58711	4.49149	0	0	0	0	-0.524266	0.057	0.42066	TRUE	TRUE	NSC
Lymphocytes_Endothelialc2_Cd40lg:Itgb1_Itga5	Lymphocytes_Endothelialc2	Cd40lg:Itgb1_Itga5	77	20	108	136	0.402446	0	0	0	1	1	#NAME?	0.04	0.373671	TRUE	FALSE	NSC
Lymphocytes_Endothelialc2_Fasl:Tnfrsf1a	Lymphocytes_Endothelialc2	Fasl:Tnfrsf1a	77	20	108	136	1.23888	0	0	0	1	1	#NAME?	0.001	0.0501662	TRUE	FALSE	NSC
Lymphocytes_Endothelialc2_Gzmb:Chrm3	Lymphocytes_Endothelialc2	Gzmb:Chrm3	77	20	108	136	0.627369	0	0	0	1	1	#NAME?	0.011	0.218618	TRUE	FALSE	NSC
Lymphocytes_Endothelialc2_Gzmb:Igf2r	Lymphocytes_Endothelialc2	Gzmb:Igf2r	77	20	108	136	1.2643	0	0	0	1	1	#NAME?	0.048	0.396932	TRUE	FALSE	NSC
Lymphocytes_Endothelialc2_Gzmb:Pgrmc1	Lymphocytes_Endothelialc2	Gzmb:Pgrmc1	77	20	108	136	1.77628	0	0	0	1	1	#NAME?	0.036	0.361087	TRUE	FALSE	NSC
Lymphocytes_Endothelialc2_Hras:Insr	Lymphocytes_Endothelialc2	Hras:Insr	77	20	108	136	1.41468	0.892331	0	0	0.395	0.691656	-0.460823	0.16	0.598648	TRUE	FALSE	NSC
Lymphocytes_Endothelialc2_Hspa1a:Tlr4	Lymphocytes_Endothelialc2	Hspa1a:Tlr4	77	20	108	136	3.7383	1.87493	0	0	0.003	0.0109016	-0.690061	0.023	0.305044	TRUE	FALSE	NSC
Lymphocytes_Endothelialc2_Lamb3:Cd151	Lymphocytes_Endothelialc2	Lamb3:Cd151	77	20	108	136	1.18768	0	0	0	1	1	#NAME?	0.005	0.145149	TRUE	FALSE	NSC
Lymphocytes_Endothelialc2_Lamb3:Dag1	Lymphocytes_Endothelialc2	Lamb3:Dag1	77	20	108	136	0.694955	0	0	0	1	1	#NAME?	0.001	0.0501662	TRUE	FALSE	NSC
Lymphocytes_Endothelialc2_Lamb3:Itga1_Itgb1	Lymphocytes_Endothelialc2	Lamb3:Itga1_Itgb1	77	20	108	136	1.73237	0	0	0	1	1	#NAME?	0.004	0.12998	TRUE	FALSE	NSC
Lymphocytes_Endothelialc2_Lamb3:Itga6_Itgb1	Lymphocytes_Endothelialc2	Lamb3:Itga6_Itgb1	77	20	108	136	1.25029	0	0	0	1	1	#NAME?	0.003	0.108529	TRUE	FALSE	NSC
Lymphocytes_Endothelialc2_Lamb3:Itga9_Itgb1	Lymphocytes_Endothelialc2	Lamb3:Itga9_Itgb1	77	20	108	136	0.495467	0	0	0	1	1	#NAME?	0.005	0.145149	TRUE	FALSE	NSC
Lymphocytes_Endothelialc2_Lgals3:Itgb1	Lymphocytes_Endothelialc2	Lgals3:Itgb1	77	20	108	136	1.77429	0.782969	0	0	0.34	0.61293	-0.818063	0.074	0.461423	TRUE	FALSE	NSC
Lymphocytes_Endothelialc2_Lgals3:Itgb3	Lymphocytes_Endothelialc2	Lgals3:Itgb3	77	20	108	136	0.43489	0.169167	0	0	0.266	0.501639	-0.944205	0.057	0.42066	TRUE	FALSE	NSC
Lymphocytes_Endothelialc2_Lgals3:Itgb4	Lymphocytes_Endothelialc2	Lgals3:Itgb4	77	20	108	136	0.416836	0.166008	0	0	0.25	0.477128	-0.920656	0.065	0.440271	TRUE	FALSE	NSC
Lymphocytes_Endothelialc2_Lgals3:Mertk	Lymphocytes_Endothelialc2	Lgals3:Mertk	77	20	108	136	0.660035	0.26024	0	0	0.291	0.540619	-0.930689	0.058	0.422872	TRUE	FALSE	NSC
Lymphocytes_Endothelialc2_Ltb:Cd40	Lymphocytes_Endothelialc2	Ltb:Cd40	77	20	108	136	0.49396	0.924509	0.001	0.00329726	0	0	0.626808	0.014	0.243169	FALSE	TRUE	NSC
Lymphocytes_Endothelialc2_Mmp9:Tlr4	Lymphocytes_Endothelialc2	Mmp9:Tlr4	77	20	108	136	0.23696	0	0	0	1	1	#NAME?	0.005	0.145149	TRUE	FALSE	NSC
Lymphocytes_Endothelialc2_Nampt:Insr	Lymphocytes_Endothelialc2	Nampt:Insr	77	20	108	136	1.09641	0.653505	0	0	0.238	0.458308	-0.517445	0.242	0.686438	TRUE	FALSE	NSC
Lymphocytes_Endothelialc2_Pigf:Flt1	Lymphocytes_Endothelialc2	Pigf:Flt1	77	20	108	136	3.49715	1.93908	0	0	0.123	0.264425	-0.589733	0.346	0.769172	TRUE	FALSE	NSC
Lymphocytes_Endothelialc2_Psen1:Ncstn	Lymphocytes_Endothelialc2	Psen1:Ncstn	77	20	108	136	0.674283	0.400513	0	0	0.212	0.416574	-0.520903	0.162	0.600918	TRUE	FALSE	NSC
Lymphocytes_Endothelialc2_Psen1:Notch1	Lymphocytes_Endothelialc2	Psen1:Notch1	77	20	108	136	1.46686	0.872712	0	0	0.034	0.0896214	-0.519276	0.147	0.581729	TRUE	FALSE	NSC
Lymphocytes_Endothelialc2_Psen1:Notch4	Lymphocytes_Endothelialc2	Psen1:Notch4	77	20	108	136	0.862899	0.534272	0	0	0.016	0.0471859	-0.479393	0.179	0.621494	TRUE	FALSE	NSC
Lymphocytes_Endothelialc2_Selplg:Vsir	Lymphocytes_Endothelialc2	Selplg:Vsir	77	20	108	136	0.584472	0.920028	0	0	0	0	0.453695	0.059	0.424386	FALSE	TRUE	NSC
Lymphocytes_Endothelialc2_Sema4a:Plxnb2	Lymphocytes_Endothelialc2	Sema4a:Plxnb2	77	20	108	136	0.503729	0.321944	0.002	0.00625306	0.185	0.371679	-0.447661	0.114	0.535721	TRUE	FALSE	NSC
Lymphocytes_Endothelialc2_Tnf:Flt4	Lymphocytes_Endothelialc2	Tnf:Flt4	77	20	108	136	0.876383	1.44751	0	0	0	0	0.501796	0.101	0.512798	TRUE	TRUE	NSC
Lymphocytes_Endothelialc2_Tnf:Sema4c	Lymphocytes_Endothelialc2	Tnf:Sema4c	77	20	108	136	0.274519	0.568031	0.005	0.0143518	0.001	0.0040235	0.727157	0.024	0.30953	TRUE	TRUE	NSC
Lymphocytes_Endothelialc2_Tnfsf11:Tnfrsf11a	Lymphocytes_Endothelialc2	Tnfsf11:Tnfrsf11a	77	20	108	136	0.277672	0	0	0	1	1	#NAME?	0.038	0.366748	TRUE	FALSE	NSC
Lymphocytes_Endothelialc2_Tnfsf14:Fas	Lymphocytes_Endothelialc2	Tnfsf14:Fas	77	20	108	136	0.80103	0	0	0	1	1	#NAME?	0.015	0.252356	TRUE	FALSE	NSC
Lymphocytes_Endothelialc2_Tnfsf14:Ltbr	Lymphocytes_Endothelialc2	Tnfsf14:Ltbr	77	20	108	136	0.517867	0	0	0	1	1	#NAME?	0.033	0.350026	TRUE	FALSE	NSC
Lymphocytes_Endothelialc5_Adam17:Aplp2	Lymphocytes_Endothelialc5	Adam17:Aplp2	77	20	52	61	1.50606	0.506501	0	0	0.851	1	-1.08973	0.046	0.392816	TRUE	FALSE	NSC
Lymphocytes_Endothelialc5_Adam17:Cd9	Lymphocytes_Endothelialc5	Adam17:Cd9	77	20	52	61	1.02985	0.388159	0.006	0.0168636	0.729	1	-0.975754	0.119	0.542409	TRUE	FALSE	NSC
Lymphocytes_Endothelialc5_Adam17:Itga6	Lymphocytes_Endothelialc5	Adam17:Itga6	77	20	52	61	1.18263	0.31431	0	0	0.768	1	-1.32512	0.025	0.315445	TRUE	FALSE	NSC
Lymphocytes_Endothelialc5_Adam17:Itgb1	Lymphocytes_Endothelialc5	Adam17:Itgb1	77	20	52	61	1.37581	0.455877	0	0	0.893	1	-1.10458	0.042	0.380786	TRUE	FALSE	NSC
Lymphocytes_Endothelialc5_Adam17:Notch1	Lymphocytes_Endothelialc5	Adam17:Notch1	77	20	52	61	0.850605	0.34871	0.003	0.00906057	0.812	1	-0.891706	0.111	0.530023	TRUE	FALSE	NSC
Lymphocytes_Endothelialc5_Adam17:Tnfrsf1a	Lymphocytes_Endothelialc5	Adam17:Tnfrsf1a	77	20	52	61	0.844691	0.443814	0	0	0.476	0.801661	-0.643565	0.307	0.738909	TRUE	FALSE	NSC
Lymphocytes_Endothelialc5_Anxa1:Dysf	Lymphocytes_Endothelialc5	Anxa1:Dysf	77	20	52	61	0.689609	1.11563	0.009	0.024104	0.008	0.0259859	0.481048	0.296	0.731193	TRUE	FALSE	NSC
Lymphocytes_Endothelialc5_Fasl:Fas	Lymphocytes_Endothelialc5	Fasl:Fas	77	20	52	61	0.923266	0	0	0	1	1	#NAME?	0.009	0.198862	TRUE	FALSE	NSC
Lymphocytes_Endothelialc5_Fasl:Tnfrsf1a	Lymphocytes_Endothelialc5	Fasl:Tnfrsf1a	77	20	52	61	1.0209	0	0	0	1	1	#NAME?	0.019	0.279446	TRUE	FALSE	NSC
Lymphocytes_Endothelialc5_Gzmb:Pgrmc1	Lymphocytes_Endothelialc5	Gzmb:Pgrmc1	77	20	52	61	1.34363	0	0	0	1	1	#NAME?	0.264	0.706824	TRUE	FALSE	NSC
Lymphocytes_Endothelialc5_Hras:Cav1	Lymphocytes_Endothelialc5	Hras:Cav1	77	20	52	61	1.24399	0.749004	0.002	0.00625306	0.59	0.944922	-0.507332	0.186	0.631795	TRUE	FALSE	NSC
Lymphocytes_Endothelialc5_Lamb3:Cd151	Lymphocytes_Endothelialc5	Lamb3:Cd151	77	20	52	61	0.987569	0	0	0	1	1	#NAME?	0.015	0.252356	TRUE	FALSE	NSC
Lymphocytes_Endothelialc5_Lamb3:Dag1	Lymphocytes_Endothelialc5	Lamb3:Dag1	77	20	52	61	0.655121	0	0	0	1	1	#NAME?	0.013	0.234254	TRUE	FALSE	NSC
Lymphocytes_Endothelialc5_Lamb3:Itga1_Itgb1	Lymphocytes_Endothelialc5	Lamb3:Itga1_Itgb1	77	20	52	61	1.2618	0	0	0	1	1	#NAME?	0.005	0.145149	TRUE	FALSE	NSC
Lymphocytes_Endothelialc5_Lamb3:Itga6_Itgb1	Lymphocytes_Endothelialc5	Lamb3:Itga6_Itgb1	77	20	52	61	1.24241	0	0	0	1	1	#NAME?	0.001	0.0501662	TRUE	FALSE	NSC
Lymphocytes_Endothelialc5_Lgals3:Itgb1	Lymphocytes_Endothelialc5	Lgals3:Itgb1	77	20	52	61	1.42678	0.527656	0.02	0.0486593	0.5	0.832289	-0.994729	0.065	0.440271	TRUE	FALSE	NSC
Lymphocytes_Endothelialc5_Ltb:Tnfrsf1a	Lymphocytes_Endothelialc5	Ltb:Tnfrsf1a	77	20	52	61	2.45257	4.49207	0	0	0	0	0.605178	0.029	0.332789	TRUE	TRUE	NSC
Lymphocytes_Endothelialc5_Pigf:Flt1	Lymphocytes_Endothelialc5	Pigf:Flt1	77	20	52	61	2.52423	1.46283	0	0	0.339	0.611459	-0.545559	0.373	0.787748	TRUE	FALSE	NSC
Lymphocytes_Endothelialc5_Psen1:Notch1	Lymphocytes_Endothelialc5	Psen1:Notch1	77	20	52	61	0.909406	0.569617	0	0	0.317	0.580191	-0.467827	0.29	0.725437	TRUE	FALSE	NSC
Lymphocytes_Endothelialc5_Rps27a:Tgfbr2	Lymphocytes_Endothelialc5	Rps27a:Tgfbr2	77	20	52	61	4.60685	6.95065	0	0	0	0	0.411291	0.189	0.635164	FALSE	TRUE	NSC
Lymphocytes_Endothelialc5_Spn:Icam1	Lymphocytes_Endothelialc5	Spn:Icam1	77	20	52	61	1.63526	0.918216	0	0	0	0	-0.577123	0.117	0.539438	TRUE	FALSE	NSC
Lymphocytes_Endothelialc5_Tgfb1:Acvrl1	Lymphocytes_Endothelialc5	Tgfb1:Acvrl1	77	20	52	61	2.79813	1.49402	0	0	0.059	0.142938	-0.627479	0.023	0.305044	TRUE	FALSE	NSC
Lymphocytes_Endothelialc5_Tgfb1:Itgb1	Lymphocytes_Endothelialc5	Tgfb1:Itgb1	77	20	52	61	2.40647	1.58957	0	0	0.403	0.702848	-0.414698	0.205	0.652425	TRUE	FALSE	NSC
Lymphocytes_Endothelialc5_Tnf:Fas	Lymphocytes_Endothelialc5	Tnf:Fas	77	20	52	61	0.718339	1.23746	0.002	0.00625306	0.001	0.0040235	0.543871	0.144	0.577775	TRUE	TRUE	NSC
Lymphocytes_Endothelialc5_Tnf:Tnfrsf1a	Lymphocytes_Endothelialc5	Tnf:Tnfrsf1a	77	20	52	61	0.794304	1.43198	0.001	0.00329726	0.002	0.00759086	0.589344	0.138	0.570661	TRUE	TRUE	NSC
Lymphocytes_Endothelialc5_Tnfsf14:Fas	Lymphocytes_Endothelialc5	Tnfsf14:Fas	77	20	52	61	0.622884	0	0	0	1	1	#NAME?	0.082	0.474181	TRUE	FALSE	NSC
Lymphocytes_Endothelialc5_Tnfsf14:Ltbr	Lymphocytes_Endothelialc5	Tnfsf14:Ltbr	77	20	52	61	0.473903	0	0	0	1	1	#NAME?	0.052	0.408159	TRUE	FALSE	NSC
Lymphocytes_Gamma_Adam17:Cd9	Lymphocytes_Gamma	Adam17:Cd9	77	20	89	82	0.912777	0.289805	0.007	0.0193306	0.884	1	-1.14728	0.027	0.323941	TRUE	FALSE	NSC
Lymphocytes_Gamma_Ccl5:Ccrl2	Lymphocytes_Gamma	Ccl5:Ccrl2	77	20	89	82	4.20079	1.6343	0	0	0.091	0.205502	-0.944061	0.373	0.787748	TRUE	FALSE	NSC
Lymphocytes_Gamma_Cd40lg:Traf3	Lymphocytes_Gamma	Cd40lg:Traf3	77	20	89	82	0.278605	0	0	0	1	1	#NAME?	0.039	0.369421	TRUE	FALSE	NSC
Lymphocytes_Gamma_Fasl:Tnfrsf1a	Lymphocytes_Gamma	Fasl:Tnfrsf1a	77	20	89	82	0.528817	0	0	0	1	1	#NAME?	0.01	0.208344	TRUE	FALSE	NSC
Lymphocytes_Gamma_Gng10:Kcnj6	Lymphocytes_Gamma	Gng10:Kcnj6	77	20	89	82	0.220374	0.416051	0.147	0.270674	0.008	0.0259859	0.635482	0.042	0.380786	FALSE	TRUE	NSC
Lymphocytes_Gamma_Gng2:Kcnj6	Lymphocytes_Gamma	Gng2:Kcnj6	77	20	89	82	0.241096	0.446527	0.013	0.0333872	0.001	0.0040235	0.616304	0.044	0.387494	TRUE	TRUE	NSC
Lymphocytes_Gamma_Gzmb:Chrm3	Lymphocytes_Gamma	Gzmb:Chrm3	77	20	89	82	0.468031	0	0	0	1	1	#NAME?	0.082	0.474181	TRUE	FALSE	NSC
Lymphocytes_Gamma_Gzmb:Igf2r	Lymphocytes_Gamma	Gzmb:Igf2r	77	20	89	82	0.824345	0	0.001	0.00329726	1	1	#NAME?	0.19	0.636143	TRUE	FALSE	NSC
Lymphocytes_Gamma_Gzmb:Pgrmc1	Lymphocytes_Gamma	Gzmb:Pgrmc1	77	20	89	82	1.67435	0	0	0	1	1	#NAME?	0.046	0.392816	TRUE	FALSE	NSC
Lymphocytes_Gamma_Lamb3:Cd151	Lymphocytes_Gamma	Lamb3:Cd151	77	20	89	82	0.422124	0	0.007	0.0193306	1	1	#NAME?	0.005	0.145149	TRUE	FALSE	NSC
Lymphocytes_Gamma_Lamb3:Cd44	Lymphocytes_Gamma	Lamb3:Cd44	77	20	89	82	0.381149	0	0	0	1	1	#NAME?	0.01	0.208344	TRUE	FALSE	NSC
Lymphocytes_Gamma_Lamb3:Dag1	Lymphocytes_Gamma	Lamb3:Dag1	77	20	89	82	0.316966	0	0.008	0.021777	1	1	#NAME?	0.006	0.162661	TRUE	FALSE	NSC
Lymphocytes_Gamma_Lamb3:Sv2a	Lymphocytes_Gamma	Lamb3:Sv2a	77	20	89	82	0.502321	0	0	0	1	1	#NAME?	0.016	0.259074	TRUE	FALSE	NSC
Lymphocytes_Gamma_Lamb3:Sv2b	Lymphocytes_Gamma	Lamb3:Sv2b	77	20	89	82	0.243523	0	0	0	1	1	#NAME?	0.133	0.562666	TRUE	FALSE	NSC
Lymphocytes_Gamma_Lgals1:Lgals1	Lymphocytes_Gamma	Lgals1:Lgals1	77	20	89	82	3.91271	1.65787	0	0	0.153	0.316897	-0.858696	0.077	0.466127	TRUE	FALSE	NSC
Lymphocytes_Gamma_Lgals9:Ighm	Lymphocytes_Gamma	Lgals9:Ighm	77	20	89	82	4.95114	0.0492483	0	0	0.986	1	-4.6105	0.269	0.709965	TRUE	FALSE	NSC
Lymphocytes_Gamma_Ltb:Ltbr	Lymphocytes_Gamma	Ltb:Ltbr	77	20	89	82	0.531332	0.852192	0.018	0.0444182	0	0	0.472424	0.178	0.620487	TRUE	TRUE	NSC
Lymphocytes_Gamma_Rps27a:Ripk1	Lymphocytes_Gamma	Rps27a:Ripk1	77	20	89	82	2.24481	3.67791	0.131	0.245764	0	0	0.493724	0.5	0.861881	FALSE	TRUE	NSC
Lymphocytes_Gamma_Tgfb1:Sdc2	Lymphocytes_Gamma	Tgfb1:Sdc2	77	20	89	82	0.995505	0.598239	0.003	0.00906057	0.587	0.941388	-0.50926	0.33	0.758272	TRUE	FALSE	NSC
Lymphocytes_Lymphocytes_Adam17:Itgb1	Lymphocytes_Lymphocytes	Adam17:Itgb1	77	20	77	20	1.24778	0.498111	0.006	0.0168636	0.81	1	-0.918296	0.073	0.459676	TRUE	FALSE	NSC
Lymphocytes_Lymphocytes_Adam17:Notch2	Lymphocytes_Lymphocytes	Adam17:Notch2	77	20	77	20	0.36536	0.213744	0.001	0.00329726	0.233	0.450272	-0.536102	0.386	0.797205	TRUE	FALSE	NSC
Lymphocytes_Lymphocytes_Adam17:Tnfrsf1b	Lymphocytes_Lymphocytes	Adam17:Tnfrsf1b	77	20	77	20	0.493061	0.187993	0	0	0.201	0.398306	-0.964227	0.099	0.508474	TRUE	FALSE	NSC
Lymphocytes_Lymphocytes_B2m:Tfrc	Lymphocytes_Lymphocytes	B2m:Tfrc	77	20	77	20	2.32887	3.66161	0.007	0.0193306	0.005	0.0171752	0.452521	0.154	0.590025	TRUE	TRUE	NSC
Lymphocytes_Lymphocytes_Ccl3:Ccr5	Lymphocytes_Lymphocytes	Ccl3:Ccr5	77	20	77	20	1.05135	0.260277	0	0	0.159	0.327223	-1.39608	0.076	0.464732	TRUE	FALSE	NSC
Lymphocytes_Lymphocytes_Ccl3:Erg28	Lymphocytes_Lymphocytes	Ccl3:Erg28	77	20	77	20	0.846649	0.377312	0.02	0.0486593	0.244	0.467396	-0.808213	0.216	0.662911	TRUE	FALSE	NSC
Lymphocytes_Lymphocytes_Ccl3:Ide	Lymphocytes_Lymphocytes	Ccl3:Ide	77	20	77	20	0.741042	0.268217	0.011	0.0288122	0.302	0.557531	-1.01626	0.133	0.562666	TRUE	FALSE	NSC
Lymphocytes_Lymphocytes_Ccl4:Ccr5	Lymphocytes_Lymphocytes	Ccl4:Ccr5	77	20	77	20	2.23068	0.900761	0	0	0.088	0.199759	-0.906823	0.129	0.557026	TRUE	FALSE	NSC
Lymphocytes_Lymphocytes_Ccl5:Ccr5	Lymphocytes_Lymphocytes	Ccl5:Ccr5	77	20	77	20	8.76799	2.30618	0	0	0.011	0.0342147	-1.33551	0.045	0.389382	TRUE	FALSE	NSC
Lymphocytes_Lymphocytes_Cd40lg:Traf1	Lymphocytes_Lymphocytes	Cd40lg:Traf1	77	20	77	20	0.647129	0	0	0	1	1	#NAME?	0.044	0.387494	TRUE	FALSE	NSC
Lymphocytes_Lymphocytes_Cd72:Cd5	Lymphocytes_Lymphocytes	Cd72:Cd5	77	20	77	20	0.715176	0.45385	0	0	0.018	0.0521669	-0.454762	0.312	0.743294	TRUE	FALSE	NSC
Lymphocytes_Lymphocytes_Entpd1:Adora2a	Lymphocytes_Lymphocytes	Entpd1:Adora2a	77	20	77	20	0.434729	0.248433	0	0	0.265	0.500094	-0.559549	0.368	0.78427	TRUE	FALSE	NSC
Lymphocytes_Lymphocytes_Fam3c:Pdcd1	Lymphocytes_Lymphocytes	Fam3c:Pdcd1	77	20	77	20	0.596284	0	0	0	1	1	#NAME?	0.03	0.337729	TRUE	FALSE	NSC
Lymphocytes_Lymphocytes_Fasl:Tnfrsf1a	Lymphocytes_Lymphocytes	Fasl:Tnfrsf1a	77	20	77	20	0.419945	0	0.007	0.0193306	1	1	#NAME?	0.035	0.357977	TRUE	FALSE	NSC
Lymphocytes_Lymphocytes_Gzmb:Igf2r	Lymphocytes_Lymphocytes	Gzmb:Igf2r	77	20	77	20	1.10521	0	0	0	1	1	#NAME?	0.042	0.380786	TRUE	FALSE	NSC
Lymphocytes_Lymphocytes_Gzmb:Pgrmc1	Lymphocytes_Lymphocytes	Gzmb:Pgrmc1	77	20	77	20	1.01824	0	0.007	0.0193306	1	1	#NAME?	0.038	0.366748	TRUE	FALSE	NSC
Lymphocytes_Lymphocytes_H2-M3:Cd8a	Lymphocytes_Lymphocytes	H2-M3:Cd8a	77	20	77	20	1.29532	0	0	0	1	1	#NAME?	0.001	0.0501662	TRUE	FALSE	NSC
Lymphocytes_Lymphocytes_H2-Q10:Cd8a	Lymphocytes_Lymphocytes	H2-Q10:Cd8a	77	20	77	20	1.08578	0	0	0	1	1	#NAME?	0.003	0.108529	TRUE	FALSE	NSC
Lymphocytes_Lymphocytes_H2-Q10:Cd8b1	Lymphocytes_Lymphocytes	H2-Q10:Cd8b1	77	20	77	20	1.33696	0	0	0	1	1	#NAME?	0.002	0.0841825	TRUE	FALSE	NSC
Lymphocytes_Lymphocytes_H2-T23:Klrd1_Klrc2	Lymphocytes_Lymphocytes	H2-T23:Klrd1_Klrc2	77	20	77	20	0.978275	0	0	0	1	1	#NAME?	0.134	0.564452	TRUE	FALSE	NSC
Lymphocytes_Lymphocytes_Icam1:Itgav	Lymphocytes_Lymphocytes	Icam1:Itgav	77	20	77	20	0.700701	0.319192	0.001	0.00329726	0.418	0.724254	-0.786289	0.071	0.455635	TRUE	FALSE	NSC
Lymphocytes_Lymphocytes_Icam2:Itgb2	Lymphocytes_Lymphocytes	Icam2:Itgb2	77	20	77	20	0.649076	1.05646	0.044	0.0963116	0.011	0.0342147	0.487125	0.15	0.584958	FALSE	TRUE	NSC
Lymphocytes_Lymphocytes_Icam2:Itgb2_Itgal	Lymphocytes_Lymphocytes	Icam2:Itgb2_Itgal	77	20	77	20	0.624887	0.957164	0.007	0.0193306	0.003	0.0109016	0.426404	0.201	0.647764	TRUE	TRUE	NSC
Lymphocytes_Lymphocytes_Il16:Cd4	Lymphocytes_Lymphocytes	Il16:Cd4	77	20	77	20	0.56471	1.06539	0	0	0	0	0.634782	0.039	0.369421	TRUE	TRUE	NSC
Lymphocytes_Lymphocytes_Lamb3:Cd44	Lymphocytes_Lymphocytes	Lamb3:Cd44	77	20	77	20	0.833288	0	0	0	1	1	#NAME?	0.005	0.145149	TRUE	FALSE	NSC
Lymphocytes_Lymphocytes_Lamb3:Itga1_Itgb1	Lymphocytes_Lymphocytes	Lamb3:Itga1_Itgb1	77	20	77	20	0.797807	0	0	0	1	1	#NAME?	0.011	0.218618	TRUE	FALSE	NSC
Lymphocytes_Lymphocytes_Lamb3:Itga6_Itgb1	Lymphocytes_Lymphocytes	Lamb3:Itga6_Itgb1	77	20	77	20	0.371412	0	0.01	0.0265002	1	1	#NAME?	0.052	0.408159	TRUE	FALSE	NSC
Lymphocytes_Lymphocytes_Lgals3:Lag3	Lymphocytes_Lymphocytes	Lgals3:Lag3	77	20	77	20	0.652623	0	0	0	1	1	#NAME?	0.026	0.320156	TRUE	FALSE	NSC
Lymphocytes_Lymphocytes_Lnx2:Cd8a	Lymphocytes_Lymphocytes	Lnx2:Cd8a	77	20	77	20	0.815668	0	0	0	1	1	#NAME?	0.034	0.354184	TRUE	FALSE	NSC
Lymphocytes_Lymphocytes_Mif:Cd74_Cd44	Lymphocytes_Lymphocytes	Mif:Cd74_Cd44	77	20	77	20	1.75233	0.35537	0	0	0.616	0.976718	-1.59554	0.171	0.610242	TRUE	FALSE	NSC
Lymphocytes_Lymphocytes_Mif:Cd74_Cxcr4	Lymphocytes_Lymphocytes	Mif:Cd74_Cxcr4	77	20	77	20	1.00397	0.35537	0	0	0.507	0.840864	-1.03855	0.125	0.551881	TRUE	FALSE	NSC
Lymphocytes_Lymphocytes_Mmp9:Cd44	Lymphocytes_Lymphocytes	Mmp9:Cd44	77	20	77	20	0.668633	0	0	0	1	1	#NAME?	0.09	0.49103	TRUE	FALSE	NSC
Lymphocytes_Lymphocytes_Mmp9:Itgb2	Lymphocytes_Lymphocytes	Mmp9:Itgb2	77	20	77	20	0.863141	0	0	0	1	1	#NAME?	0.087	0.483965	TRUE	FALSE	NSC
Lymphocytes_Lymphocytes_Nampt:Adora2a	Lymphocytes_Lymphocytes	Nampt:Adora2a	77	20	77	20	0.348487	0.163312	0.001	0.00329726	0.331	0.600192	-0.757935	0.36	0.778461	TRUE	FALSE	NSC
Lymphocytes_Lymphocytes_Pdcd1:Cd274	Lymphocytes_Lymphocytes	Pdcd1:Cd274	77	20	77	20	0.447446	0	0	0	1	1	#NAME?	0.045	0.389382	TRUE	FALSE	NSC
Lymphocytes_Lymphocytes_Pvr:Cd96	Lymphocytes_Lymphocytes	Pvr:Cd96	77	20	77	20	0.301116	0.57219	0	0	0	0	0.641978	0.063	0.434794	TRUE	FALSE	NSC
Lymphocytes_Lymphocytes_Tgfb1:Cxcr4	Lymphocytes_Lymphocytes	Tgfb1:Cxcr4	77	20	77	20	0.794886	0.440937	0.008	0.021777	0.419	0.72576	-0.589297	0.171	0.610242	TRUE	FALSE	NSC
Lymphocytes_Lymphocytes_Tnf:Traf2	Lymphocytes_Lymphocytes	Tnf:Traf2	77	20	77	20	0.250524	0.405636	0.018	0.0444182	0.013	0.0394707	0.481903	0.314	0.745652	TRUE	FALSE	NSC
Lymphocytes_Lymphocytes_Tnf:Vsir	Lymphocytes_Lymphocytes	Tnf:Vsir	77	20	77	20	0.514937	0.870967	0.003	0.00906057	0.004	0.014087	0.525559	0.123	0.548373	TRUE	TRUE	NSC
Lymphocytes_Myelocytes_Adam10:Fcer2a	Lymphocytes_Myelocytes	Adam10:Fcer2a	77	20	40	41	0.348292	0	0	0	1	1	#NAME?	0.021	0.292538	TRUE	FALSE	NSC
Lymphocytes_Myelocytes_Adam17:Cd40	Lymphocytes_Myelocytes	Adam17:Cd40	77	20	40	41	0.412458	0.172578	0.004	0.0117568	0.113	0.24621	-0.871287	0.427	0.822783	TRUE	FALSE	NSC
Lymphocytes_Myelocytes_Adam17:Notch2	Lymphocytes_Myelocytes	Adam17:Notch2	77	20	40	41	0.6166	0.204542	0	0	0.242	0.464529	-1.10345	0.037	0.363541	TRUE	FALSE	NSC
Lymphocytes_Myelocytes_Ccl3:Ccr1	Lymphocytes_Myelocytes	Ccl3:Ccr1	77	20	40	41	0.991511	0	0.001	0.00329726	1	1	#NAME?	0.061	0.429561	TRUE	FALSE	NSC
Lymphocytes_Myelocytes_Ccl3:Ccr5	Lymphocytes_Myelocytes	Ccl3:Ccr5	77	20	40	41	0.910826	0.559719	0	0	0.032	0.0850925	-0.486916	0.413	0.8137	TRUE	FALSE	NSC
Lymphocytes_Myelocytes_Ccl4:Ccr1	Lymphocytes_Myelocytes	Ccl4:Ccr1	77	20	40	41	2.10373	0	0	0	1	1	#NAME?	0.07	0.452893	TRUE	FALSE	NSC
Lymphocytes_Myelocytes_Ccl4:Cnr2	Lymphocytes_Myelocytes	Ccl4:Cnr2	77	20	40	41	0.866009	0.534277	0	0	0.02	0.0571158	-0.482981	0.431	0.824511	TRUE	FALSE	NSC
Lymphocytes_Myelocytes_Ccl4:Slc7a1	Lymphocytes_Myelocytes	Ccl4:Slc7a1	77	20	40	41	1.88282	0.802929	0	0	0.193	0.38498	-0.852263	0.186	0.631795	TRUE	FALSE	NSC
Lymphocytes_Myelocytes_Ccl5:Ccr1	Lymphocytes_Myelocytes	Ccl5:Ccr1	77	20	40	41	8.26897	0	0	0	1	1	#NAME?	0.019	0.279446	TRUE	FALSE	NSC
Lymphocytes_Myelocytes_Ccl5:Ccr5	Lymphocytes_Myelocytes	Ccl5:Ccr5	77	20	40	41	7.59607	4.9594	0	0	0	0	-0.426347	0.241	0.685534	TRUE	TRUE	NSC
Lymphocytes_Myelocytes_Cd40lg:Cd40	Lymphocytes_Myelocytes	Cd40lg:Cd40	77	20	40	41	0.345161	0	0	0	1	1	#NAME?	0.102	0.515119	TRUE	FALSE	NSC
Lymphocytes_Myelocytes_Cd40lg:Itgam_Itgb2	Lymphocytes_Myelocytes	Cd40lg:Itgam_Itgb2	77	20	40	41	0.369213	0	0	0	1	1	#NAME?	0.034	0.354184	TRUE	FALSE	NSC
Lymphocytes_Myelocytes_Cd40lg:Traf1	Lymphocytes_Myelocytes	Cd40lg:Traf1	77	20	40	41	0.332082	0	0	0	1	1	#NAME?	0.151	0.58631	TRUE	FALSE	NSC
Lymphocytes_Myelocytes_Cd40lg:Traf2	Lymphocytes_Myelocytes	Cd40lg:Traf2	77	20	40	41	0.383166	0	0	0	1	1	#NAME?	0.002	0.0841825	TRUE	FALSE	NSC
Lymphocytes_Myelocytes_Cd48:Cd244a	Lymphocytes_Myelocytes	Cd48:Cd244a	77	20	40	41	0.632242	0	0	0	1	1	#NAME?	0.019	0.279446	TRUE	FALSE	NSC
Lymphocytes_Myelocytes_Ctla4:Cd86	Lymphocytes_Myelocytes	Ctla4:Cd86	77	20	40	41	1.1233	0	0	0	1	1	#NAME?	0.013	0.234254	TRUE	FALSE	NSC
Lymphocytes_Myelocytes_Fasl:Tnfrsf1a	Lymphocytes_Myelocytes	Fasl:Tnfrsf1a	77	20	40	41	0.534715	0	0.002	0.00625306	1	1	#NAME?	0.017	0.265555	TRUE	FALSE	NSC
Lymphocytes_Myelocytes_Flt3l:Flt3	Lymphocytes_Myelocytes	Flt3l:Flt3	77	20	40	41	0.395434	0	0	0	1	1	#NAME?	0.009	0.198862	TRUE	FALSE	NSC
Lymphocytes_Myelocytes_Fyn:Cd244a	Lymphocytes_Myelocytes	Fyn:Cd244a	77	20	40	41	0.73842	0	0	0	1	1	#NAME?	0.014	0.243169	TRUE	FALSE	NSC
Lymphocytes_Myelocytes_Gstp1:Traf2	Lymphocytes_Myelocytes	Gstp1:Traf2	77	20	40	41	0.845784	0.328822	0.011	0.0288122	0.526	0.865289	-0.944746	0.014	0.243169	TRUE	FALSE	NSC
Lymphocytes_Myelocytes_Hras:Tlr2	Lymphocytes_Myelocytes	Hras:Tlr2	77	20	40	41	0.700622	0.439861	0	0	0.078	0.181196	-0.46551	0.203	0.650172	TRUE	FALSE	NSC
Lymphocytes_Myelocytes_Hspa1b:Lrp1	Lymphocytes_Myelocytes	Hspa1b:Lrp1	77	20	40	41	6.76608	4.08372	0.003	0.00906057	0.283	0.528477	-0.504914	0.297	0.731704	TRUE	FALSE	NSC
Lymphocytes_Myelocytes_Htra2:Cd40	Lymphocytes_Myelocytes	Htra2:Cd40	77	20	40	41	0.285241	0.160635	0.012	0.0311319	0.071	0.167287	-0.574203	0.618	0.913101	TRUE	FALSE	NSC
Lymphocytes_Myelocytes_Il15ra:Axl	Lymphocytes_Myelocytes	Il15ra:Axl	77	20	40	41	0.574894	0.906458	0	0	0.002	0.00759086	0.45536	0.222	0.66969	TRUE	TRUE	NSC
Lymphocytes_Myelocytes_Il16:Ccr5	Lymphocytes_Myelocytes	Il16:Ccr5	77	20	40	41	0.523722	1.04532	0	0	0	0	0.691118	0.016	0.259074	TRUE	TRUE	NSC
Lymphocytes_Myelocytes_Lamb3:Cd44	Lymphocytes_Myelocytes	Lamb3:Cd44	77	20	40	41	0.751552	0	0	0	1	1	#NAME?	0.017	0.265555	TRUE	FALSE	NSC
Lymphocytes_Myelocytes_Lamb3:Dag1	Lymphocytes_Myelocytes	Lamb3:Dag1	77	20	40	41	0.314242	0	0.015	0.037862	1	1	#NAME?	0.003	0.108529	TRUE	FALSE	NSC
Lymphocytes_Myelocytes_Lamb3:Itga6_Itgb1	Lymphocytes_Myelocytes	Lamb3:Itga6_Itgb1	77	20	40	41	0.374281	0	0.016	0.0400543	1	1	#NAME?	0.014	0.243169	TRUE	FALSE	NSC
Lymphocytes_Myelocytes_Ltb:Tnfrsf1a	Lymphocytes_Myelocytes	Ltb:Tnfrsf1a	77	20	40	41	1.28458	1.94316	0.001	0.00329726	0.001	0.0040235	0.413889	0.211	0.658087	TRUE	TRUE	NSC
Lymphocytes_Myelocytes_Mmp9:Cd44	Lymphocytes_Myelocytes	Mmp9:Cd44	77	20	40	41	0.603047	0	0.001	0.00329726	1	1	#NAME?	0.094	0.49892	TRUE	FALSE	NSC
Lymphocytes_Myelocytes_Mmp9:Itgam	Lymphocytes_Myelocytes	Mmp9:Itgam	77	20	40	41	0.371914	0	0	0	1	1	#NAME?	0.049	0.400219	TRUE	FALSE	NSC
Lymphocytes_Myelocytes_Mmp9:Itgb2	Lymphocytes_Myelocytes	Mmp9:Itgb2	77	20	40	41	0.564971	0	0	0	1	1	#NAME?	0.082	0.474181	TRUE	FALSE	NSC
Lymphocytes_Myelocytes_Psen1:Cd44	Lymphocytes_Myelocytes	Psen1:Cd44	77	20	40	41	0.764844	0.504593	0	0	0.026	0.0714253	-0.415921	0.529	0.874948	TRUE	FALSE	NSC
Lymphocytes_Myelocytes_Psen1:Ncstn	Lymphocytes_Myelocytes	Psen1:Ncstn	77	20	40	41	0.486983	0.220602	0.004	0.0117568	0.8	1	-0.791867	0.072	0.457981	TRUE	FALSE	NSC
Lymphocytes_Myelocytes_Psen1:Notch2	Lymphocytes_Myelocytes	Psen1:Notch2	77	20	40	41	0.659225	0.334118	0	0	0.017	0.0496587	-0.679569	0.098	0.506865	TRUE	FALSE	NSC
Lymphocytes_Myelocytes_Ptpn6:Cd22	Lymphocytes_Myelocytes	Ptpn6:Cd22	77	20	40	41	0.556159	0.168652	0	0	0.038	0.0985537	-1.19322	0.024	0.30953	TRUE	FALSE	NSC
Lymphocytes_Myelocytes_Ptprc:Cd22	Lymphocytes_Myelocytes	Ptprc:Cd22	77	20	40	41	2.16818	1.06069	0	0	0	0	-0.71497	0.076	0.464732	TRUE	FALSE	NSC
Lymphocytes_Myelocytes_Ptprc:Mrc1	Lymphocytes_Myelocytes	Ptprc:Mrc1	77	20	40	41	2.64499	0	0	0	1	1	#NAME?	0.002	0.0841825	TRUE	FALSE	NSC
Lymphocytes_Myelocytes_Rps19:C5ar1	Lymphocytes_Myelocytes	Rps19:C5ar1	77	20	40	41	2.96736	0	0	0	1	1	#NAME?	0.005	0.145149	TRUE	FALSE	NSC
Lymphocytes_Myelocytes_Sema4a:Nrp1_Plxna4	Lymphocytes_Myelocytes	Sema4a:Nrp1_Plxna4	77	20	40	41	0.146515	0.316422	0.218	0.379185	0.011	0.0342147	0.769945	0.199	0.645894	FALSE	TRUE	NSC
Lymphocytes_Myelocytes_Thy1:Itgax_Itgb2	Lymphocytes_Myelocytes	Thy1:Itgax_Itgb2	77	20	40	41	1.62838	2.63665	0	0	0	0	0.481922	0.026	0.320156	TRUE	TRUE	NSC
Lymphocytes_Myelocytes_Tnf:Tnfrsf1b	Lymphocytes_Myelocytes	Tnf:Tnfrsf1b	77	20	40	41	0.264387	0.514937	0.014	0.035644	0.003	0.0109016	0.666631	0.072	0.457981	TRUE	TRUE	NSC
Lymphocytes_Myelocytes_Tnf:Traf2	Lymphocytes_Myelocytes	Tnf:Traf2	77	20	40	41	0.430559	0.184709	0.001	0.00329726	0.109	0.238795	-0.846302	0.114	0.535721	TRUE	FALSE	NSC
Lymphocytes_aStellate_Adam10:Epha3	Lymphocytes_aStellate	Adam10:Epha3	77	20	27	14	0.364889	0.19025	0.017	0.0423057	0.099	0.220376	-0.651255	0.318	0.749364	TRUE	FALSE	NSC
Lymphocytes_aStellate_Adam17:Aplp2	Lymphocytes_aStellate	Adam17:Aplp2	77	20	27	14	1.13289	0.514564	0.012	0.0311319	0.809	1	-0.789209	0.14	0.573151	TRUE	FALSE	NSC
Lymphocytes_aStellate_Adam17:Cd9	Lymphocytes_aStellate	Adam17:Cd9	77	20	27	14	2.01812	1.11889	0	0	0.04	0.102921	-0.589825	0.264	0.706824	TRUE	FALSE	NSC
Lymphocytes_aStellate_Adam17:Notch2	Lymphocytes_aStellate	Adam17:Notch2	77	20	27	14	0.428601	0.169895	0.003	0.00906057	0.342	0.6159	-0.925345	0.149	0.584766	TRUE	FALSE	NSC
Lymphocytes_aStellate_Adam17:Rhbdf2	Lymphocytes_aStellate	Adam17:Rhbdf2	77	20	27	14	0.279667	0.117746	0.011	0.0288122	0.385	0.67754	-0.865072	0.207	0.654338	TRUE	FALSE	NSC
Lymphocytes_aStellate_Adam17:Tnfrsf1a	Lymphocytes_aStellate	Adam17:Tnfrsf1a	77	20	27	14	0.758686	0.251124	0.01	0.0265002	0.789	1	-1.10564	0.045	0.389382	TRUE	FALSE	NSC
Lymphocytes_aStellate_Ccl3:Erg28	Lymphocytes_aStellate	Ccl3:Erg28	77	20	27	14	1.00576	0.56033	0.013	0.0333872	0.165	0.337646	-0.584969	0.396	0.803959	TRUE	FALSE	NSC
Lymphocytes_aStellate_Cd40lg:Traf3	Lymphocytes_aStellate	Cd40lg:Traf3	77	20	27	14	0.278616	0	0	0	1	1	#NAME?	0.074	0.461423	TRUE	FALSE	NSC
Lymphocytes_aStellate_Cd9:L1cam	Lymphocytes_aStellate	Cd9:L1cam	77	20	27	14	0.54197	1.23456	0.075	0.152116	0.002	0.00759086	0.823259	0.073	0.459676	FALSE	TRUE	NSC
Lymphocytes_aStellate_Clcf1:Cntfr_Lifr	Lymphocytes_aStellate	Clcf1:Cntfr_Lifr	77	20	27	14	0.374559	0.100986	0	0	0.013	0.0394707	-1.31077	0.078	0.466988	TRUE	FALSE	NSC
Lymphocytes_aStellate_Clcf1:Cntfr_Lifr_Il6st	Lymphocytes_aStellate	Clcf1:Cntfr_Lifr_Il6st	77	20	27	14	0.374559	0.100986	0	0	0.013	0.0394707	-1.31077	0.077	0.466127	TRUE	FALSE	NSC
Lymphocytes_aStellate_Fasl:Fas	Lymphocytes_aStellate	Fasl:Fas	77	20	27	14	0.419931	0	0.001	0.00329726	1	1	#NAME?	0.082	0.474181	TRUE	FALSE	NSC
Lymphocytes_aStellate_Fasl:Tnfrsf1a	Lymphocytes_aStellate	Fasl:Tnfrsf1a	77	20	27	14	0.916955	0	0	0	1	1	#NAME?	0.002	0.0841825	TRUE	FALSE	NSC
Lymphocytes_aStellate_Fyn:Thy1	Lymphocytes_aStellate	Fyn:Thy1	77	20	27	14	2.9461	1.68179	0	0	0	0	-0.560623	0.132	0.561368	TRUE	FALSE	NSC
Lymphocytes_aStellate_Gzmb:Igf2r	Lymphocytes_aStellate	Gzmb:Igf2r	77	20	27	14	1.20686	0	0	0	1	1	#NAME?	0.018	0.273333	TRUE	FALSE	NSC
Lymphocytes_aStellate_Gzmb:Pgrmc1	Lymphocytes_aStellate	Gzmb:Pgrmc1	77	20	27	14	1.43724	0	0	0	1	1	#NAME?	0.024	0.30953	TRUE	FALSE	NSC
Lymphocytes_aStellate_Hmgb1:Sdc1	Lymphocytes_aStellate	Hmgb1:Sdc1	77	20	27	14	1.13046	0.688676	0	0	0.037	0.0963514	-0.495606	0.282	0.719019	TRUE	FALSE	NSC
Lymphocytes_aStellate_Hras:Sdc2	Lymphocytes_aStellate	Hras:Sdc2	77	20	27	14	0.950767	0.575818	0.008	0.021777	0.463	0.785503	-0.501477	0.211	0.658087	TRUE	FALSE	NSC
Lymphocytes_aStellate_Lamb3:Cd151	Lymphocytes_aStellate	Lamb3:Cd151	77	20	27	14	0.784263	0	0	0	1	1	#NAME?	0.007	0.175847	TRUE	FALSE	NSC
Lymphocytes_aStellate_Lamb3:Cd44	Lymphocytes_aStellate	Lamb3:Cd44	77	20	27	14	0.347238	0	0.005	0.0143518	1	1	#NAME?	0.044	0.387494	TRUE	FALSE	NSC
Lymphocytes_aStellate_Lamb3:Dag1	Lymphocytes_aStellate	Lamb3:Dag1	77	20	27	14	0.890779	0	0	0	1	1	#NAME?	0.007	0.175847	TRUE	FALSE	NSC
Lymphocytes_aStellate_Lamb3:Itga1_Itgb1	Lymphocytes_aStellate	Lamb3:Itga1_Itgb1	77	20	27	14	0.720456	0	0.002	0.00625306	1	1	#NAME?	0.02	0.285187	TRUE	FALSE	NSC
Lymphocytes_aStellate_Lgals1:Lgals1	Lymphocytes_aStellate	Lgals1:Lgals1	77	20	27	14	9.09756	4.99291	0	0	0	0	-0.599988	0.024	0.30953	TRUE	TRUE	NSC
Lymphocytes_aStellate_Ltb:Ltbr	Lymphocytes_aStellate	Ltb:Ltbr	77	20	27	14	0.798254	1.68045	0.001	0.00329726	0	0	0.744389	0.016	0.259074	TRUE	TRUE	NSC
Lymphocytes_aStellate_Mmp9:Ephb2	Lymphocytes_aStellate	Mmp9:Ephb2	77	20	27	14	0.35377	0	0	0	1	1	#NAME?	0.054	0.412357	TRUE	FALSE	NSC
Lymphocytes_aStellate_Mmp9:Lrp1	Lymphocytes_aStellate	Mmp9:Lrp1	77	20	27	14	1.5212	0	0	0	1	1	#NAME?	0.028	0.328928	TRUE	FALSE	NSC
Lymphocytes_aStellate_Plekho2:Pdgfrb	Lymphocytes_aStellate	Plekho2:Pdgfrb	77	20	27	14	1.00369	0.654669	0	0	0.062	0.14914	-0.42731	0.353	0.773345	TRUE	FALSE	NSC
Lymphocytes_aStellate_Psen1:Ephb2	Lymphocytes_aStellate	Psen1:Ephb2	77	20	27	14	0.448686	0.105772	0	0	0.325	0.591865	-1.44503	0.15	0.584958	TRUE	FALSE	NSC
Lymphocytes_aStellate_Psen1:Notch1	Lymphocytes_aStellate	Psen1:Notch1	77	20	27	14	0.745382	0.43116	0.008	0.021777	0.545	0.888796	-0.547418	0.316	0.747195	TRUE	FALSE	NSC
Lymphocytes_aStellate_Psen1:Notch2	Lymphocytes_aStellate	Psen1:Notch2	77	20	27	14	0.458229	0.277523	0	0	0.1	0.222274	-0.501466	0.334	0.760413	TRUE	FALSE	NSC
Lymphocytes_aStellate_Psen1:Notch3	Lymphocytes_aStellate	Psen1:Notch3	77	20	27	14	0.708323	0.375877	0.01	0.0265002	0.454	0.773475	-0.633638	0.38	0.793149	TRUE	FALSE	NSC
Lymphocytes_aStellate_Rtn4:Ngfr	Lymphocytes_aStellate	Rtn4:Ngfr	77	20	27	14	0.361592	0.83481	0.082	0.164198	0	0	0.836688	0.024	0.30953	FALSE	TRUE	NSC
Lymphocytes_aStellate_Sema4a:Nrp1	Lymphocytes_aStellate	Sema4a:Nrp1	77	20	27	14	2.38574	1.2783	0	0	0.173	0.351719	-0.623976	0.072	0.457981	TRUE	FALSE	NSC
Lymphocytes_aStellate_Sema4a:Plxnb1	Lymphocytes_aStellate	Sema4a:Plxnb1	77	20	27	14	0.380865	0.729696	0.001	0.00329726	0.001	0.0040235	0.650182	0.134	0.564452	FALSE	TRUE	NSC
Lymphocytes_aStellate_Tgfb1:Egfr	Lymphocytes_aStellate	Tgfb1:Egfr	77	20	27	14	1.02123	0.648008	0	0	0.002	0.00759086	-0.454858	0.459	0.839902	TRUE	FALSE	NSC
Lymphocytes_aStellate_Tgfb1:Itgb5	Lymphocytes_aStellate	Tgfb1:Itgb5	77	20	27	14	1.59775	1.02494	0	0	0.229	0.444248	-0.443963	0.183	0.627121	TRUE	FALSE	NSC
Lymphocytes_aStellate_Tgfb1:Tgfbr3	Lymphocytes_aStellate	Tgfb1:Tgfbr3	77	20	27	14	1.1019	0.612357	0	0	0.126	0.269808	-0.587478	0.13	0.558729	TRUE	FALSE	NSC
Lymphocytes_aStellate_Tnf:Dag1	Lymphocytes_aStellate	Tnf:Dag1	77	20	27	14	0.79734	1.2192	0.001	0.00329726	0.001	0.0040235	0.424671	0.225	0.671663	TRUE	TRUE	NSC
Lymphocytes_aStellate_Tnf:Ptprs	Lymphocytes_aStellate	Tnf:Ptprs	77	20	27	14	0.477404	0.837809	0.003	0.00906057	0.001	0.0040235	0.562426	0.138	0.570661	TRUE	TRUE	NSC
Lymphocytes_aStellate_Tnfsf14:Fas	Lymphocytes_aStellate	Tnfsf14:Fas	77	20	27	14	0.283308	0	0.001	0.00329726	1	1	#NAME?	0.108	0.525367	TRUE	FALSE	NSC
Lymphocytes_qStellate_Adam17:Aplp2	Lymphocytes_qStellate	Adam17:Aplp2	77	20	38	49	1.66399	0.600332	0	0	0.754	1	-1.01949	0.035	0.357977	TRUE	FALSE	NSC
Lymphocytes_qStellate_Adam17:Itgb1	Lymphocytes_qStellate	Adam17:Itgb1	77	20	38	49	2.02021	0.800048	0	0	0.484	0.811349	-0.926284	0.047	0.395157	TRUE	FALSE	NSC
Lymphocytes_qStellate_Adam17:Notch1	Lymphocytes_qStellate	Adam17:Notch1	77	20	38	49	0.997818	0.388069	0	0	0.733	1	-0.944387	0.044	0.387494	TRUE	FALSE	NSC
Lymphocytes_qStellate_Adam17:Notch2	Lymphocytes_qStellate	Adam17:Notch2	77	20	38	49	0.489863	0.14501	0	0	0.529	0.869191	-1.21732	0.04	0.373671	TRUE	FALSE	NSC
Lymphocytes_qStellate_Adam17:Tnfrsf1a	Lymphocytes_qStellate	Adam17:Tnfrsf1a	77	20	38	49	0.899941	0.339402	0.001	0.00329726	0.693	1	-0.975144	0.056	0.41783	TRUE	FALSE	NSC
Lymphocytes_qStellate_Ccl5:Ccrl2	Lymphocytes_qStellate	Ccl5:Ccrl2	77	20	38	49	10.2324	6.27305	0	0	0	0	-0.489295	0.096	0.50342	TRUE	TRUE	NSC
Lymphocytes_qStellate_Cd40lg:Traf2	Lymphocytes_qStellate	Cd40lg:Traf2	77	20	38	49	0.336033	0	0	0	1	1	#NAME?	0.003	0.108529	TRUE	FALSE	NSC
Lymphocytes_qStellate_Cd40lg:Traf3	Lymphocytes_qStellate	Cd40lg:Traf3	77	20	38	49	0.299673	0	0	0	1	1	#NAME?	0.005	0.145149	TRUE	FALSE	NSC
Lymphocytes_qStellate_Entpd1:Adora2a	Lymphocytes_qStellate	Entpd1:Adora2a	77	20	38	49	0.565864	0.287808	0	0	0.185	0.371679	-0.676062	0.08	0.471231	TRUE	FALSE	NSC
Lymphocytes_qStellate_Fasl:Tnfrsf1a	Lymphocytes_qStellate	Fasl:Tnfrsf1a	77	20	38	49	1.08768	0	0	0	1	1	#NAME?	0.001	0.0501662	TRUE	FALSE	NSC
Lymphocytes_qStellate_Gstp1:Traf2	Lymphocytes_qStellate	Gstp1:Traf2	77	20	38	49	0.741745	0.465524	0.019	0.0465607	0.182	0.366783	-0.465842	0.209	0.656163	TRUE	FALSE	NSC
Lymphocytes_qStellate_Gzmb:Igf2r	Lymphocytes_qStellate	Gzmb:Igf2r	77	20	38	49	1.70211	0	0	0	1	1	#NAME?	0.074	0.461423	TRUE	FALSE	NSC
Lymphocytes_qStellate_Gzmb:Pgrmc1	Lymphocytes_qStellate	Gzmb:Pgrmc1	77	20	38	49	1.62027	0	0	0	1	1	#NAME?	0.046	0.392816	TRUE	FALSE	NSC
Lymphocytes_qStellate_Hras:Sdc2	Lymphocytes_qStellate	Hras:Sdc2	77	20	38	49	1.12092	0.735437	0.002	0.00625306	0.211	0.4151	-0.421437	0.189	0.635164	TRUE	FALSE	NSC
Lymphocytes_qStellate_Lamb3:Cd151	Lymphocytes_qStellate	Lamb3:Cd151	77	20	38	49	1.26294	0	0	0	1	1	#NAME?	0.005	0.145149	TRUE	FALSE	NSC
Lymphocytes_qStellate_Lamb3:Itga7_Itgb1	Lymphocytes_qStellate	Lamb3:Itga7_Itgb1	77	20	38	49	0.862177	0	0	0	1	1	#NAME?	0.005	0.145149	TRUE	FALSE	NSC
Lymphocytes_qStellate_Lamb3:Itga9_Itgb1	Lymphocytes_qStellate	Lamb3:Itga9_Itgb1	77	20	38	49	0.293726	0	0	0	1	1	#NAME?	0.013	0.234254	TRUE	FALSE	NSC
Lymphocytes_qStellate_Lamb3:Sv2a	Lymphocytes_qStellate	Lamb3:Sv2a	77	20	38	49	0.371146	0	0	0	1	1	#NAME?	0.005	0.145149	TRUE	FALSE	NSC
Lymphocytes_qStellate_Lgals3:Itgb1	Lymphocytes_qStellate	Lgals3:Itgb1	77	20	38	49	2.09505	0.926018	0	0	0.271	0.509737	-0.816437	0.079	0.469588	TRUE	FALSE	NSC
Lymphocytes_qStellate_Lgals3:Mertk	Lymphocytes_qStellate	Lgals3:Mertk	77	20	38	49	0.73939	0.213326	0	0	0.343	0.617367	-1.24301	0.02	0.285187	TRUE	FALSE	NSC
Lymphocytes_qStellate_Mmp9:Lrp1	Lymphocytes_qStellate	Mmp9:Lrp1	77	20	38	49	1.31528	0	0	0	1	1	#NAME?	0.007	0.175847	TRUE	FALSE	NSC
Lymphocytes_qStellate_Nampt:Adora2a	Lymphocytes_qStellate	Nampt:Adora2a	77	20	38	49	0.453607	0.189196	0	0	0.242	0.464529	-0.874448	0.072	0.457981	TRUE	FALSE	NSC
Lymphocytes_qStellate_Psen1:Nectin1	Lymphocytes_qStellate	Psen1:Nectin1	77	20	38	49	0.421759	0.139908	0	0	0.257	0.487601	-1.10345	0.048	0.396932	TRUE	FALSE	NSC
Lymphocytes_qStellate_Psen1:Notch1	Lymphocytes_qStellate	Psen1:Notch1	77	20	38	49	1.0668	0.63391	0	0	0.213	0.418193	-0.520508	0.167	0.605665	TRUE	FALSE	NSC
Lymphocytes_qStellate_Psen1:Notch2	Lymphocytes_qStellate	Psen1:Notch2	77	20	38	49	0.523726	0.236873	0	0	0.111	0.24252	-0.793443	0.086	0.48228	TRUE	FALSE	NSC
Lymphocytes_qStellate_Psen1:Notch3	Lymphocytes_qStellate	Psen1:Notch3	77	20	38	49	2.3849	1.49203	0	0	0	0	-0.469023	0.189	0.635164	TRUE	FALSE	NSC
Lymphocytes_qStellate_Psen1:Notch4	Lymphocytes_qStellate	Psen1:Notch4	77	20	38	49	0.491981	0.206788	0	0	0.712	1	-0.866745	0.055	0.415031	TRUE	FALSE	NSC
Lymphocytes_qStellate_Sertad1:Ar	Lymphocytes_qStellate	Sertad1:Ar	77	20	38	49	0.785199	0.448215	0	0	0.184	0.370028	-0.560663	0.167	0.605665	TRUE	FALSE	NSC
Lymphocytes_qStellate_Tgfb1:Tgfbr1_Tgfbr2	Lymphocytes_qStellate	Tgfb1:Tgfbr1_Tgfbr2	77	20	38	49	0.836061	0.465704	0.005	0.0143518	0.528	0.868106	-0.585153	0.072	0.457981	TRUE	FALSE	NSC
Lymphocytes_qStellate_Thy1:Itgav_Itgb3	Lymphocytes_qStellate	Thy1:Itgav_Itgb3	77	20	38	49	0.505551	0.948412	0.007	0.0193306	0	0	0.62914	0.235	0.68077	FALSE	TRUE	NSC
Lymphocytes_qStellate_Tnf:Tradd	Lymphocytes_qStellate	Tnf:Tradd	77	20	38	49	0.222971	0.454385	0.072	0.146857	0.014	0.0420684	0.7119	0.078	0.466988	FALSE	TRUE	NSC
Lymphocytes_qStellate_Tnfsf14:Ltbr	Lymphocytes_qStellate	Tnfsf14:Ltbr	77	20	38	49	0.395274	0	0	0	1	1	#NAME?	0.028	0.328928	TRUE	FALSE	NSC
Myelocytes_Alpha_Apoc2:Ldlr	Myelocytes_Alpha	Apoc2:Ldlr	40	41	112	138	0.359825	0	0	0	1	1	#NAME?	0.003	0.108529	TRUE	FALSE	NSC
Myelocytes_Alpha_Apoc2:Lrp1	Myelocytes_Alpha	Apoc2:Lrp1	40	41	112	138	0.352943	0	0.015	0.037862	1	1	#NAME?	0.05	0.401961	TRUE	FALSE	NSC
Myelocytes_Alpha_Calr:Itga2b	Myelocytes_Alpha	Calr:Itga2b	40	41	112	138	0.253528	0.477149	0.121	0.229623	0	0	0.632353	0.025	0.315445	FALSE	TRUE	NSC
Myelocytes_Alpha_Ctsd:Lrp1	Myelocytes_Alpha	Ctsd:Lrp1	40	41	112	138	1.61059	0.963439	0.015	0.037862	0.662	1	-0.513848	0.403	0.807459	TRUE	FALSE	NSC
Myelocytes_Alpha_Gng2:Kcnj6	Myelocytes_Alpha	Gng2:Kcnj6	40	41	112	138	0.617286	0.400001	0	0	0	0	-0.433866	0.126	0.552331	TRUE	TRUE	NSC
Myelocytes_Alpha_Lgals3:Itga3	Myelocytes_Alpha	Lgals3:Itga3	40	41	112	138	0.430388	0.719824	0	0	0	0	0.514318	0.045	0.389382	TRUE	TRUE	NSC
Myelocytes_Alpha_Plau:Igf2r	Myelocytes_Alpha	Plau:Igf2r	40	41	112	138	0.309064	0.529938	0.055	0.116348	0	0	0.539211	0.213	0.659678	FALSE	TRUE	NSC
Myelocytes_Alpha_Plau:Itga3	Myelocytes_Alpha	Plau:Itga3	40	41	112	138	0.113589	0.265857	0.024	0.0570006	0	0	0.850373	0.046	0.392816	FALSE	TRUE	NSC
Myelocytes_Alpha_Plau:Itgav	Myelocytes_Alpha	Plau:Itgav	40	41	112	138	0.320283	0.545213	0.016	0.0400543	0	0	0.531973	0.212	0.658855	TRUE	TRUE	NSC
Myelocytes_Alpha_Plau:Lrp1	Myelocytes_Alpha	Plau:Lrp1	40	41	112	138	0.24946	0.529629	0.089	0.176249	0	0	0.752879	0.079	0.469588	FALSE	TRUE	NSC
Myelocytes_Alpha_Tgs1:Rxra	Myelocytes_Alpha	Tgs1:Rxra	40	41	112	138	0.412118	0.632828	0.011	0.0288122	0	0	0.428889	0.283	0.719855	TRUE	TRUE	NSC
Myelocytes_Alpha_Tnf:Celsr2	Myelocytes_Alpha	Tnf:Celsr2	40	41	112	138	0.395439	0.697767	0.005	0.0143518	0	0	0.567888	0.049	0.400219	TRUE	TRUE	NSC
Myelocytes_Alpha_Tnf:Dag1	Myelocytes_Alpha	Tnf:Dag1	40	41	112	138	0.640576	1.0792	0.011	0.0288122	0	0	0.521608	0.048	0.396932	TRUE	TRUE	NSC
Myelocytes_Alpha_Tnf:Ltbr	Myelocytes_Alpha	Tnf:Ltbr	40	41	112	138	0.367681	0.576164	0.034	0.0769903	0.013	0.0394707	0.449175	0.13	0.558729	FALSE	TRUE	NSC
Myelocytes_Alpha_Tnf:Ptprs	Myelocytes_Alpha	Tnf:Ptprs	40	41	112	138	0.184658	0.411446	0.152	0.278814	0.002	0.00759086	0.801172	0.015	0.252356	FALSE	TRUE	NSC
Myelocytes_Alpha_Tnf:Ripk1	Myelocytes_Alpha	Tnf:Ripk1	40	41	112	138	0.514091	0.796468	0.006	0.0168636	0	0	0.437786	0.11	0.527981	TRUE	TRUE	NSC
Myelocytes_Alpha_Tnfsf13b:Tfrc	Myelocytes_Alpha	Tnfsf13b:Tfrc	40	41	112	138	0.488176	0.753356	0	0	0	0	0.433862	0.051	0.404903	TRUE	TRUE	NSC
Myelocytes_Alpha_Tnfsf9:Tmem126a	Myelocytes_Alpha	Tnfsf9:Tmem126a	40	41	112	138	0.114675	0.318107	0.403	0.634325	0.003	0.0109016	1.02028	0.048	0.396932	FALSE	TRUE	NSC
Myelocytes_Alpha_Trf:Adrb2	Myelocytes_Alpha	Trf:Adrb2	40	41	112	138	0.326685	0.180531	0.001	0.00329726	0.08	0.185053	-0.593092	0.059	0.424386	TRUE	FALSE	NSC
Myelocytes_Alpha_Txlna:Stx3	Myelocytes_Alpha	Txlna:Stx3	40	41	112	138	0.44907	0.182697	0.007	0.0193306	0.992	1	-0.899349	0.007	0.175847	TRUE	FALSE	NSC
Myelocytes_Beta_Anxa1:Adra2a	Myelocytes_Beta	Anxa1:Adra2a	40	41	307	110	0.527677	0.339661	0	0	0.006	0.0201151	-0.440538	0.672	0.931743	TRUE	TRUE	NSC
Myelocytes_Beta_Apoc2:Ldlr	Myelocytes_Beta	Apoc2:Ldlr	40	41	307	110	0.448768	0	0	0	1	1	#NAME?	0.022	0.29968	TRUE	FALSE	NSC
Myelocytes_Beta_Hsp90aa1:Egfr	Myelocytes_Beta	Hsp90aa1:Egfr	40	41	307	110	1.01696	0.677612	0.004	0.0117568	0.16	0.328975	-0.405995	0.043	0.383158	TRUE	FALSE	NSC
Myelocytes_Beta_Plau:Igf2r	Myelocytes_Beta	Plau:Igf2r	40	41	307	110	0.279109	0.524611	0.077	0.155612	0	0	0.631057	0.14	0.573151	FALSE	TRUE	NSC
Myelocytes_Beta_Plau:Itgav	Myelocytes_Beta	Plau:Itgav	40	41	307	110	0.268982	0.57789	0.058	0.12181	0	0	0.764737	0.054	0.412357	FALSE	TRUE	NSC
Myelocytes_Beta_Plau:St14	Myelocytes_Beta	Plau:St14	40	41	307	110	0.125159	0.253163	0.021	0.0507503	0	0	0.704447	0.123	0.548373	FALSE	TRUE	NSC
Myelocytes_Beta_Plau:Vldlr	Myelocytes_Beta	Plau:Vldlr	40	41	307	110	0.23716	0.369507	0.001	0.00329726	0	0	0.443434	0.348	0.770626	TRUE	TRUE	NSC
Myelocytes_Beta_Serpine1:Vldlr	Myelocytes_Beta	Serpine1:Vldlr	40	41	307	110	0.0630492	0.289472	0.821	1	0.007	0.0231106	1.52414	0.169	0.608598	FALSE	TRUE	NSC
Myelocytes_Beta_Tnf:Dag1	Myelocytes_Beta	Tnf:Dag1	40	41	307	110	0.620644	0.964749	0.018	0.0444182	0	0	0.44111	0.077	0.466127	TRUE	TRUE	NSC
Myelocytes_Beta_Tnf:Ffar2	Myelocytes_Beta	Tnf:Ffar2	40	41	307	110	0.459783	0.703048	0	0	0	0	0.42467	0.136	0.567835	TRUE	TRUE	NSC
Myelocytes_Beta_Tnf:Tradd	Myelocytes_Beta	Tnf:Tradd	40	41	307	110	0.298245	0.46399	0.026	0.061091	0.007	0.0231106	0.441946	0.174	0.614085	FALSE	TRUE	NSC
Myelocytes_Beta_Tnf:Traf2	Myelocytes_Beta	Tnf:Traf2	40	41	307	110	0.199546	0.34101	0.057	0.119968	0.016	0.0471859	0.535868	0.062	0.432204	FALSE	TRUE	NSC
Myelocytes_Beta_Tnfsf13:Tnfrsf11b	Myelocytes_Beta	Tnfsf13:Tnfrsf11b	40	41	307	110	0.324092	0.15951	0	0	0.109	0.238795	-0.708921	0.068	0.448605	TRUE	FALSE	NSC
Myelocytes_Beta_Tnfsf13b:Tfrc	Myelocytes_Beta	Tnfsf13b:Tfrc	40	41	307	110	0.416899	0.747218	0	0	0	0	0.583513	0.011	0.218618	TRUE	TRUE	NSC
Myelocytes_Delta_Ada:Dpp4	Myelocytes_Delta	Ada:Dpp4	40	41	82	97	0.359796	0.141368	0.011	0.0288122	0.142	0.297641	-0.934167	0.073	0.459676	TRUE	FALSE	NSC
Myelocytes_Delta_Anxa1:Adra2a	Myelocytes_Delta	Anxa1:Adra2a	40	41	82	97	0.381662	0.217991	0.006	0.0168636	0.087	0.198017	-0.560083	0.498	0.861474	TRUE	FALSE	NSC
Myelocytes_Delta_Apoc2:Ldlr	Myelocytes_Delta	Apoc2:Ldlr	40	41	82	97	0.421173	0	0.001	0.00329726	1	1	#NAME?	0.016	0.259074	TRUE	FALSE	NSC
Myelocytes_Delta_Apoc2:Lrp1	Myelocytes_Delta	Apoc2:Lrp1	40	41	82	97	0.395965	0	0.009	0.024104	1	1	#NAME?	0.047	0.395157	TRUE	FALSE	NSC
Myelocytes_Delta_Col14a1:Cd44	Myelocytes_Delta	Col14a1:Cd44	40	41	82	97	0.21489	0.755476	0.425	0.662828	0.002	0.00759086	1.25722	0.008	0.188159	FALSE	TRUE	NSC
Myelocytes_Delta_Ctsd:Lrp1	Myelocytes_Delta	Ctsd:Lrp1	40	41	82	97	1.80691	1.06996	0.013	0.0333872	0.417	0.722823	-0.523999	0.404	0.808146	TRUE	FALSE	NSC
Myelocytes_Delta_Entpd1:Adora1	Myelocytes_Delta	Entpd1:Adora1	40	41	82	97	0.216563	0.363077	0.03	0.0690724	0	0	0.516734	0.05	0.401961	FALSE	TRUE	NSC
Myelocytes_Delta_Il16:Kcnd2	Myelocytes_Delta	Il16:Kcnd2	40	41	82	97	0.402317	0.248729	0	0	0	0	-0.480876	0.232	0.677338	TRUE	TRUE	NSC
Myelocytes_Delta_Il16:Kcnj4	Myelocytes_Delta	Il16:Kcnj4	40	41	82	97	0.263706	0.152979	0	0	0	0	-0.544537	0.179	0.621494	TRUE	FALSE	NSC
Myelocytes_Delta_Il1b:Il1r1_Il1rap	Myelocytes_Delta	Il1b:Il1r1_Il1rap	40	41	82	97	0.293622	0.536064	0.023	0.0549123	0	0	0.601962	0.183	0.627121	FALSE	TRUE	NSC
Myelocytes_Delta_Lgals3:Itga3	Myelocytes_Delta	Lgals3:Itga3	40	41	82	97	0.526583	0.85886	0	0	0	0	0.489198	0.072	0.457981	TRUE	TRUE	NSC
Myelocytes_Delta_Plau:Igf2r	Myelocytes_Delta	Plau:Igf2r	40	41	82	97	0.32208	0.699386	0.05	0.107274	0	0	0.775403	0.074	0.461423	FALSE	TRUE	NSC
Myelocytes_Delta_Plau:Itga3	Myelocytes_Delta	Plau:Itga3	40	41	82	97	0.138977	0.317209	0.004	0.0117568	0	0	0.825253	0.065	0.440271	FALSE	TRUE	NSC
Myelocytes_Delta_Plau:Itgav	Myelocytes_Delta	Plau:Itgav	40	41	82	97	0.157839	0.361295	0.134	0.250416	0.011	0.0342147	0.828119	0.074	0.461423	FALSE	TRUE	NSC
Myelocytes_Delta_Plau:Itgb1	Myelocytes_Delta	Plau:Itgb1	40	41	82	97	0.562797	1.15059	0.087	0.172938	0	0	0.715111	0.087	0.483965	FALSE	TRUE	NSC
Myelocytes_Delta_Plau:Lrp1	Myelocytes_Delta	Plau:Lrp1	40	41	82	97	0.279867	0.588186	0.074	0.150336	0	0	0.742729	0.067	0.445816	FALSE	TRUE	NSC
Myelocytes_Delta_Plau:Vldlr	Myelocytes_Delta	Plau:Vldlr	40	41	82	97	0.256601	0.525862	0.001	0.00329726	0	0	0.717515	0.116	0.53849	TRUE	TRUE	NSC
Myelocytes_Delta_Serpine1:Vldlr	Myelocytes_Delta	Serpine1:Vldlr	40	41	82	97	0.0682178	0.411961	0.765	1	0.001	0.0040235	1.79822	0.048	0.396932	FALSE	TRUE	NSC
Myelocytes_Delta_Tnf:Celsr2	Myelocytes_Delta	Tnf:Celsr2	40	41	82	97	0.352043	0.635453	0.005	0.0143518	0	0	0.590585	0.083	0.476644	TRUE	TRUE	NSC
Myelocytes_Delta_Tnf:Ltbr	Myelocytes_Delta	Tnf:Ltbr	40	41	82	97	0.352696	0.644766	0.044	0.0963116	0.009	0.028756	0.603281	0.066	0.442264	FALSE	TRUE	NSC
Myelocytes_Delta_Tnf:Ptprs	Myelocytes_Delta	Tnf:Ptprs	40	41	82	97	0.330681	0.593279	0.018	0.0444182	0	0	0.584509	0.073	0.459676	TRUE	TRUE	NSC
Myelocytes_Delta_Tnfsf13:Tnfrsf11b	Myelocytes_Delta	Tnfsf13:Tnfrsf11b	40	41	82	97	0.343993	0.208251	0.001	0.00329726	0.046	0.115767	-0.501878	0.194	0.639732	TRUE	FALSE	NSC
Myelocytes_Delta_Tnfsf13b:Tfrc	Myelocytes_Delta	Tnfsf13b:Tfrc	40	41	82	97	0.500879	0.985746	0	0	0	0	0.677035	0.003	0.108529	TRUE	TRUE	NSC
Myelocytes_Delta_Tnfsf9:Tmem126a	Myelocytes_Delta	Tnfsf9:Tmem126a	40	41	82	97	0.149222	0.371783	0.211	0.368631	0	0	0.912872	0.089	0.489191	FALSE	TRUE	NSC
Myelocytes_Delta_Txlna:Stx3	Myelocytes_Delta	Txlna:Stx3	40	41	82	97	0.461282	0.23081	0.008	0.021777	0.861	1	-0.692413	0.071	0.455635	TRUE	FALSE	NSC
Myelocytes_Delta_Vcam1:Ezr	Myelocytes_Delta	Vcam1:Ezr	40	41	82	97	0.466149	0.222907	0.012	0.0311319	0.138	0.290632	-0.73775	0.187	0.632926	TRUE	FALSE	NSC
Myelocytes_Endothelialc2_Adam15:Itga5	Myelocytes_Endothelialc2	Adam15:Itga5	40	41	108	136	0.164012	0.576078	0.493	0.747911	0	0	1.2563	0.032	0.345825	FALSE	TRUE	NSC
Myelocytes_Endothelialc2_Adam15:Itga9	Myelocytes_Endothelialc2	Adam15:Itga9	40	41	108	136	0.160846	0.563578	0.546	0.811486	0.002	0.00759086	1.25386	0.022	0.29968	FALSE	TRUE	NSC
Myelocytes_Endothelialc2_Adam15:Itgb1	Myelocytes_Endothelialc2	Adam15:Itgb1	40	41	108	136	0.583496	1.86583	0.815	1	0.015	0.0446131	1.16242	0.047	0.395157	FALSE	TRUE	NSC
Myelocytes_Endothelialc2_Adam15:Itgb3	Myelocytes_Endothelialc2	Adam15:Itgb3	40	41	108	136	0.143018	0.403128	0.5	0.756285	0.009	0.028756	1.03628	0.233	0.678528	FALSE	TRUE	NSC
Myelocytes_Endothelialc2_Adam17:Cd40	Myelocytes_Endothelialc2	Adam17:Cd40	40	41	108	136	0.151971	0.270915	0.107	0.206669	0.016	0.0471859	0.578114	0.083	0.476644	FALSE	TRUE	NSC
Myelocytes_Endothelialc2_Apoc2:Ldlr	Myelocytes_Endothelialc2	Apoc2:Ldlr	40	41	108	136	0.40043	0	0	0	1	1	#NAME?	0.01	0.208344	TRUE	FALSE	NSC
Myelocytes_Endothelialc2_Ccl4:Vsir	Myelocytes_Endothelialc2	Ccl4:Vsir	40	41	108	136	1.30258	2.35302	0.006	0.0168636	0	0	0.591349	0.048	0.396932	FALSE	TRUE	NSC
Myelocytes_Endothelialc2_Col14a1:Itgb1_Itga1	Myelocytes_Endothelialc2	Col14a1:Itgb1_Itga1	40	41	108	136	0.563464	2.17905	0.238	0.408728	0	0	1.35254	0.003	0.108529	FALSE	TRUE	NSC
Myelocytes_Endothelialc2_Hmgb1:Tlr4	Myelocytes_Endothelialc2	Hmgb1:Tlr4	40	41	108	136	0.693129	0.446865	0	0	0.028	0.0759458	-0.438959	0.115	0.537379	TRUE	FALSE	NSC
Myelocytes_Endothelialc2_Hsp90aa1:Fgfr3	Myelocytes_Endothelialc2	Hsp90aa1:Fgfr3	40	41	108	136	3.5875	2.22585	0	0	0	0	-0.477318	0.013	0.234254	TRUE	TRUE	NSC
Myelocytes_Endothelialc2_Hspa1a:Tlr4	Myelocytes_Endothelialc2	Hspa1a:Tlr4	40	41	108	136	3.21174	1.73102	0	0	0.003	0.0109016	-0.618101	0.032	0.345825	TRUE	FALSE	NSC
Myelocytes_Endothelialc2_Icam1:Cav1	Myelocytes_Endothelialc2	Icam1:Cav1	40	41	108	136	0.871004	1.31842	0.005	0.0143518	0	0	0.414541	0.115	0.537379	TRUE	TRUE	NSC
Myelocytes_Endothelialc2_Il16:Kcnj15	Myelocytes_Endothelialc2	Il16:Kcnj15	40	41	108	136	0.322955	0.145526	0	0	0.001	0.0040235	-0.797154	0.053	0.410861	TRUE	FALSE	NSC
Myelocytes_Endothelialc2_Lgals3bp:Itgb1	Myelocytes_Endothelialc2	Lgals3bp:Itgb1	40	41	108	136	1.95072	3.11419	0.486	0.739285	0.003	0.0109016	0.46777	0.045	0.389382	FALSE	TRUE	NSC
Myelocytes_Endothelialc2_Lgals3bp:Vangl1	Myelocytes_Endothelialc2	Lgals3bp:Vangl1	40	41	108	136	0.622999	0.980999	0.066	0.136327	0	0	0.454027	0.069	0.450549	FALSE	TRUE	NSC
Myelocytes_Endothelialc2_Mmp14:Flt1	Myelocytes_Endothelialc2	Mmp14:Flt1	40	41	108	136	3.9344	2.58938	0	0	0.003	0.0109016	-0.418339	0.205	0.652425	TRUE	TRUE	NSC
Myelocytes_Endothelialc2_Osm:Osmr_Il6st	Myelocytes_Endothelialc2	Osm:Osmr_Il6st	40	41	108	136	0.444923	0	0	0	1	1	#NAME?	0.011	0.218618	TRUE	FALSE	NSC
Myelocytes_Endothelialc2_Pigf:Flt1	Myelocytes_Endothelialc2	Pigf:Flt1	40	41	108	136	5.91437	2.14113	0	0	0.053	0.130554	-1.01605	0.03	0.337729	TRUE	FALSE	NSC
Myelocytes_Endothelialc2_Plau:Igf2r	Myelocytes_Endothelialc2	Plau:Igf2r	40	41	108	136	0.413863	0.793803	0.006	0.0168636	0	0	0.6513	0.13	0.558729	TRUE	TRUE	NSC
Myelocytes_Endothelialc2_Plau:Itga5	Myelocytes_Endothelialc2	Plau:Itga5	40	41	108	136	0.33207	0.714124	0	0	0	0	0.76571	0.072	0.457981	TRUE	TRUE	NSC
Myelocytes_Endothelialc2_Plau:Itgav	Myelocytes_Endothelialc2	Plau:Itgav	40	41	108	136	0.294841	0.446812	0.027	0.0631013	0	0	0.415701	0.339	0.763837	FALSE	TRUE	NSC
Myelocytes_Endothelialc2_Plau:Itgb1	Myelocytes_Endothelialc2	Plau:Itgb1	40	41	108	136	1.18139	2.31294	0	0	0	0	0.671829	0.114	0.535721	TRUE	TRUE	NSC
Myelocytes_Endothelialc2_Plau:Itgb5	Myelocytes_Endothelialc2	Plau:Itgb5	40	41	108	136	0.55063	1.17938	0	0	0	0	0.76168	0.063	0.434794	TRUE	TRUE	NSC
Myelocytes_Endothelialc2_Plau:Plaur	Myelocytes_Endothelialc2	Plau:Plaur	40	41	108	136	0.263195	0.622889	0.003	0.00906057	0	0	0.861474	0.043	0.383158	TRUE	TRUE	NSC
Myelocytes_Endothelialc2_Plxnb2:Sema4c	Myelocytes_Endothelialc2	Plxnb2:Sema4c	40	41	108	136	0.27584	0.491193	0.174	0.313302	0.001	0.0040235	0.577017	0.022	0.29968	FALSE	TRUE	NSC
Myelocytes_Endothelialc2_Rps27a:Adrb2	Myelocytes_Endothelialc2	Rps27a:Adrb2	40	41	108	136	3.16937	1.86853	0	0	0.004	0.014087	-0.528382	0.025	0.315445	TRUE	FALSE	NSC
Myelocytes_Endothelialc2_Rps27a:Tlr4	Myelocytes_Endothelialc2	Rps27a:Tlr4	40	41	108	136	2.57687	1.57514	0	0	0	0	-0.49223	0.061	0.429561	TRUE	FALSE	NSC
Myelocytes_Endothelialc2_S100a1:Tlr4	Myelocytes_Endothelialc2	S100a1:Tlr4	40	41	108	136	0.310124	0.2049	0.004	0.0117568	0.225	0.437665	-0.41445	0.284	0.720578	TRUE	FALSE	NSC
Myelocytes_Endothelialc2_Selplg:Vsir	Myelocytes_Endothelialc2	Selplg:Vsir	40	41	108	136	0.438682	0.666317	0.02	0.0486593	0	0	0.41799	0.113	0.533817	FALSE	TRUE	NSC
Myelocytes_Endothelialc2_Serpine1:Itgb5	Myelocytes_Endothelialc2	Serpine1:Itgb5	40	41	108	136	0.146385	0.923926	0.824	1	0.005	0.0171752	1.84239	0.032	0.345825	FALSE	TRUE	NSC
Myelocytes_Endothelialc2_Serpine1:Plaur	Myelocytes_Endothelialc2	Serpine1:Plaur	40	41	108	136	0.0699706	0.487972	0.661	0.94238	0	0	1.94218	0.014	0.243169	FALSE	TRUE	NSC
Myelocytes_Endothelialc2_Tnf:Cd40	Myelocytes_Endothelialc2	Tnf:Cd40	40	41	108	136	0.306577	0.60424	0.001	0.00329726	0	0	0.678501	0.052	0.408159	FALSE	TRUE	NSC
Myelocytes_Endothelialc2_Tnf:Flt4	Myelocytes_Endothelialc2	Tnf:Flt4	40	41	108	136	1.67949	2.96777	0	0	0	0	0.569323	0.025	0.315445	TRUE	TRUE	NSC
Myelocytes_Endothelialc2_Tnf:Rhbdf2	Myelocytes_Endothelialc2	Tnf:Rhbdf2	40	41	108	136	0.497474	0.781624	0	0	0	0	0.451829	0.145	0.579825	TRUE	TRUE	NSC
Myelocytes_Endothelialc2_Tnf:Sema4c	Myelocytes_Endothelialc2	Tnf:Sema4c	40	41	108	136	0.526083	1.16461	0	0	0	0	0.794685	0.006	0.162661	TRUE	TRUE	NSC
Myelocytes_Endothelialc2_Tnf:Traf2	Myelocytes_Endothelialc2	Tnf:Traf2	40	41	108	136	0.400354	0.648918	0.003	0.00906057	0	0	0.482957	0.143	0.576129	FALSE	TRUE	NSC
Myelocytes_Endothelialc2_Tnf:Vsir	Myelocytes_Endothelialc2	Tnf:Vsir	40	41	108	136	0.377919	0.741655	0.017	0.0423057	0	0	0.674205	0.058	0.422872	FALSE	TRUE	NSC
Myelocytes_Endothelialc2_Tnfsf13b:Cd40	Myelocytes_Endothelialc2	Tnfsf13b:Cd40	40	41	108	136	0.222053	0.511542	0.001	0.00329726	0	0	0.834516	0.011	0.218618	FALSE	TRUE	NSC
Myelocytes_Endothelialc2_Tnfsf9:Pvr	Myelocytes_Endothelialc2	Tnfsf9:Pvr	40	41	108	136	0.110917	0.286538	0.042	0.0925008	0	0	0.949087	0.084	0.47899	FALSE	TRUE	NSC
Myelocytes_Endothelialc2_Tnfsf9:Tmem126a	Myelocytes_Endothelialc2	Tnfsf9:Tmem126a	40	41	108	136	0.100824	0.306318	0.488	0.741512	0.002	0.00759086	1.11124	0.037	0.363541	FALSE	TRUE	NSC
Myelocytes_Endothelialc2_Trf:Adrb2	Myelocytes_Endothelialc2	Trf:Adrb2	40	41	108	136	0.722757	0.446017	0	0	0	0	-0.482716	0.067	0.445816	TRUE	FALSE	NSC
Myelocytes_Endothelialc2_Txlna:Stx4a	Myelocytes_Endothelialc2	Txlna:Stx4a	40	41	108	136	0.587091	0.253946	0.004	0.0117568	0.981	1	-0.838058	0.016	0.259074	TRUE	FALSE	NSC
Myelocytes_Endothelialc2_Vcam1:Itgb1_Itga9	Myelocytes_Endothelialc2	Vcam1:Itgb1_Itga9	40	41	108	136	0.62262	0.341901	0	0	0.003	0.0109016	-0.599415	0.323	0.753553	TRUE	FALSE	NSC
Myelocytes_Endothelialc2_Vcam1:Msn	Myelocytes_Endothelialc2	Vcam1:Msn	40	41	108	136	2.44361	1.19644	0	0	0.001	0.0040235	-0.714125	0.194	0.639732	TRUE	FALSE	NSC
Myelocytes_Endothelialc5_Adam10:Tspan15	Myelocytes_Endothelialc5	Adam10:Tspan15	40	41	52	61	0.919352	1.54542	0.027	0.0631013	0	0	0.519381	0.172	0.610987	FALSE	TRUE	NSC
Myelocytes_Endothelialc5_Adam17:Tnfrsf1a	Myelocytes_Endothelialc5	Adam17:Tnfrsf1a	40	41	52	61	0.754556	1.31634	0.008	0.021777	0	0	0.556485	0.134	0.564452	TRUE	TRUE	NSC
Myelocytes_Endothelialc5_Adam9:Itga6	Myelocytes_Endothelialc5	Adam9:Itga6	40	41	52	61	1.15475	0.51942	0	0	0.278	0.52075	-0.798928	0.135	0.566151	TRUE	FALSE	NSC
Myelocytes_Endothelialc5_Adam9:Itgb1	Myelocytes_Endothelialc5	Adam9:Itgb1	40	41	52	61	1.34338	0.753371	0	0	0.627	0.989671	-0.578384	0.232	0.677338	TRUE	FALSE	NSC
Myelocytes_Endothelialc5_Col14a1:Itgb1_Itga1	Myelocytes_Endothelialc5	Col14a1:Itgb1_Itga1	40	41	52	61	0.410408	1.57503	0.415	0.65004	0	0	1.34487	0.011	0.218618	FALSE	TRUE	NSC
[truncated: 12,197 more rows]
